# Supplementary material for: Lower serum creatinine to cystatin C ratio associated with increased incidence of frailty in community-dwelling elderly men but not in elderly women
Source: Aging Clin Exp Res. 2024 Jul 4;36(1):140. doi: 10.1007/s40520-024-02787-7 (PMC11224078; doi:10.1007/s40520-024-02787-7)
Supplement: Supplementary file 1 — Supplementary file1 (XLSX 590 KB) [file 40520_2024_2787_MOESM1_ESM.xlsx]

## Sheet: 终分析-SPSS3
ID	sex（1male0female）	age	Age group	height	weight	BMI	waistline	Householdstatus	education	marriage	smoke	drink	newbun	glucosemgdl	cholesteroltotal(mg/dL)	triglyceride(mg/dL)	HDL（mg/dL）	LDL（mgdL）	creatinine（mgdL）	cystatinc	ScrCysCratio	eGFRmlmin×1.73m2	CRP	HbA1C	UA	Hypertention	Dyslipidemia	Diabetes	Heartdisease	stroke	Cancer	Chronic lung disease	Hepaticdisease	kidneydisease	StomachorotherDigestivesystemdisease	Emotionaltensionormentalproblems	Memoryrelateddiseases	Arthropathyorrheumatoiddisease	Asthma	number of chronic diseases	Frailtyscore	Frailtyindex
3047612302	0	65	1	155.5	59.1	24.4414	96	1	0	1	0	0	8.48703	156.06	167.784	218.595	33.6342	80.0262	0.7797	0.99	0.787576	70.2068	3.52	5.3	4.90392	0	0	0	0	0	0	0	0	0	0	0	0	0	0	0	2.98	0.0764103
3047612801	0	68	1	145.6	57.4	27.0763	91	1	0	0	0	0	20.8675	114.48	209.151	58.41	55.2838	138.403	0.791	0.72	1.09861	68.8742	0.42	5	4.37136	1	0	0	0	0	0	0	0	0	1	0	0	0	0	1	6.58	0.168718
3047622001	0	61	1	156.4	61	24.9377	91	1	0	1	0	1	20.9515	306.36	265.594	117.705	60.3096	180.542	0.6102	0.59	1.03424	81.5766	6.55	11.6	4.21848	0	0	0	0	0	0	1	0	0	0	0	0	0	0	1	3.91	0.100256
3047631401	0	60	1	159.8	73.2	28.6654	106.8	1	0	1	0	0	14.3411	192.96	189.821	223.02	39.4332	99.3562	0.6893	0.85	0.810941	76.6262	18.87	7.4	3.97152	0	0	0	1	0	0	1	0	0	0	0	0	1	1	4	9.66	0.247692
3047631501	0	66	1	156.5	55.2	22.5377	82.6	1	0	1	0	0	11.7922	95.94	207.604	106.2	54.124	128.738	0.7571	0.86	0.880349	71.0747	1.15	5.3	3.60024	0	0	0	0	0	0	0	0	0	0	0	0	0	0	0	2.16	0.0553846
3047631801	0	69	1	151.3	46.1	20.1383	76.2	1	0	1	0	0	20.6994	102.6	194.846	64.605	57.6034	124.485	0.7458	1	0.7458	70.87	0.63	4.9	3.16176	1	0	0	0	0	0	0	0	0	0	0	0	1	0	1	4.32	0.110769
3110611101	0	64	1	146.2	47.8	22.3632	95	1	1	1	0	0	11.5401	94.32	235.053	60.18	75.7736	134.537	0.6215	0.84	0.739881	79.7972	11.65	5.5	3.38184	0	0	0	0	0	0	0	0	0	1	0	0	0	0	1	8.83	0.22641
3110611202	0	61	1	151.5	44	19.1702	76	1	0	1	0	0	12.1003	97.38	197.939	61.065	73.8406	102.836	0.565	0.7	0.807143	85.0876	0.94	5.5	1.9656	0	0	0	0	0	0	0	0	0	0	0	0	0	0	0	5.99	0.15359
3110611401	0	60	1	150.3	48.8	21.6024	77	1	1	1	0	0	11.6242	88.56	180.156	54.87	47.5518	110.568	0.7345	0.73	1.00616	74.0072	0.47	5.5	4.2084	0	0	0	0	0	0	0	0	0	1	0	0	0	0	1	4.49	0.115128
3110630302	0	62	1	155.2	76.3	31.6768	103.1	1	0	1	0	0	18.1505	104.76	216.496	68.145	72.6808	136.856	0.7684	1.26	0.609841	71.6116	33.3	5.4	5.42472	1	0	0	0	0	0	0	0	0	0	0	0	0	0	0	6.75	0.173077
3404312001	0	60	1	154	48.7	20.5347	80.4	1	1	1	0	0	12.6045	86.94	201.419	99.12	42.526	144.202	0.7571	1.06	0.714245	72.7894	1.68	5.3	4.49904	1	0	0	0	0	0	0	0	0	0	0	0	0	0	0	2.83	0.0725641
3404331002	0	62	1	148.9	43.6	19.6651	74.6	1	0	1	0	0	14.4812	83.34	242.785	90.27	57.2168	168.558	0.6102	1.09	0.559816	81.2455	0.41	4.8	3.16848	0	0	0	0	0	0	0	0	0	0	0	0	0	0	0	4.08	0.104615
3404332002	0	61	1	143.5	39	18.9392	74.6	1	1	1	0	0	15.1534	79.56	224.228	56.64	79.253	144.202	0.791	1.29	0.613178	70.7712	5.53	4.7	4.58304	1	0	0	0	0	0	0	0	0	1	0	0	1	0	2	8.65	0.221795
3467610802	0	60	1	155.8	61.7	25.4185	96.2	1	0	1	0	0	18.2345	296.64	175.516	223.905	26.6754	105.155	0.8588	1.16	0.740345	67.9355	5.37	11.5	5.20464	1	0	1	0	0	0	0	0	0	0	0	0	0	0	1	5.99	0.15359
3467612301	0	61	1	153.9	51.2	21.6169	76.4	1	0	1	0	0	13.2487	83.52	169.717	62.835	63.0158	105.155	0.7797	1.15	0.678	71.331	2.09	5.1	4.24872	1	0	0	0	0	0	0	0	0	0	0	0	1	0	1	8.31	0.213077
3467620802	0	62	1	153.5	46.8	19.8623	70.2	1	0	1	0	0	15.3495	89.82	245.878	101.775	75.7736	156.573	0.6667	0.91	0.732637	77.4003	0.92	5.6	4.0908	0	0	0	0	0	0	1	0	0	0	0	0	1	1	3	5.42	0.138974
3467630702	0	66	1	150.5	46.6	20.5737	71.1	1	0	1	0	0	12.3524	97.56	178.609	106.2	60.3096	100.129	0.6102	0.77	0.792468	79.985	0.68	5.1	4.11264	0	0	0	0	0	0	0	0	0	1	0	0	1	0	2	8.64	0.221538
5405412202	0	62	1	148	43.8	19.9963	84	1	1	1	0	0	10.3637	133.02	193.687	208.86	27.8352	109.794	0.7571	0.74	1.02311	72.1949	12.22	5.6	4.42344	1	0	0	0	0	0	0	0	0	0	0	0	1	0	1	3.91	0.100256
5405420101	0	68	1	147	49.6	22.9534	97	1	0	1	0	0	14.089	94.68	239.305	144.255	37.5002	174.357	0.8588	0.97	0.885361	65.8418	1.12	5.6	4.95096	1	0	0	0	0	0	1	0	0	0	0	0	1	0	2	4.33	0.111026
5405421302	0	62	1	149	55.5	24.9989	92	1	0	1	0	0	14.7613	108.72	217.269	110.625	62.2426	134.923	0.7797	1.01	0.77198	71.0415	0.9	5.7	3.73632	0	0	0	0	0	0	0	0	0	0	0	0	1	0	1	3.83	0.0982051
5405421901	0	62	1	148	53.4	24.3791	93	1	0	1	0	0	20.3353	97.2	205.671	81.42	59.1498	126.032	0.565	0.99	0.570707	84.7422	0.62	5.4	3.63048	1	0	1	0	0	0	0	0	0	1	0	0	1	0	3	8.24	0.211282
5405422701	0	68	1	141	49.6	24.9484	68	1	1	1	0	0	18.1225	105.48	199.099	133.635	49.0982	119.073	0.7458	1.15	0.648522	71.1293	0.94	5.9	4.37976	0	0	0	0	0	0	0	0	0	0	0	0	1	0	1	2.16	0.0553846
5405431402	0	61	1	146	47.9	22.4714	84	1	0	1	1	0	8.85116	122.58	188.661	123.9	47.1652	113.66	0.6667	0.72	0.925972	77.7157	4.24	6.2	3.05592	0	0	0	0	0	0	0	0	0	0	0	0	0	0	0	4.99	0.127949
5405431602	0	64	1	154	54.9	23.1489	88	1	1	1	0	0	11.4561	99	249.357	202.665	53.7374	145.362	0.7232	1.1	0.657455	73.443	0.35	5.2	3.94464	0	0	0	0	0	0	0	0	0	0	0	0	0	0	0	4.81	0.123333
5405433202	0	61	1	147	51.2	23.6938	89	1	0	1	0	0	14.7613	88.2	189.434	106.2	52.5776	113.66	0.791	1.32	0.599242	70.7712	1.31	5.1	5.26848	1	0	0	0	0	0	0	0	0	0	0	0	1	0	1	5.33	0.136667
5745710201	0	67	1	154.6	41.8	17.4887	88.4	1	0	0	0	0	10.6438	104.22	152.707	83.19	54.5106	93.9438	0.678	0.99	0.684848	75.2179	0.63	5.5	4.16808	0	0	0	0	0	0	0	0	0	1	0	0	1	0	2	8.99	0.230513
5745710401	0	61	1	144	47.5	22.907	79.8	1	1	1	0	0	24.5088	103.86	159.279	53.1	81.186	84.2788	0.6102	0.8	0.76275	81.5766	1.61	5.7	2.85768	0	0	0	0	0	0	0	0	0	0	0	0	1	0	1	3.75	0.0961538
5745711702	0	62	1	144.1	54.5	26.2463	101.6	1	0	1	0	1	12.8286	99.9	245.104	99.12	75.387	167.398	0.3164	0.88	0.359545	116.406	0.62	4.9	4.05888	1	0	0	0	0	0	1	0	0	1	0	0	1	0	3	12.25	0.314103
5745711801	0	67	1	148.3	50.4	22.9165	93.6	1	1	1	0	1	21.3156	149.76	176.29	59.295	80.7994	103.995	0.9379	1.1	0.852636	62.9738	0.86	5.9	4.2756	0	0	0	0	0	0	0	0	0	0	0	0	1	0	1	9.01	0.231026
5745712001	0	61	1	145.5	57	26.9246	86	1	0	1	0	0	20.3913	122.76	152.32	122.13	68.4282	76.9334	0.5311	0.85	0.624824	88.0196	1.02	5	4.6032	0	0	0	0	0	0	0	0	0	1	0	0	1	0	2	5.84	0.149744
5745720601	0	68	1	145	35.9	17.0749	68.5	1	0	1	0	0	9.13126	117.54	163.532	93.81	56.8302	103.222	0.4746	0.98	0.484286	91.1015	0.38	5.6	2.20752	0	0	0	0	0	0	0	0	0	1	0	1	1	0	3	11.09	0.284359
5745722201	0	64	1	138	39	20.4789	78.5	1	1	0	0	0	11.4281	98.82	161.212	69.915	70.3612	97.0366	0.4859	0.8	0.607375	91.3094	0.19	5.4	4.05552	1	0	0	1	0	0	1	0	0	1	0	0	0	0	3	8.66	0.222051
5745722401	0	66	1	151.4	63.7	27.7899	98.2	1	0	1	0	0	16.3859	146.7	300.775	526.575	39.0466	139.949	0.7458	0.84	0.887857	71.6624	4.03	6.7	6.04128	0	0	0	0	0	0	0	0	0	0	0	0	0	0	0	2.49	0.0638462
5820211202	0	62	1	152.1	57.3	24.7683	83.6	2	1	1	0	0	19.523	96.3	168.944	125.67	56.057	86.5984	0.8362	1.05	0.796381	68.3717	0.86	4.9	4.32936	0	0	0	0	0	0	0	0	0	0	0	0	1	0	1	5.33	0.136667
5820221002	0	61	1	149.5	51.9	23.2212	81.5	2	0	1	0	0	21.9879	102.42	242.012	92.925	63.789	148.068	0.8136	1.17	0.695385	69.688	0.22	5.3	3.77496	0	0	0	0	0	0	0	1	0	1	0	0	1	0	3	5.49	0.140769
5820221102	0	64	1	150.2	48.8	21.6312	78.9	1	1	1	0	1	18.8507	113.94	135.697	57.525	45.6188	78.8664	0.7684	1	0.7684	71.0452	8.28	5.1	2.83584	0	0	0	0	0	0	0	1	0	0	0	0	1	0	2	3	0.0769231
6044010301	0	61	1	161	74.3	28.664	107	1	1	1	0	0	11.204	109.98	236.599	133.635	52.191	154.64	0.8362	1.36	0.614853	68.6504	0.68	5.5	3.08112	0	0	0	0	0	0	0	0	0	0	0	0	1	0	1	7.34	0.188205
6044011701	0	66	1	159	69.6	27.5306	99	1	2	1	0	0	13.8369	108.18	221.522	222.135	32.861	136.856	0.6554	0.93	0.704731	76.9159	1.63	5.1	4.23864	1	0	0	0	0	0	0	0	0	0	0	0	1	0	1	9.52	0.244103
6044012202	0	67	1	154	45.2	19.0589	75	1	1	1	0	0	19.9711	90.36	175.903	56.64	65.3354	95.8768	0.5311	1.07	0.496355	85.9783	1.29	4.9	3.57	1	0	0	0	0	0	0	0	0	0	0	0	1	0	1	10	0.25641
6044020501	0	66	1	151.5	55.5	24.1806	89	1	1	1	0	0	15.4055	95.76	198.326	87.615	62.6292	133.377	0.5763	1.09	0.528716	82.5278	1.07	5	2.87784	0	0	0	0	0	0	0	0	0	0	0	0	1	0	1	9.25	0.237179
6044021802	0	68	1	152.5	51.5	22.1446	84.5	1	0	1	0	0	11.7922	99.18	182.862	84.075	52.5776	116.367	0.6102	1.04	0.586731	79.39	2.97	5.3	4.03032	1	0	0	0	1	0	0	0	0	0	0	0	1	0	2	11.66	0.298974
6044022301	0	64	1	163	46.6	17.5392	80	1	1	1	0	0	15.5175	196.92	206.831	217.71	43.2992	126.032	0.6893	0.87	0.792299	75.3992	0.66	5.7	3.49944	1	0	0	0	0	0	0	0	0	1	0	0	0	0	1	5.75	0.147436
6044031101	0	69	1	151.5	60.5	26.3591	92	1	2	1	0	0	13.0527	98.46	225.001	133.635	48.325	160.826	0.5424	1.07	0.506916	84.3699	5.29	5.1	4.158	0	0	0	0	0	0	0	0	0	0	0	0	0	0	0	2.83	0.0725641
6044031402	0	60	1	158	60.7	24.315	93	1	0	1	0	0	7.95484	104.94	151.547	61.065	53.7374	93.5572	0.5989	0.85	0.704588	82.7572	0.2	5	1.97904	1	1	0	1	0	0	0	0	0	1	0	0	0	0	3	16.58	0.425128
6044031802	0	62	1	151.2	60.4	26.42	90	1	1	1	0	0	12.4084	119.7	215.336	466.395	33.6342	91.2376	0.7571	1.37	0.552628	72.1949	0.74	4.8	3.48264	0	0	0	0	1	0	0	0	0	0	0	0	0	0	1	5.5	0.141026
6044032102	0	60	1	162	76.1	28.9971	99	1	1	1	0	0	9.63544	94.14	141.496	190.275	34.794	66.1086	0.6215	1.13	0.55	81.0957	0.89	4.9	3.68088	0	0	0	0	0	0	0	0	0	0	0	0	0	0	0	5.83	0.149487
6048111202	0	60	1	157.2	81.9	33.142	109	1	0	1	0	0	14.145	150.12	245.104	118.59	58.7632	170.877	0.678	0.99	0.684848	77.3228	4.41	7.5	3.8808	0	0	1	0	0	0	0	0	0	0	0	0	0	0	1	4.91	0.125897
6048112901	0	64	1	163	86.2	32.4438	112	1	2	1	0	0	17.7303	110.16	243.945	184.965	53.7374	167.784	0.7119	0.95	0.749368	74.0791	1.21	5.2	3.2844	0	0	0	1	0	0	1	0	0	0	0	0	1	0	3	11.42	0.292821
6048120401	0	65	1	159.6	54.1	21.2389	90	1	0	1	0	0	11.7362	94.5	170.877	106.2	47.9384	109.794	0.7232	0.92	0.786087	73.1588	0.33	5.2	3.92112	1	0	0	0	0	0	0	0	0	0	0	0	1	0	1	4.33	0.111026
6048121802	0	65	1	160.2	53.2	20.7294	79.4	1	0	1	0	0	18.2345	100.8	209.151	149.565	42.526	149.228	0.6893	1.12	0.615446	75.1074	0.59	5.3	4.32936	0	0	0	0	0	0	0	0	0	0	0	0	1	0	1	7	0.179487
6048123301	0	65	1	161.1	47.4	18.2636	78.2	1	2	1	0	0	14.7052	107.82	247.811	192.93	42.1394	168.558	0.7684	1.11	0.692252	70.7702	1.42	5.1	3.80184	1	0	0	0	0	0	0	0	0	0	0	0	0	0	0	4.67	0.119744
6048130101	0	61	1	163.2	62.2	23.3534	85.8	1	1	1	0	0	10.3077	112.32	186.341	126.555	52.9642	107.861	0.5989	0.95	0.630421	82.4158	0.77	5.5	3.40368	1	1	0	1	0	0	0	0	0	0	0	0	1	0	3	8.66	0.222051
6048131501	0	69	1	148.2	65.7	29.9136	106.1	1	1	0	0	0	8.20693	102.96	233.506	159.3	44.0724	158.893	0.7571	1.28	0.591484	70.2889	2.4	4.9	4.58976	1	0	0	0	0	0	0	0	0	0	0	0	1	0	1	8.99	0.230513
6048131601	0	62	1	168	81.2	28.7698	102	1	1	1	0	0	14.5372	188.28	188.661	181.425	37.1136	118.3	0.7119	0.95	0.749368	74.6696	2.84	7.2	5.00808	1	0	1	0	0	0	0	0	0	0	0	0	0	0	1	4.58	0.117436
6048132201	0	67	1	151.7	63.5	27.5932	93	1	1	1	0	0	16.3578	503.82	166.625	162.84	45.6188	89.3046	0.7345	0.86	0.85407	71.9926	5.42	8.6	2.61072	1	0	1	0	0	0	0	0	0	0	0	0	0	0	1	8.31	0.213077
6402810102	0	68	1	163.5	68.8	25.7367	93	2	2	1	0	0	14.9293	120.24	207.604	154.875	47.5518	131.831	0.6441	0.96	0.670937	77.0742	1.13	6.1	5.2332	1	1	1	1	0	0	0	0	0	0	0	0	1	0	4	6.49	0.16641
6402810201	0	68	1	154.5	63.5	26.6022	93	2	2	0	0	0	19.523	104.4	198.326	71.685	73.454	114.82	0.791	0.89	0.888764	68.8742	1.13	5.3	3.53976	0	0	0	0	0	0	0	0	0	0	0	0	1	0	1	2.49	0.0638462
6402821401	0	68	1	159.7	82.3	32.2693	107.5	2	1	0	0	0	13.3328	107.28	251.29	138.945	46.0054	189.434	0.7006	0.89	0.787191	73.6063	1.07	5	4.32936	1	1	1	1	0	0	0	0	0	0	0	0	0	0	3	5.32	0.13641
6403321202	0	64	1	151	71.3	31.2706	99	1	1	1	0	0	10.9239	114.48	220.362	235.41	42.526	144.975	0.5989	1	0.5989	81.4321	2.33	6.2	3.97152	0	1	0	0	1	0	1	0	0	1	1	0	1	1	7	13.84	0.354872
6403322202	0	62	1	162.6	97	36.6886	123	1	0	1	0	0	9.21529	102.42	185.955	370.815	15.464	107.088	0.5876	1.02	0.576078	82.9418	4.15	5	6.23952	0	0	0	0	0	0	0	0	0	0	0	0	0	0	0	4.82	0.12359
6403331901	0	65	1	158	74	29.6427	92	1	1	1	0	0	12.4644	99.72	186.341	132.75	37.1136	122.552	0.678	0.82	0.826829	75.7902	25.22	4.9	3.12648	1	1	0	1	0	0	0	0	0	0	0	0	1	0	3	6.32	0.162051
6554610801	0	62	1	158	64.5	25.8372	84	1	1	0	0	0	12.2404	95.04	160.826	284.97	32.4744	64.5622	0.9605	0.99	0.970202	63.3756	0.74	4.9	3.4692	1	0	0	0	0	0	0	0	0	0	0	0	1	0	1	7	0.179487
6554611502	0	60	1	145.5	42.3	19.9809	82.9	1	1	1	1	2	29.5786	98.1	232.733	62.835	80.0262	135.31	0.6554	0.79	0.82962	78.7715	0.19	4.9	2.98704	0	0	0	0	0	0	0	0	0	0	0	0	1	0	1	6.24	0.16
6554612102	0	60	1	153.7	50.8	21.5038	83.6	1	0	1	0	0	13.921	75.06	146.135	72.57	45.2322	87.3716	0.6554	0.81	0.809136	78.7715	0.27	4.8	2.98704	0	0	0	0	0	0	0	0	0	0	0	0	1	0	1	5.4	0.138462
6554630701	0	67	1	146	54.3	25.4738	87	1	2	1	0	0	16.3578	117.9	165.465	123.015	45.6188	94.717	0.7458	0.95	0.785053	71.3933	1.38	5.1	3.57168	0	0	0	0	0	0	0	0	0	1	0	0	1	0	2	11.51	0.295128
6554631601	0	63	1	164.1	72.3	26.8486	98	1	1	0	0	0	12.2684	105.66	265.981	186.735	52.191	170.877	0.6441	0.62	1.03887	78.5606	0.63	5	4.11096	1	1	0	0	0	0	0	0	0	1	0	0	1	0	3	13.25	0.339744
6554632001	0	64	1	165.6	57.2	20.8581	83	1	1	1	0	0	17.8424	96.12	211.47	140.715	44.0724	141.882	0.7571	0.71	1.06634	71.6239	1.72	5.2	3.7128	1	0	0	1	0	0	0	0	0	1	0	0	1	0	3	10.66	0.273333
6554632602	0	60	1	154.7	54.7	22.8563	88	1	1	1	0	0	14.005	114.3	146.908	166.38	43.2992	65.722	0.6893	0.73	0.944247	76.6262	34.4	5.2	3.89424	1	0	0	0	0	0	0	0	0	0	0	0	0	0	0	2.33	0.0597436
7242820101	0	64	1	151	66	28.9461	106	2	1	0	0	0	15.8817	132.3	187.114	495.6	24.3558	27.8352	0.7119	1	0.7119	74.0791	2.15	5.1	5.90856	1	0	0	1	0	0	0	0	0	0	0	0	1	0	2	6.16	0.157949
7242822001	0	68	1	142.2	45.2	22.3532	81.1	2	1	0	0	0	8.15091	114.3	169.717	123.015	49.8714	88.5314	0.3955	0.98	0.403571	100.665	0.45	5.3	4.51752	1	0	0	1	0	0	0	0	0	0	0	0	1	0	2	5.66	0.145128
7400210801	0	62	1	151.5	43.4	18.9088	69.3	1	1	0	0	0	18.7947	110.52	186.341	93.81	71.9076	103.995	0.6441	1.11	0.58027	78.8756	0.28	5.3	2.89296	0	1	0	0	0	0	1	1	0	1	0	0	0	0	4	8.32	0.213333
7400220901	0	61	1	158.9	64.1	25.3869	87.8	1	1	1	0	0	11.064	153.36	181.315	118.59	57.6034	114.82	0.8023	1.09	0.736055	70.2237	0.24	5.2	2.87952	0	0	0	1	0	0	0	0	0	1	0	0	1	0	3	8.99	0.230513
7400230302	0	63	1	156	51.6	21.2032	72	1	0	1	0	0	18.8787	96.66	202.965	64.605	70.3612	131.057	0.678	1.03	0.658252	76.385	0.24	4.8	2.67624	0	0	1	0	0	0	0	0	0	0	0	0	1	0	2	2.99	0.0766667
7400231201	0	69	1	146.5	41.7	19.4295	80	1	1	1	0	0	19.1028	98.1	182.089	150.45	43.2992	109.794	0.791	1.02	0.77549	68.6232	0.52	4.8	3.54144	0	1	0	0	0	0	0	0	0	1	0	0	0	0	2	7.3	0.187179
7400420302	0	66	1	152	48	20.7756	76	2	1	1	0	0	13.2487	96.66	162.372	62.835	72.2942	78.4798	0.6102	0.78	0.782308	79.985	0.69	5	3.92784	0	0	0	0	0	0	0	0	0	1	0	0	0	0	1	3.98	0.102051
7463110102	0	69	1	150.3	62.7	27.7555	99	1	1	1	0	0	17.4222	132.12	217.269	120.36	66.8818	130.671	0.6215	1.11	0.55991	78.3099	1.33	5	5.22816	1	0	0	0	0	0	1	0	0	1	0	0	0	0	2	7	0.179487
7463120201	0	62	1	148.8	48.9	22.0853	74.3	1	0	1	0	0	18.9348	136.98	180.156	201.78	46.7786	100.129	0.7006	0.93	0.753333	75.3267	0.45	5.2	4.08408	0	0	0	0	0	0	0	0	0	0	0	0	0	0	0	1.83	0.0469231
7463130701	0	64	1	152.5	58.4	25.1115	93	2	1	0	0	0	15.2094	117.36	176.676	275.235	42.9126	75.387	0.7006	0.78	0.898205	74.7309	0.95	4.9	4.84344	0	1	1	0	0	0	0	0	0	0	0	0	1	0	3	3.5	0.0897436
7498110402	0	67	1	154.5	54.4	22.7899	85.2	1	0	1	1	0	16.862	88.56	167.011	145.14	40.9796	98.1964	0.6102	1.23	0.496098	79.6847	1.76	5.3	4.92576	1	0	0	0	0	0	0	0	0	0	0	0	1	0	1	5.5	0.141026
7498111101	0	68	1	146.5	41.8	19.4761	79.2	1	0	0	0	0	13.0527	116.1	251.677	106.2	71.521	156.96	0.4633	0.77	0.601688	92.3115	42	5.6	5.46168	1	0	0	1	0	0	0	0	0	0	0	0	0	0	1	7.41	0.19
7498120602	0	64	1	162.6	47.8	18.0795	74.4	1	0	1	0	0	17.8424	94.5	164.692	81.42	60.3096	89.6912	0.7797	1.21	0.64438	70.4796	0.85	4.9	6.84936	0	0	0	0	0	0	0	0	0	1	0	0	0	0	1	4	0.102564
7498130501	0	63	1	154.8	40.7	16.9845	70.4	1	0	1	0	2	8.73912	90.18	169.717	53.985	66.4952	91.6242	0.5537	1.15	0.481478	85.3426	1.11	5.1	5.51544	0	0	0	0	1	0	0	0	0	0	0	0	1	0	2	7.14	0.183077
7498130601	0	65	1	149	40.3	18.1523	65.2	1	0	1	0	0	16.722	88.02	178.996	94.695	52.191	119.073	0.6328	1.06	0.596981	78.708	0.91	4.8	5.04504	1	0	0	0	0	1	0	0	0	0	0	0	0	0	1	9.33	0.239231
7498131501	0	60	1	148	42	19.1746	75.4	1	0	0	1	0	14.7893	95.76	206.058	154.875	55.2838	113.274	0.565	0.84	0.672619	85.4401	0.49	5.2	3.24072	0	0	0	0	0	0	0	0	0	0	0	0	1	0	1	8.32	0.213333
7498131802	0	63	1	151.2	51.6	22.5708	79.8	1	0	1	0	0	13.1647	93.42	164.305	104.43	57.6034	92.3974	0.7458	1.07	0.697009	72.501	3.64	5	3.8472	0	0	0	0	0	0	0	0	0	0	0	0	0	0	0	1.66	0.0425641
7537610701	0	62	1	141.3	37.3	18.682	63	1	0	0	1	0	16.5539	79.74	178.223	67.26	75.0004	95.4902	0.7232	1.14	0.634386	74.0286	1.34	4.5	3.4608	1	0	0	1	0	0	0	0	0	0	0	0	1	0	2	7.01	0.179744
7537611402	0	60	1	155.1	50.3	20.9095	83	1	1	1	0	0	13.2487	89.28	183.635	71.685	42.1394	132.217	0.7119	1.14	0.624474	75.2845	0.47	5	4.42344	0	0	0	1	0	0	0	0	0	0	0	0	0	0	1	3.74	0.0958974
7537611601	0	67	1	153	47.1	20.1205	87	1	0	1	1	0	17.7583	79.02	252.836	107.97	59.5364	178.996	0.8701	1.26	0.690556	65.6149	2.32	5	3.88752	0	0	0	0	0	0	0	0	0	0	0	0	1	0	1	6.67	0.171026
7537612702	0	61	1	155.2	52.1	21.6299	80.2	1	0	1	0	0	13.5568	90.18	208.377	182.31	34.794	139.563	0.8362	1.35	0.619407	68.6504	0.88	5.2	6.4512	1	0	0	0	0	0	0	0	0	1	0	0	0	0	1	5.07	0.13
7537620702	0	61	1	143.5	43.7	21.2216	76	1	0	1	0	0	14.5092	114.66	171.264	76.995	52.5776	103.609	0.6667	0.98	0.680306	77.7157	18.24	4.9	4.1076	0	0	0	1	0	0	0	0	0	1	0	0	1	0	3	7.34	0.188205
7537630902	0	65	1	144.6	45.8	21.9043	87.2	2	0	1	0	0	13.1087	91.26	173.197	76.995	58.7632	101.676	0.6667	0.95	0.701789	76.4909	0.46	4.5	3.51792	0	0	0	0	0	0	0	0	0	0	0	0	0	0	0	4.65	0.119231
7550420701	0	61	1	155	62.3	25.9313	92	2	2	0	0	0	13.1367	111.06	196.006	127.44	43.2992	127.965	0.8362	1.02	0.819804	68.6504	0.65	4.8	5.23656	0	0	0	0	0	0	0	0	0	0	0	0	0	0	0	2.16	0.0553846
7823310401	0	64	1	143.8	43.5	21.0364	85.5	1	1	1	0	1	19.3269	105.3	229.254	114.165	68.4282	150.774	0.8475	1.2	0.70625	67.3343	1.21	5.2	5.12064	0	0	0	0	0	0	0	0	0	0	0	0	1	0	1	5.67	0.145385
7823310701	0	69	1	155.5	47.2	19.5201	91	1	0	0	0	0	13.8369	118.08	203.352	113.28	47.9384	141.496	0.791	1.06	0.746226	68.6232	0.85	5.2	6.2412	1	0	0	1	0	0	1	0	0	0	0	0	0	0	2	6.08	0.155897
7823311601	0	61	1	145.5	56.8	26.8301	87.8	1	1	0	0	1	15.2935	90.18	260.182	70.8	93.9438	156.96	0.7345	1.26	0.582937	73.7019	2.93	5	4.67208	0	0	0	0	0	0	0	0	0	0	0	0	1	0	1	6.57	0.168462
7823322001	0	62	1	147.2	45.5	20.9989	65.8	1	1	1	0	0	12.7165	105.3	156.186	84.075	57.99	95.4902	0.7684	0.97	0.792165	71.6116	0.22	4.9	3.69264	1	0	0	1	0	0	0	0	0	1	0	0	0	0	2	8.43	0.216154
7823330901	0	64	1	154	62.7	26.4378	105	1	0	0	0	0	10.7838	101.7	173.583	70.8	49.4848	122.166	0.7571	0.96	0.788646	71.6239	0.43	5.3	4.26384	0	0	0	0	0	0	0	0	0	0	0	0	1	0	1	5.48	0.140513
7823331402	0	61	1	146.2	40.2	18.8075	67	1	1	1	0	1	12.4925	87.84	137.243	84.96	52.9642	80.7994	0.6441	1.15	0.560087	79.1971	0.54	5	2.89632	0	0	0	0	0	0	0	0	0	0	0	0	1	0	1	3.83	0.0982051
7823332101	0	69	1	134	40.6	22.6108	90	1	0	0	0	0	12.9686	114.66	271.393	72.57	49.8714	185.181	0.4859	1.06	0.458396	89.6075	1.7	6.1	2.92992	0	0	0	0	0	0	0	0	0	0	0	0	1	0	1	3.16	0.0810256
7823332401	0	60	1	147	62.1	28.738	94	1	0	1	0	1	10.0556	99	195.62	118.59	40.9796	138.789	0.6215	0.84	0.739881	81.0957	0.7	5.2	3.07776	0	0	0	0	0	0	0	0	0	0	0	0	1	0	1	4.65	0.119231
7823332801	0	68	1	149.9	47.7	21.2283	78.8	1	1	1	0	0	12.1844	90.18	145.362	98.235	51.0312	86.985	0.5311	1.05	0.50581	85.6603	0.68	5.5	3.3516	0	0	0	0	0	0	0	0	0	0	0	0	0	0	0	1.66	0.0425641
9400410401	0	62	1	152	53.8	23.286	87.2	1	2	1	0	0	13.865	133.02	300.775	133.635	45.2322	243.558	0.6102	0.89	0.685618	81.2455	1.18	5.2	3.68256	0	0	1	0	0	0	0	0	0	1	0	0	1	0	3	9.65	0.247436
9400411202	0	60	1	154.5	55.8	23.3764	85	2	2	1	0	0	12.3804	88.74	190.98	56.64	80.7994	104.382	0.6102	0.81	0.753333	81.9146	0.44	4.8	3.8892	0	0	0	0	0	0	0	0	0	0	1	0	0	0	1	2.75	0.0705128
9400421001	0	60	1	165.1	103.2	37.8604	113.8	2	2	1	0	0	13.1647	119.34	222.682	200.895	35.1806	154.64	0.8927	1.09	0.818991	66.5106	13.87	5.7	6.42768	1	1	1	0	0	0	0	0	0	0	0	0	0	0	2	5.49	0.140769
9400421801	0	67	1	156.4	68.3	27.922	99	2	3	1	0	0	14.8733	93.96	129.511	121.245	28.995	80.7994	0.791	1.06	0.746226	69.1299	1.33	4.9	3.34488	1	1	0	1	0	0	1	0	0	0	0	0	1	1	5	9.57	0.245385
10179122101	0	65	1	164	80	29.7442	115	1	2	1	1	1	17.8704	102.96	211.47	518.61	25.5156	86.5984	0.9944	0.98	1.01469	61.4528	1.47	5.1	6.81408	1	1	0	0	0	0	1	0	0	0	0	0	1	0	3	8.5	0.217949
10179122401	0	61	1	153.3	67	28.5096	94.3	2	2	0	1	0	22.548	86.04	290.723	606.225	25.5156	157.733	0.9831	1.08	0.910278	62.8287	2.04	5.6	5.46168	0	0	0	0	0	0	0	0	0	0	1	0	0	0	1	8.96	0.229744
10400410302	0	61	1	153	55	23.4952	83	2	2	1	0	0	13.8089	93.24	175.903	123.015	22.4228	124.099	0.5311	0.9	0.590111	88.0196	0.59	6.7	2.38728	0	0	0	0	0	0	0	0	0	0	0	0	1	0	1	4	0.102564
10400410502	0	61	1	161.6	49.5	18.9549	72	2	3	1	0	0	12.5205	96.48	205.671	51.33	49.8714	144.202	0.7684	0.92	0.835217	71.9034	0.73	6.6	3.2508	0	0	0	0	0	0	0	0	0	1	0	0	1	0	2	4.16	0.106667
10400420202	0	64	1	154	61.9	26.1005	102	2	2	1	0	0	10.2797	115.56	173.97	216.825	32.861	96.2634	0.339	0.86	0.394186	111.204	1.43	4.5	4.41504	0	1	0	0	0	0	0	0	0	0	0	0	1	0	2	3.08	0.0789744
10510210402	0	60	1	165	77.2	28.3563	90	1	1	1	0	0	14.3971	93.24	161.985	200.01	45.2322	64.1756	0.7684	1.35	0.569185	72.2013	3.23	4.7	2.5368	1	0	0	1	0	0	0	0	0	0	0	0	0	0	1	4.5	0.115385
10510211502	0	61	1	158	64.7	25.9173	94	2	1	1	1	0	11.148	91.44	195.62	199.125	44.0724	113.66	0.7797	0.91	0.856813	71.331	2.79	5.1	4.06896	1	1	0	1	0	0	0	0	0	0	0	0	0	0	2	5.5	0.141026
10510213402	0	60	1	159	71.7	28.3612	96	1	0	1	0	0	12.2684	104.04	144.202	112.395	47.1652	79.253	0.7006	1.14	0.614561	75.947	1.73	5.3	3.0408	1	0	0	1	0	0	0	0	0	1	0	0	1	0	3	11.43	0.293077
10510230101	0	62	1	159.5	48	18.8677	73	2	2	1	0	0	12.6885	89.46	201.032	53.1	75.387	110.181	0.8362	1.08	0.774259	68.3717	0.67	4.7	4.54104	0	0	0	0	0	0	1	0	0	0	0	0	0	1	2	5	0.128205
10510231101	0	61	1	156	55.1	22.6414	85	2	2	0	1	2	8.59907	191.52	246.651	148.68	74.6138	148.068	0.7232	1.43	0.505734	74.3302	7.72	4.5	8.3076	0	0	0	1	0	0	0	0	0	0	0	0	1	0	2	4.5	0.115385
10538120701	0	60	1	160.5	64.1	24.8833	88.8	1	1	1	0	0	16.6099	185.94	169.331	115.05	66.8818	86.5984	0.7684	0.94	0.817447	72.2013	0.56	5.6	3.82704	0	0	0	0	0	0	0	0	0	1	0	0	0	0	1	5.32	0.13641
10538131001	0	68	1	154.5	60.8	25.471	86.2	1	1	1	0	2	17.4782	101.34	155.8	238.95	25.9022	77.7066	0.7119	1	0.7119	72.9643	0.56	5.1	3.98832	0	1	0	0	0	0	0	0	0	0	0	0	0	0	1	1.67	0.0428205
10538131201	0	69	1	153.6	59.9	25.3889	27.4	1	0	1	0	0	20.8955	152.64	253.61	714.195	24.3558	42.1394	0.678	1.08	0.627778	74.6666	3.06	5	4.68048	1	1	1	0	0	0	0	0	0	1	0	0	1	0	4	10.16	0.260513
10820630202	0	61	1	148.7	59.6	26.9541	89.8	1	1	1	0	0	19.2149	101.52	197.939	60.18	49.4848	137.63	0.7119	0.83	0.857711	74.9739	2.53	5.1	3.46752	0	0	0	1	0	0	0	0	0	0	0	0	0	0	1	6.67	0.171026
10820630401	0	62	1	151	65.3	28.6391	102.8	1	1	1	0	0	18.7667	110.52	190.98	300.9	24.3558	64.1756	0.4972	0.72	0.690556	90.8861	6.16	5	5.57592	1	0	0	0	0	0	0	0	0	1	1	0	0	0	2	6.66	0.170769
10820630601	0	61	1	160.5	61.1	23.7187	93.6	1	1	1	1	0	16.1898	91.08	187.501	80.535	57.6034	113.66	0.6328	1.02	0.620392	79.9683	7.63	4.6	3.61368	1	0	0	1	0	0	0	0	0	0	0	0	1	0	2	6.33	0.162308
10820631301	0	63	1	150	50.4	22.4	89.4	1	1	0	1	0	18.2905	86.22	170.491	115.05	39.0466	104.769	0.678	0.8	0.8475	76.385	1.03	5.1	3.3348	0	0	0	1	0	0	1	0	0	1	0	0	1	0	4	12.08	0.309744
10820632701	0	68	1	152	52.2	22.5935	93.6	1	1	0	0	0	10.6438	80.64	253.996	154.875	70.7478	154.253	0.7006	0.99	0.707677	73.6063	0.72	4.6	3.51456	1	0	0	0	0	0	1	0	0	0	0	0	0	0	1	5.31	0.136154
10825921101	0	60	1	165.3	58.1	21.2633	74.6	1	1	1	1	0	19.2989	113.22	259.409	133.635	69.2014	187.888	0.8814	1.31	0.672824	66.9761	0.83	5.8	2.18232	0	0	0	1	0	0	0	0	0	0	0	0	0	0	1	6.34	0.162564
10825922301	0	61	1	142.4	58.1	28.6521	101.6	1	0	1	0	0	13.1087	109.62	181.702	156.645	51.4178	106.702	1.0509	1.55	0.678	60.5759	42.28	6.5	5.37936	1	0	0	1	0	0	1	0	0	0	0	0	1	0	3	12.34	0.31641
10825922602	0	62	1	153.4	63.4	26.9425	84.7	1	0	1	0	0	12.7446	97.2	285.697	266.385	69.588	191.754	0.565	0.79	0.71519	84.7422	1.3	6.5	4.662	1	0	0	1	0	0	0	0	0	0	0	0	1	0	2	13.14	0.336923
11013111102	0	61	1	155.1	53.5	22.2398	75.2	1	0	1	0	0	11.9603	88.74	208.764	163.725	63.789	124.872	0.7232	0.87	0.831264	74.3302	0.28	4.8	3.33816	0	0	0	1	0	0	0	0	0	0	0	0	1	0	2	3.66	0.0938462
11115420802	0	67	1	168	66.7	23.6324	102	1	0	1	0	0	15.3775	101.16	208.764	100.005	47.1652	135.697	0.4407	1.04	0.42375	95.2263	0.27	5	3.7716	0	0	0	0	0	0	0	0	0	1	0	0	1	0	2	3.41	0.0874359
11274410202	0	60	1	160.1	59.7	23.2912	97	1	1	1	0	0	18.8787	87.48	263.661	216.825	48.325	184.022	0.7119	1.06	0.671604	75.2845	1.22	4.8	2.79216	0	1	0	0	0	0	0	0	0	1	0	0	0	0	2	1.66	0.0425641
11274412901	0	69	1	158	71.2	28.5211	98	2	1	1	1	0	19.4389	100.44	199.099	169.035	53.7374	120.233	0.9492	1.31	0.72458	62.1036	0.54	4.9	4.704	1	1	0	0	1	0	0	0	0	0	0	0	0	0	2	8.06	0.206667
11274420101	0	64	1	160.5	70.4	27.3289	96	1	1	1	0	0	15.1814	135	146.135	94.695	45.2322	87.3716	0.8023	1.17	0.685726	69.3855	2.86	5.5	5.04	1	0	1	1	0	0	0	0	0	0	0	0	1	0	3	9.82	0.251795
11460410402	0	64	1	155.4	53.5	22.154	80	2	1	1	0	0	14.033	95.4	184.408	144.255	47.1652	112.114	0.8701	1.11	0.783874	66.371	8.27	5	5.11392	1	0	0	0	0	0	0	0	0	1	0	0	0	0	1	2.33	0.0597436
11460430601	0	62	1	147.1	47.5	21.9517	81.2	1	1	1	0	0	10.5318	110.52	148.454	257.535	27.062	55.6704	0.7345	0.98	0.74949	73.4028	7.18	5.3	3.85056	0	0	0	0	0	0	0	0	0	1	0	0	1	0	2	6.99	0.179231
11600611101	0	68	1	149.9	45.3	20.1602	75.3	1	0	1	0	0	19.4389	107.82	210.697	133.635	46.0054	146.908	0.6667	0.97	0.68732	75.6325	0.63	5.7	3.66912	1	0	0	0	0	0	0	0	0	0	0	0	0	1	1	4.33	0.111026
11600611901	0	65	1	138.8	44.3	22.9945	87	1	0	0	1	0	10.5878	103.5	206.058	178.77	54.124	117.526	0.6441	1.08	0.596389	77.9489	4.07	5.3	4.7292	0	0	0	0	0	0	0	0	0	0	0	0	1	0	1	4.66	0.119487
11600620802	0	64	1	159.6	69.3	27.2062	96.6	1	0	1	0	0	12.5205	109.26	196.779	205.32	27.8352	131.444	0.6893	0.87	0.792299	75.3992	0.32	4.9	2.814	0	0	0	0	0	0	0	0	0	1	0	0	1	0	2	8.15	0.208974
11600622002	0	64	1	148.5	65	29.4755	106.8	1	1	1	0	0	11.9603	95.76	175.903	154.875	32.4744	113.66	0.5198	0.68	0.764412	87.9992	1.3	4.9	3.8388	0	1	0	0	0	0	0	0	0	0	0	0	1	0	2	5.66	0.145128
11600622401	0	69	1	158.2	66.9	26.7309	98	1	1	1	0	1	16.862	141.84	199.099	424.8	30.5414	93.5572	0.6441	1.06	0.607642	76.7933	6.8	5.6	4.43352	0	0	0	0	0	0	0	0	0	1	0	0	1	0	2	4.83	0.123846
11600630202	0	60	1	149.8	64.2	28.6096	95.8	1	0	1	0	0	16.4139	127.98	204.898	385.86	30.1548	78.0932	0.5537	0.74	0.748243	86.3904	0.6	5.4	4.452	0	0	0	0	0	0	0	0	0	1	0	0	1	0	2	8.98	0.230256
11600630501	0	63	1	148.3	58	26.3722	92	1	0	1	0	0	15.6856	115.56	237.372	94.695	44.8456	185.955	0.5763	1.06	0.543679	83.4936	1.59	5.2	3.54984	0	0	0	0	0	0	0	0	0	0	0	0	1	0	1	5.83	0.149487
11748910701	0	60	1	153.2	75.8	32.2962	32.3	1	1	1	0	0	10.8119	106.74	165.078	149.565	39.0466	98.9696	0.6102	0.92	0.663261	81.9146	1.18	5.2	4.64016	0	0	0	0	0	0	0	0	0	0	0	0	0	0	0	2.32	0.0594872
11748911301	0	67	1	155.9	73	30.0352	104.1	1	0	1	0	0	16.6099	110.88	224.228	146.91	47.5518	153.867	0.9944	1.45	0.685793	60.9888	1.01	5.3	5.53056	1	0	0	0	0	0	0	0	0	1	0	0	1	0	2	4.33	0.111026
11748912002	0	69	1	151.9	48.5	21.0197	79.1	1	0	1	0	0	12.2964	100.8	232.347	176.115	42.9126	161.985	0.6102	0.85	0.717882	79.1006	2.99	5.2	3.21888	1	0	0	0	0	0	0	0	0	1	0	0	1	0	2	4.98	0.127692
11748921201	0	64	1	140.6	42	21.2461	74.2	1	0	1	0	0	15.6576	97.38	167.011	105.315	64.9488	91.2376	0.4972	0.67	0.74209	90.1672	0.85	4.9	2.44944	0	0	0	0	0	0	0	0	0	0	0	0	0	0	0	4.66	0.119487
11748922301	0	62	1	154.5	73.6	30.8334	31	1	1	1	0	0	12.6605	125.1	225.001	171.69	49.8714	153.094	0.5876	0.78	0.753333	82.9418	3.41	5.2	5.27856	1	0	0	0	0	0	0	0	0	0	0	0	0	0	0	2.66	0.0682051
11748932001	0	68	1	145.3	60.3	28.5618	92.9	1	0	1	0	0	28.5142	132.12	306.187	332.76	44.8456	214.176	1.3673	1.85	0.739081	51.0406	2.11	5.7	8.4588	1	1	0	0	1	0	0	0	0	0	0	0	0	0	2	6.33	0.162308
11748932102	0	69	1	145.3	54.9	26.0041	95.8	1	0	1	0	0	15.1534	112.5	190.98	138.945	42.9126	131.057	0.6667	0.97	0.68732	75.3569	1.07	4.8	2.86104	0	0	0	0	0	0	0	0	0	0	0	0	0	0	0	12.51	0.320769
11827611202	0	68	1	163.3	52.7	19.7623	86	1	0	1	0	0	14.4252	102.96	230.027	110.625	42.1394	173.97	0.565	0.95	0.594737	82.8068	5.51	5.5	3.80856	0	0	0	1	0	0	0	0	0	0	0	0	1	0	2	5.67	0.145385
11827631502	0	67	1	143	42	20.5389	26	1	0	1	0	0	11.9603	95.76	139.176	57.525	54.5106	77.7066	0.4633	0.89	0.520562	92.6542	1.03	5.4	2.37384	0	0	0	0	0	0	0	0	0	0	0	0	0	0	0	2.67	0.0684615
11827632701	0	66	1	148	50.4	23.0095	81.2	1	0	0	0	1	12.3804	95.22	211.084	72.57	67.655	137.63	0.5537	1.17	0.473248	84.3554	1.17	5.6	3.0408	0	0	0	0	0	0	0	0	0	1	0	0	1	0	2	2.66	0.0682051
12249010202	0	69	1	146	37.6	17.6393	77	1	0	1	0	0	24.0886	84.42	137.63	61.95	51.8044	83.119	0.7571	1.16	0.652672	70.2889	1.31	4.9	3.77832	0	0	0	0	0	0	0	0	0	0	0	0	1	0	1	13.52	0.346667
12249010502	0	68	1	134	42.4	23.6133	80	1	0	1	0	0	13.8369	98.46	245.878	109.74	79.6396	157.346	0.6215	0.97	0.640722	78.5964	0.18	5.7	2.84256	0	0	0	0	0	0	0	0	0	0	0	0	1	0	1	5.68	0.145641
12249011401	0	66	1	151.8	51.2	22.2191	73	1	0	1	0	0	12.4364	92.52	211.47	111.51	76.1602	117.913	0.5989	0.72	0.831806	80.8078	0.9	4.7	2.76696	0	0	0	0	0	0	0	0	0	0	0	0	1	0	1	5.17	0.132564
12249020201	0	65	1	134.4	31.1	17.2172	72	1	1	1	0	0	13.8089	95.22	126.032	127.44	43.6858	65.722	0.7119	1	0.7119	73.7924	1.09	4.4	3.27936	0	0	0	0	0	0	0	0	0	1	0	0	1	0	2	6.17	0.158205
12249020301	0	62	1	151.5	48.9	21.3051	74.5	1	1	0	0	0	22.7441	98.64	165.851	83.19	59.1498	102.062	0.6441	1.12	0.575089	78.8756	0.33	4.5	2.87784	1	0	0	0	0	0	0	0	0	1	0	0	1	0	2	7.67	0.196667
12249020701	0	62	1	153.1	67.5	28.7974	96.8	1	0	1	0	0	19.2709	105.48	235.826	145.14	56.4436	154.64	0.7571	0.78	0.970641	72.1949	1.08	4.7	5.20464	0	0	0	0	0	0	0	0	0	0	0	0	1	0	1	3.83	0.0982051
12249021401	0	66	1	146.4	44	20.5291	73	1	1	1	0	0	22.0719	109.26	167.398	52.215	83.5056	84.2788	0.6328	0.97	0.652371	78.408	0.35	4.6	3.76488	1	0	0	0	0	0	0	0	0	0	0	0	1	0	1	6.43	0.164872
12249030402	0	63	1	148.6	73.4	33.2398	93.3	1	0	1	0	0	11.3721	103.5	200.259	128.325	45.2322	133.764	0.7571	1.17	0.647094	71.9065	10.61	5.2	5.74392	1	0	0	0	0	0	0	0	0	0	0	0	0	0	0	3	0.0769231
12249030601	0	60	1	152.9	65.1	27.8462	64	1	1	1	0	0	14.5652	113.04	216.883	305.325	43.6858	127.965	0.6893	1.03	0.669223	76.6262	1.19	5.6	7.19376	1	0	0	0	0	0	0	0	0	1	0	0	1	0	2	4.5	0.115385
12249031701	0	67	1	154.2	63.1	26.5375	96.1	2	0	1	0	0	14.8173	104.4	165.851	168.15	28.2218	109.408	0.9266	1.39	0.666619	63.3931	0.75	4.4	5.07024	1	0	0	0	0	0	0	0	0	0	0	0	0	0	0	4.5	0.115385
12249031901	0	61	1	152.5	63	27.0895	83	2	1	1	0	0	6.63837	98.46	204.125	147.795	46.0054	137.63	0.7345	0.9	0.816111	73.7019	0.56	4.9	3.234	0	0	0	0	0	0	0	0	0	0	0	0	1	0	1	5	0.128205
12409911601	0	69	1	144.6	43.3	20.7086	79.1	1	0	0	0	0	12.2404	102.6	220.362	117.705	73.454	123.712	0.5085	1.13	0.45	87.4046	0.69	4.9	4.97952	1	0	0	0	0	0	0	0	0	0	0	0	0	0	0	3.32	0.0851282
12409912002	0	69	1	147	62.1	28.738	104.2	1	0	1	0	0	24.2567	98.64	182.089	118.59	39.8198	120.619	0.6893	0.93	0.741183	73.9939	3.51	4.7	3.7212	1	1	0	0	0	0	0	0	0	1	0	0	0	0	2	10.15	0.260256
12409920701	0	62	1	146.7	41.1	19.0977	70.2	1	1	1	0	0	15.2374	91.98	169.717	62.835	59.923	96.65	0.5763	0.83	0.694337	83.8284	0.26	5	3.57	0	0	0	0	0	0	0	0	0	1	0	0	0	0	1	5.4	0.138462
12409930501	0	60	1	155.2	59.7	24.7851	93.5	1	1	1	0	0	23.0802	90.36	203.352	62.835	66.1086	132.217	0.8249	1.02	0.808725	69.4502	0.64	5	3.77832	0	0	0	0	0	0	0	0	0	1	1	0	0	0	2	6.82	0.174872
12409931801	0	65	1	146.2	54.6	25.5445	86	2	0	1	0	0	16.918	115.38	182.089	126.555	57.99	105.542	0.7684	1.03	0.746019	70.7702	2.62	5.4	5.20128	0	0	0	0	0	0	0	0	0	0	0	0	0	0	0	3.98	0.102051
14115410502	0	60	1	148.8	52.3	23.6209	85	1	0	1	0	0	18.0945	95.04	195.233	103.545	49.0982	124.099	0.452	1.1	0.410909	96.5434	1.06	5.2	3.58848	0	0	0	0	0	0	0	0	0	0	0	0	1	0	1	6.41	0.164359
14115411901	0	68	1	138.9	46	23.8426	93	1	0	1	1	0	27.3658	93.6	247.037	62.835	72.2942	167.398	0.8588	1.43	0.600559	65.8418	4.92	5.1	5.1828	1	0	0	1	0	0	0	0	0	1	0	0	1	0	3	12.32	0.315897
14115430502	0	63	1	161.5	64.9	24.8828	90	1	0	1	0	0	18.8787	110.7	231.96	160.185	63.4024	148.068	0.8475	1.09	0.777523	67.6	0.95	5	3.4524	0	0	0	1	0	0	0	0	0	1	0	0	1	0	3	9.24	0.236923
14115431301	0	66	1	151.2	50.1	21.9146	75.4	1	0	0	1	0	22.296	108.36	198.712	114.165	61.4694	124.099	0.8362	1.16	0.720862	67.3109	2.19	5.1	4.76616	0	1	0	1	0	0	0	0	0	0	1	0	1	0	4	6.33	0.162308
14115431601	0	60	1	155.4	43.3	17.9302	69	1	0	1	1	2	32.4636	103.32	248.584	101.775	68.4282	173.197	0.9379	1.41	0.665177	64.736	2.36	5.3	4.04376	0	0	0	0	0	0	1	1	0	1	0	0	1	0	4	9	0.230769
14115432501	0	63	1	144.4	53	25.418	85.6	1	1	1	0	0	16.5819	100.62	206.831	105.315	49.8714	143.815	0.678	0.95	0.713684	76.385	0.67	4.9	3.78336	0	1	0	1	0	0	0	0	0	1	0	0	0	0	3	5.51	0.141282
14240311002	0	65	1	151.9	47	20.3696	76.3	2	1	1	1	1	16.5819	120.96	231.96	106.2	104.382	106.315	0.6215	1.22	0.509426	79.4884	1.31	5.4	4.15128	0	0	0	1	0	0	0	0	0	0	0	0	0	0	1	9.65	0.247436
14240311302	0	68	1	149.4	59.5	26.6573	90.1	2	1	1	1	0	14.9854	102.42	211.47	115.05	47.1652	141.882	0.7119	1.22	0.583525	72.9643	10.48	5.2	4.41168	1	0	0	0	0	0	0	0	0	1	0	0	0	0	1	5.65	0.144872
14240320902	0	67	1	152.3	59.4	25.6086	97.5	2	1	1	0	0	15.0694	86.94	198.712	277.89	38.66	102.062	0.7797	1.13	0.69	69.6767	3.68	5.8	4.92744	0	0	0	1	0	0	0	0	0	1	0	0	1	0	3	6.84	0.175385
14240330502	0	68	1	153.2	41.1	17.5115	76.2	2	1	1	1	0	17.4222	100.26	188.661	309.75	34.4074	95.4902	0.6554	1.09	0.601284	76.3438	1.71	5.1	3.90768	0	0	0	0	0	0	1	0	0	1	0	0	0	1	3	7.99	0.204872
14401611201	0	68	1	152.4	42.6	18.3417	77	2	2	0	1	0	13.3328	95.22	180.156	80.535	40.593	129.898	0.5989	0.71	0.843521	80.2067	1.56	5.2	3.25752	0	0	0	1	0	0	0	0	0	0	0	0	1	0	2	5.33	0.136667
15047831601	0	67	1	153	53.4	22.8117	90	1	0	1	0	0	13.1927	97.38	233.893	95.58	37.5002	180.929	0.8701	0.96	0.906354	65.6149	3	4.4	5.33232	0	0	0	0	0	0	0	0	0	1	0	0	0	0	1	5.16	0.132308
15115630502	0	68	1	152.2	62.5	26.9805	86.5	2	1	1	0	0	10.0556	98.1	155.027	203.55	25.5156	84.2788	0.7571	0.98	0.772551	70.546	0.7	5.5	5.83296	0	1	0	1	0	0	1	1	0	1	0	0	1	0	6	10.15	0.260256
15385920401	0	61	1	152	46	19.91	73	1	1	1	0	0	11.5121	92.34	215.723	163.725	58.7632	121.392	0.5424	0.54	1.00444	87.0108	0.83	5.4	3.76824	0	0	0	0	0	0	0	0	0	0	0	0	1	0	1	2.33	0.0597436
15404412301	0	68	1	149.3	49.7	22.2965	97	1	1	1	0	1	10.5598	94.68	182.475	106.2	47.9384	115.593	0.6893	1.05	0.656476	74.2646	2.47	5.6	4.92072	1	0	0	0	0	0	0	0	0	0	0	0	1	0	1	5.65	0.144872
15404430302	0	60	1	140.3	45.9	23.3183	79.8	1	1	1	0	0	16.862	97.02	242.012	87.615	66.1086	168.171	0.6667	1.03	0.647282	78.0376	1.74	5.2	4.1412	0	0	0	0	0	0	0	0	0	0	0	0	0	0	0	2.16	0.0553846
15404431602	0	69	1	155.8	60.3	24.8418	91	2	2	1	0	1	19.0188	108.54	208.764	166.38	51.8044	133.764	0.7684	1.04	0.738846	69.7211	10.04	5	5.35416	0	0	0	0	0	0	0	0	0	1	0	0	1	0	2	5.84	0.149744
15404432401	0	61	1	141.2	44.8	22.4703	81	1	1	0	0	0	10.1116	102.78	231.573	196.47	34.0208	158.119	0.5989	0.85	0.704588	82.4158	0.73	5.3	3.9144	0	0	0	0	0	0	0	0	0	0	0	0	0	0	0	2.16	0.0553846
15405830201	0	60	1	158	76.4	30.6041	98.2	2	2	0	0	0	14.5932	104.4	177.449	94.695	46.0054	105.155	0.8023	0.91	0.881648	70.5146	6.42	4.4	6.36384	1	0	0	1	0	0	0	0	0	0	0	0	0	0	1	5.83	0.149487
15405831601	0	60	1	155	58.2	24.2248	96	1	0	0	0	0	10.2517	117	236.986	167.265	37.5002	155.027	0.6441	1.05	0.613429	79.5252	3.07	4.9	5.75064	0	0	0	0	0	0	0	0	0	0	0	0	0	0	0	3.82	0.0979487
15567610401	0	61	1	151	52.7	23.113	87	1	0	1	1	1	11.9883	110.16	236.213	83.19	44.459	185.568	0.7006	0.87	0.805287	75.6336	0.49	5.4	4.33944	0	0	0	0	0	0	1	0	0	0	0	0	1	0	2	6.98	0.178974
15567620602	0	67	1	142.9	37.9	18.5599	65	1	0	1	1	0	15.0974	161.46	144.202	61.95	51.8044	80.0262	0.7006	1.01	0.693663	73.8796	3.65	5.7	4.452	0	0	0	0	0	0	0	0	0	0	0	0	0	0	0	2.49	0.0638462
15823111001	0	64	1	155.1	64.3	26.7293	94	2	1	0	0	0	21.0635	119.52	176.29	115.05	37.1136	121.006	1.4577	1.96	0.743724	50.0354	1.07	4.5	5.3256	1	0	0	0	0	0	0	1	0	0	0	0	1	0	2	10.5	0.269231
15823130201	0	65	1	148.6	54.8	24.8166	94	1	1	1	1	0	12.1563	107.1	225.388	131.865	42.9126	159.279	0.6554	1.06	0.618302	77.2102	4.07	4.5	6.71328	0	0	0	0	0	0	0	0	0	1	0	0	1	0	2	5.59	0.143333
15827812101	0	65	1	153.2	47.8	20.3662	83	1	1	1	0	0	13.5848	122.76	301.548	146.91	63.789	215.336	0.8701	0.89	0.97764	66.1141	0.48	5.2	6.57552	1	0	0	0	0	0	0	0	0	0	0	0	1	0	1	4.83	0.123846
16010410602	0	62	1	162	63.5	24.196	83	2	1	1	0	0	12.2124	69.66	123.325	115.935	61.4694	58.3766	0.9492	1.03	0.921553	63.7876	0.27	4.5	5.78928	1	1	0	0	0	0	0	0	0	0	0	0	0	1	2	4.91	0.125897
16010422201	0	63	1	157	63	25.5588	90	2	1	0	0	0	12.8286	41.04	219.975	98.235	38.2734	173.197	0.6893	0.63	1.09413	75.6968	1.38	4.5	6.31344	0	0	1	1	0	0	0	0	0	0	0	0	1	0	3	4.82	0.12359
16115910401	0	62	1	149.6	57.1	25.5137	95	1	0	1	1	0	15.4615	187.74	148.454	239.835	30.928	69.2014	0.7797	0.98	0.795612	71.0415	0.65	7.6	4.7628	1	0	0	0	0	0	1	0	0	0	0	0	0	0	1	9.58	0.245641
16115920301	0	65	1	154.1	43.6	18.3604	76.2	1	2	1	0	0	17.0021	72.72	147.295	70.8	48.325	87.3716	0.9831	1.25	0.78648	61.8386	0.61	5	4.13784	0	0	0	0	0	0	1	0	0	0	0	0	1	1	3	14.42	0.369744
16115921601	0	66	1	157.4	53.8	21.7156	89	2	1	1	1	0	19.2429	88.92	243.945	117.705	92.3974	123.712	0.8023	1.02	0.786569	68.8536	0.3	5	3.36	0	0	0	0	0	0	0	0	0	0	0	0	0	0	0	4.65	0.119231
16115930301	0	63	1	152.8	71.7	30.7095	97.1	2	2	1	0	0	23.1083	160.92	233.12	301.785	42.526	126.805	0.7006	0.69	1.01536	75.0258	2.53	5.7	6.0648	1	1	0	0	0	0	0	0	0	0	0	0	1	0	2	5.17	0.132564
16243120101	0	61	1	154	69.6	29.3473	111	1	0	1	0	0	9.13126	102.06	180.542	139.83	39.8198	117.14	0.4746	0.7	0.678	93.6107	2.69	6.1	3.16176	1	0	0	0	0	0	0	0	0	0	0	0	0	0	0	18.77	0.481282
16243120901	0	64	1	158.5	66.9	26.6298	97.5	1	0	1	0	0	11.4841	94.86	196.779	143.37	44.8456	122.166	0.6667	1.02	0.653627	76.7881	1.16	5	4.36968	0	0	0	0	0	0	1	1	0	0	0	0	1	0	3	5.5	0.141026
16243121001	0	63	1	160	69.2	27.0312	101	1	1	1	0	0	18.0384	192.42	178.609	206.205	34.794	103.995	0.5424	0.79	0.686582	86.3116	0.59	6	2.49144	0	0	1	0	0	0	0	0	0	0	0	0	0	0	1	5.33	0.136667
16243121801	0	68	1	156.5	66.2	27.029	104	1	1	1	0	0	18.0104	95.76	180.542	60.18	58.7632	103.222	0.565	1.02	0.553922	82.8068	0.5	4.8	4.02528	0	0	0	0	0	0	0	0	0	0	0	0	0	0	0	2.16	0.0553846
16243122801	0	63	1	157.9	67.7	27.1534	51.3	1	1	1	0	0	18.4026	110.52	229.254	164.61	44.8456	155.413	0.6328	0.99	0.639192	79.3256	1.02	4.8	3.42048	0	0	0	0	0	0	0	0	0	0	0	0	0	0	0	6.17	0.158205
16600620602	0	62	1	153.2	65	27.6946	95	1	0	1	0	0	15.3215	286.56	243.558	605.34	29.7682	56.4436	0.8023	0.75	1.06973	69.9387	1.54	10.8	3.4776	1	1	1	1	0	0	0	0	0	0	0	0	0	0	3	9.9	0.253846
16600622201	0	66	1	154.2	65.3	27.4628	101	1	2	1	0	0	19.0748	104.94	167.398	86.73	36.727	114.434	0.5763	1.02	0.565	82.5278	42.8	5.5	4.02192	1	1	0	0	0	0	0	0	0	0	0	0	1	0	2	6.82	0.174872
16600630801	0	60	1	147.5	69.3	31.8529	97	1	0	1	0	0	13.5568	83.7	225.001	125.67	53.3508	149.228	0.6102	0.97	0.629072	81.9146	9.64	5.4	2.53176	1	1	0	0	0	0	0	0	0	0	0	0	1	0	2	9.02	0.231282
16823110501	0	63	1	155.3	63.5	26.3288	96.6	1	1	1	0	0	17.3102	103.32	215.723	117.705	46.7786	141.882	0.7232	0.79	0.915443	73.7329	1.11	4.7	3.44232	0	0	0	0	0	0	0	0	0	0	0	0	0	0	0	2.66	0.0682051
16823110701	0	60	1	153.8	44.9	18.9816	73.9	1	1	1	1	0	26.2174	113.22	199.486	72.57	61.0828	122.939	0.5876	0.87	0.675402	83.6249	0.38	5.1	2.22768	0	0	0	0	0	0	0	0	0	1	0	0	1	0	2	5.99	0.15359
16823111502	0	60	1	152.6	47.1	20.2261	73	1	2	1	1	0	22.464	138.42	172.424	147.795	50.6446	95.8768	0.5537	0.8	0.692125	86.3904	0.63	4.9	1.9404	0	0	0	0	0	0	0	0	0	0	0	0	0	0	0	2.33	0.0597436
16823111901	0	61	1	151.9	61.2	26.5238	91.2	1	1	1	0	0	24.2006	168.3	222.295	161.955	37.1136	148.068	0.7232	0.81	0.89284	74.3302	0.28	6.7	2.53344	0	0	1	0	0	0	0	0	0	0	0	0	0	0	1	4.99	0.127949
16823112201	0	64	1	157.7	65.8	26.4583	102.8	1	2	0	0	1	18.4866	98.28	204.125	100.89	51.8044	129.124	0.7232	0.89	0.812584	73.443	5.05	5.5	4.60488	1	0	0	0	0	0	0	0	0	0	0	0	0	0	0	7.57	0.194103
16823112401	0	64	1	160.7	62	24.0082	88	1	1	1	0	0	11.4841	99.72	171.264	64.605	44.0724	109.408	0.565	0.72	0.784722	84.072	0.4	4.9	3.68256	0	0	0	0	0	0	0	0	0	0	0	0	0	0	0	0.83	0.0212821
16823120501	0	60	1	156.1	65.6	26.9214	94.8	1	1	1	1	0	25.4051	272.7	196.393	400.905	30.5414	92.0108	0.8927	0.8	1.11587	66.5106	1.16	6.4	3.73968	1	0	1	0	0	0	0	0	0	1	0	0	0	0	2	7.58	0.194359
16823121201	0	61	1	151.1	44.1	19.3157	75	1	1	1	0	0	14.3131	66.78	190.594	84.96	56.4436	115.98	0.8136	0.83	0.980241	69.688	1.34	4.9	4.38312	0	0	0	0	0	0	0	0	0	0	0	0	0	0	0	2.5	0.0641026
16823122201	0	61	1	154.2	59.2	24.8973	92.8	1	1	1	0	0	15.0414	118.08	199.872	341.61	34.4074	100.516	0.7232	0.83	0.871325	74.3302	0.64	5.1	3.2172	0	0	0	0	0	0	0	0	0	1	0	0	0	0	1	5.4	0.138462
16823130801	0	69	1	152.5	53.4	22.9616	85.6	2	2	1	0	0	7.89882	162.72	264.821	98.235	44.0724	201.805	0.6215	0.71	0.875352	78.3099	1.7	5.9	3.83208	1	0	0	0	0	0	0	0	0	0	0	0	0	0	0	15.01	0.384872
16823131701	0	63	1	159.7	66.1	25.9174	88	2	2	1	0	0	9.85952	98.1	278.352	229.215	39.8198	184.795	0.7684	0.82	0.937073	71.3256	1.6	4.8	3.20208	0	0	0	0	0	0	0	0	0	0	0	0	0	0	0	2.41	0.0617949
17115911001	0	62	1	146	56.7	26.5997	97	1	0	0	0	0	13.6969	108.54	167.784	115.935	35.5672	110.568	0.7006	1.29	0.543101	75.3267	16.78	5.4	4.17648	1	1	0	0	1	0	0	0	0	0	0	0	0	0	2	14.48	0.371282
17115911101	0	68	1	149.8	64.6	28.7878	102	1	0	1	0	0	15.1534	96.48	209.537	226.56	36.3404	134.537	0.7345	1	0.7345	71.7264	6	5	4.75608	0	0	0	0	1	0	0	0	0	0	0	0	1	1	3	10.32	0.264615
17115912102	0	69	1	134.4	48.2	26.6839	90	1	0	1	1	0	11.4841	108.18	156.573	182.31	32.4744	90.851	0.5085	1.11	0.458108	87.4046	1.07	5.3	3.70776	0	0	0	0	0	0	0	0	0	0	0	0	0	0	0	3.08	0.0789744
17115921002	0	67	1	145.8	43.2	20.3221	68.6	1	1	1	0	0	10.6438	219.06	258.635	140.715	52.191	195.233	0.5876	0.78	0.753333	81.3484	1.64	7.9	2.19744	0	0	0	0	0	0	0	0	0	0	0	0	0	0	0	4.08	0.104615
17115922201	0	61	1	145.5	51.9	24.5155	79.2	1	0	0	0	0	9.18728	113.94	138.403	134.52	38.2734	83.8922	0.678	1	0.678	77.0038	0.8	5.2	2.16384	1	0	0	1	0	0	1	1	0	1	0	0	0	0	4	9.5	0.24359
17115930401	0	68	1	147.7	42.1	19.2984	77.6	1	1	0	1	0	11.6242	116.64	219.589	131.865	71.521	131.831	0.6441	0.89	0.723708	77.0742	3.35	5	3.39024	0	0	0	0	0	0	0	0	0	0	0	0	0	0	0	1.33	0.0341026
17115932001	0	61	1	155.2	62.6	25.9891	81	1	1	1	1	0	12.4925	101.88	169.717	83.19	52.191	115.207	0.5763	0.89	0.647528	84.17	1.68	4.6	2.1672	1	0	0	1	0	0	0	0	0	0	0	0	1	0	2	9.51	0.243846
17464310802	0	66	1	154.3	65.7	27.5952	100	1	1	1	1	0	11.4001	182.88	165.851	204.435	34.4074	94.3304	0.6441	0.99	0.650606	77.6518	3.08	7.5	3.58848	1	0	1	0	0	0	1	0	0	1	0	0	1	0	4	12.25	0.314103
17464313102	0	61	1	149	47.1	21.2153	81	1	1	1	1	0	15.0974	79.74	189.821	108.855	59.923	116.367	0.7345	1.09	0.673853	73.7019	2.29	5.2	3.57	1	1	0	0	0	0	0	0	0	1	1	0	1	0	4	13.66	0.350256
17464320101	0	64	1	155.4	64.5	26.709	88.6	1	0	1	0	0	14.4532	132.66	248.584	227.445	41.3662	168.944	0.7006	0.98	0.714898	74.7309	0.64	5.1	4.42344	0	0	0	0	0	0	0	1	0	0	0	0	0	0	1	15.01	0.384872
17464321501	0	69	1	153.8	59.5	25.1538	92.2	1	0	1	0	0	24.0046	91.08	203.738	98.235	43.6858	143.429	0.7684	1.11	0.692252	69.7211	1.27	5.6	3.69936	0	0	0	0	0	0	0	1	0	0	0	0	1	0	2	12.32	0.315897
17553120101	0	60	1	146	42	19.7035	69	1	2	1	0	0	14.3411	109.8	166.625	87.615	46.7786	105.542	0.7006	0.98	0.714898	75.947	2.86	5	4.29912	0	0	0	0	0	0	0	0	0	1	0	0	0	0	1	3.31	0.0848718
17553120502	0	61	1	150	55.6	24.7111	93	1	1	1	0	0	12.4364	120.42	163.145	53.985	45.2322	112.501	0.6215	0.76	0.817763	80.7611	0.49	5.2	3.0996	0	0	0	0	0	0	0	0	0	0	0	0	0	0	0	4.97	0.127436
17553122202	0	64	1	147	56.2	26.0077	83	1	1	1	0	0	10.5318	93.78	265.594	159.3	53.7374	188.274	0.5537	0.94	0.589043	85.0071	1.24	5.1	2.43432	0	0	0	0	0	0	0	0	0	0	0	0	0	0	0	5.48	0.140513
17740210601	0	62	1	151	63	27.6304	83	1	1	0	1	0	14.3411	99.72	314.692	441.615	41.7528	185.181	0.5085	0.79	0.643671	89.7746	2.73	5.1	2.81064	1	1	0	0	0	0	0	0	0	0	0	0	0	0	1	3.82	0.0979487
17740212102	0	64	1	154	50	21.0828	89	1	1	1	1	0	15.7976	89.46	208.764	179.655	51.8044	114.434	0.6102	0.93	0.656129	80.6029	1.44	5.1	2.99544	0	0	0	0	0	0	0	0	0	0	0	0	1	0	1	4.83	0.123846
17740220701	0	67	1	144.5	45.9	21.9825	90	1	1	0	1	0	8.59907	112.86	364.95	131.865	58.7632	223.841	0.5424	0.98	0.553469	84.9929	6.16	4.6	3.5028	0	0	0	0	0	0	0	0	0	0	0	0	1	0	1	4.41	0.113077
17740222401	0	66	1	157.9	53.1	21.2976	103	1	1	0	1	0	18.2345	96.12	112.887	98.235	41.7528	53.3508	0.8927	1.62	0.551049	64.9439	1.35	5.2	3.31464	0	0	0	0	0	0	0	0	0	0	0	0	1	0	1	4.82	0.12359
17740230602	0	65	1	151.6	68.2	29.6747	103	1	2	1	0	0	15.4615	112.32	198.712	169.035	42.526	116.367	0.7571	1.13	0.67	71.3466	2.55	6.2	4.93416	1	0	1	0	0	0	0	0	0	0	0	0	1	0	2	14.1	0.361538
17740231902	0	63	1	158.5	64.7	25.7541	88	1	1	1	0	0	12.2124	93.78	259.409	192.045	39.4332	177.836	0.6102	0.76	0.802895	80.921	0.46	5.2	3.19032	0	0	0	0	0	0	0	0	0	0	0	0	0	0	0	1.41	0.0361538
17740232102	0	67	1	137.1	40.5	21.5467	92	1	0	1	0	0	16.6379	91.62	248.197	166.38	47.1652	163.532	0.6215	0.87	0.714368	78.8881	0.65	5.3	3.1836	0	0	0	0	0	0	0	0	0	0	0	0	0	0	0	3.16	0.0810256
17740232301	0	60	1	152.2	62.2	26.851	97	1	1	1	0	0	8.29096	88.38	161.599	103.545	35.5672	100.516	0.5537	0.72	0.769028	86.3904	1.17	5	2.23272	1	1	0	0	0	0	0	0	0	0	0	0	1	0	2	8.91	0.228462
17740232401	0	62	1	151.4	48.1	20.9842	87.6	1	1	1	1	0	15.7696	90.72	210.31	198.24	35.5672	123.712	0.7345	1.02	0.720098	73.4028	1.4	5.3	4.23192	0	0	0	0	0	0	0	0	0	1	0	0	1	0	2	7.99	0.204872
19403721101	0	60	1	150.3	50.3	22.2664	75	1	1	1	0	0	10.6438	92.34	204.898	114.165	51.8044	138.016	0.7684	1.05	0.73181	72.2013	0.35	4.5	2.49984	0	0	0	0	0	0	0	0	0	1	0	0	0	0	1	2.33	0.0597436
19403732602	0	62	1	160.5	80.7	31.3273	112.7	1	1	1	0	0	14.7893	94.5	274.486	152.22	40.9796	205.285	0.6667	0.95	0.701789	77.4003	5.1	5.2	5.29872	1	0	0	0	1	0	0	0	0	0	0	0	0	0	1	5.83	0.149487
19403733301	0	66	1	158.6	47.6	18.9235	74.9	1	0	1	1	0	13.977	106.02	227.707	107.085	60.3096	156.186	0.7345	2.76	0.266123	72.2639	0.97	4.9	4.48392	0	0	0	0	0	0	1	0	0	0	0	0	0	1	2	5	0.128205
19403733802	0	68	1	155.4	51.3	21.243	88.7	1	1	1	0	0	18.0104	89.28	254.769	40.71	64.9488	192.14	0.6102	1	0.6102	79.39	2.3	4.6	3.5952	1	0	0	1	0	0	0	0	0	0	0	0	0	0	1	5	0.128205
20245410101	0	60	1	158	59.8	23.9545	95	1	0	0	0	0	18.9067	99	171.264	72.57	55.2838	100.516	0.6215	0.83	0.748795	81.0957	1.86	5.5	3.47592	0	0	0	0	0	0	0	0	0	0	0	0	0	0	0	1.58	0.0405128
20245410901	0	64	1	156	52.6	21.6141	83	1	1	1	0	1	13.6969	87.48	202.192	129.21	34.4074	146.908	0.7119	1.02	0.697941	74.0791	1.15	4.4	3.85896	1	0	0	0	0	0	0	0	0	0	0	0	0	0	0	3.66	0.0938462
20245411601	0	66	1	154	53.9	22.7273	88.7	1	1	1	0	1	13.5288	92.16	209.151	208.86	26.6754	132.604	0.6554	0.58	1.13	76.9159	2.1	5.1	5.31216	1	0	0	0	0	0	1	1	0	0	0	0	0	0	2	7.09	0.181795
20245412401	0	63	1	156.7	66.7	27.1636	98	1	1	1	0	0	12.6045	100.8	170.877	93.81	40.9796	110.568	0.5876	0.66	0.890303	82.6106	2.96	5	3.8724	1	1	1	0	0	0	0	1	0	1	0	0	0	0	4	8.58	0.22
20245412601	0	63	1	165	61.8	22.6997	86	1	0	1	0	2	14.8453	94.14	165.078	84.96	45.2322	114.434	0.5989	0.87	0.688391	81.7535	0.42	5.8	4.7124	0	0	0	0	0	0	0	0	0	0	0	0	1	0	1	2.32	0.0594872
20245420702	0	60	1	151.2	52.3	22.8769	90	1	1	1	0	0	18.3466	92.16	175.903	94.695	54.5106	109.021	0.565	0.79	0.71519	85.4401	1.76	5	3.44232	0	0	0	0	0	0	0	0	0	0	0	0	0	0	0	0.67	0.0171795
20245430301	0	66	1	147.9	54.1	24.7321	89	1	1	1	0	0	21.8758	98.82	218.816	197.355	28.995	143.429	0.7571	1.16	0.652672	71.0747	1.48	4.8	6.02784	1	1	1	0	0	0	0	0	0	0	0	0	1	0	3	7.15	0.183333
20245430802	0	66	1	149.5	48.7	21.7895	86	1	0	1	0	0	14.3971	111.06	281.445	162.84	41.7528	207.604	1.017	1.7	0.598235	60.4699	6.08	4.9	6.28488	1	1	1	0	0	0	0	0	0	0	0	0	0	0	2	3.66	0.0938462
20245431901	0	65	1	155.6	70.6	29.1599	101	1	0	1	1	1	13.6129	93.6	249.744	539.85	33.2476	84.6654	0.6215	0.93	0.66828	79.4884	1.12	4.9	4.52424	1	0	0	0	0	0	0	0	0	1	0	0	0	0	1	7.73	0.198205
20245432002	0	65	1	160	51.2	20	80	1	1	1	0	0	10.9519	100.26	182.862	129.21	54.5106	111.727	0.6554	0.93	0.704731	77.2102	4.24	4.8	3.49272	1	0	0	0	0	0	1	0	0	0	0	0	0	0	1	4.58	0.117436
20402810501	0	60	1	166.2	81.4	29.4688	96	2	2	1	0	0	10.6158	129.06	261.728	172.575	52.9642	176.676	0.5537	0.93	0.595376	86.3904	11.66	6.1	5.3172	1	0	0	1	0	0	0	0	0	1	0	0	0	0	2	5.83	0.149487
20490611002	0	61	1	153	46.1	19.6933	70	1	1	1	0	0	19.0188	119.7	251.29	116.82	65.722	168.944	0.7006	0.88	0.796136	75.6336	3.52	5.4	5.10888	0	0	0	0	0	0	0	0	0	0	0	0	0	0	0	7.73	0.198205
20490611201	0	64	1	146.5	45.8	21.3398	78	1	1	1	0	0	16.4979	114.66	236.986	169.035	66.4952	134.923	0.8023	0.81	0.990494	69.3855	3.05	5.1	4.45536	0	0	0	0	0	0	0	0	0	1	0	0	0	0	1	3.41	0.0874359
20490612201	0	62	1	162.5	60.6	22.9491	87	1	1	1	0	2	13.7529	108.9	245.104	301.785	38.2734	147.681	0.8136	1.02	0.797647	69.4052	1.48	4.8	6.23448	0	0	0	0	0	0	0	0	0	0	0	0	0	0	0	2.98	0.0764103
20490612501	0	62	1	150	42.9	19.0667	78	1	1	1	0	0	22.8001	100.44	129.511	61.95	63.789	61.856	0.7571	1.17	0.647094	72.1949	0.46	5.1	3.04752	0	0	0	0	0	0	0	0	0	0	0	0	0	0	0	3.74	0.0958974
20530431002	0	65	1	154	58.1	24.4982	94	2	1	1	0	0	13.3048	100.44	176.676	72.57	66.4952	100.129	0.6102	1.04	0.586731	80.291	1.13	4	3.63552	0	0	0	1	0	0	0	1	0	1	0	0	1	0	4	9.49	0.243333
20740610101	0	69	1	150	48	21.3333	84.3	1	0	1	0	0	14.5932	93.06	175.516	204.435	29.7682	93.9438	0.8023	0.94	0.853511	68.0923	3.8	5.3	4.74936	0	0	0	0	0	0	0	0	0	0	0	0	0	0	0	2	0.0512821
20740610502	0	63	1	152.6	56.9	24.4345	89	1	0	1	0	0	14.2291	93.24	276.032	179.655	50.258	178.609	0.8701	1.12	0.776875	66.6329	1.07	5	4.86864	1	0	0	0	0	0	0	0	0	1	0	0	1	0	2	8.83	0.22641
20740610601	0	65	1	158.1	59.4	23.7642	87.5	1	1	0	0	0	14.7333	94.5	206.058	162.84	38.66	119.073	0.8814	0.89	0.990337	65.6486	0.66	5.3	4.57632	1	1	0	0	0	0	0	0	0	0	0	0	0	0	1	5.67	0.145385
20740610802	0	69	1	149.6	64.6	28.8649	99.8	1	0	1	0	0	20.0832	84.42	161.212	77.88	47.9384	90.0778	1.2204	1.55	0.787355	54.1199	3.42	5	6.42432	1	0	0	0	0	0	0	0	0	0	0	0	1	0	1	4.66	0.119487
20740611202	0	61	1	156.4	69.7	28.4944	102.2	1	1	1	0	0	16.5539	93.96	158.506	230.985	34.794	64.1756	0.904	1.17	0.77265	65.7816	1.78	5.2	5.54064	1	1	0	0	0	0	0	0	0	1	0	0	0	0	2	5.66	0.145128
20740611901	0	66	1	152	59.1	25.58	90	1	1	0	0	0	17.4782	95.94	221.135	160.185	43.2992	139.949	0.678	0.83	0.816867	75.5014	1.04	5.2	4.36464	0	1	0	0	0	0	0	0	0	0	0	0	0	0	1	3.24	0.0830769
20740612201	0	62	1	150	56	24.8889	89	1	1	1	0	0	14.7613	90.36	214.176	237.18	36.3404	112.501	0.7571	1.01	0.749604	72.1949	1.13	4.8	4.75272	0	0	0	0	0	0	0	0	0	0	0	0	0	0	0	3.08	0.0789744
20740612602	0	62	1	156	55.9	22.9701	83.1	1	0	1	0	0	18.2905	78.48	177.063	177	42.1394	91.6242	0.8588	1.2	0.715667	67.3806	1.63	5.2	4.99296	1	0	0	0	0	0	0	0	0	0	0	0	0	0	0	2	0.0512821
20740612902	0	60	1	150.5	54.7	24.1498	80.6	1	0	1	0	0	5.93812	95.58	305.414	158.415	46.0054	214.563	0.6215	0.81	0.767284	81.0957	10.05	5.2	3.06768	1	0	0	0	0	0	1	0	0	0	0	0	1	1	3	6.83	0.175128
20740613402	0	62	1	156.2	59.6	24.4278	85.2	1	0	1	0	0	13.4448	99.54	242.012	106.2	41.7528	168.944	0.5763	0.79	0.729494	83.8284	0.22	5.2	1.40616	0	0	0	0	0	0	0	0	0	0	0	0	0	0	0	2.41	0.0617949
20740621001	0	63	1	142.2	40.3	19.9299	72	1	0	1	0	0	14.2011	128.7	148.068	89.385	35.5672	96.2634	0.5989	1	0.5989	81.7535	0.77	5.3	3.4608	1	0	0	0	0	0	0	0	0	0	0	0	0	0	0	3.92	0.100513
20742810201	0	62	1	152.2	56.1	24.2177	91.4	1	1	1	0	0	12.2404	102.78	177.449	150.45	35.9538	114.82	0.7684	1.15	0.668174	71.6116	2.33	4.6	5.09712	1	0	0	1	0	0	1	0	0	0	0	0	0	0	2	4.5	0.115385
20742810402	0	68	1	151.4	49.5	21.595	88.4	1	0	1	0	0	16.4139	104.76	252.836	125.67	42.9126	185.955	0.7006	1.13	0.62	73.6063	4.46	4.3	5.50872	0	0	0	0	1	0	0	0	0	0	0	0	0	0	1	13.66	0.350256
20742811301	0	64	1	147.9	55.2	25.235	89.8	1	1	1	0	0	11.8202	116.82	219.975	88.5	52.191	152.707	0.8362	1.08	0.774259	67.831	2.86	4.5	4.27896	1	0	0	0	0	0	0	1	0	0	0	0	0	0	1	4.25	0.108974
20742830701	0	69	1	158.6	58	23.058	91	1	1	1	0	0	18.8507	108.54	245.104	251.34	40.593	150.387	0.9605	1.34	0.716791	61.7025	1.79	5.1	7.69776	1	0	0	0	0	0	0	0	0	0	0	0	1	0	1	6.67	0.171026
21115410201	0	65	1	144.1	55.7	26.8242	98.6	2	1	1	0	0	13.6969	56.7	211.857	97.35	58.7632	144.588	0.4859	0.92	0.528152	90.956	0.4	6	2.77704	1	0	1	0	0	0	0	0	0	1	0	0	0	0	2	15.82	0.405641
21115420402	0	60	1	151.5	52.8	23.0043	84.9	1	0	1	1	0	15.2935	108.36	208.764	80.535	59.5364	143.815	0.8249	1.31	0.629695	69.4502	2.11	5.4	3.97152	1	0	0	1	0	0	1	0	0	0	0	0	1	1	4	7.75	0.198718
21115430502	0	60	1	154.4	74.8	31.3767	112.1	1	1	1	0	0	10.7558	131.22	140.722	100.005	51.8044	73.8406	0.7571	1.02	0.742255	72.7894	0.45	5.9	3.63888	1	0	1	1	0	0	0	0	0	0	0	0	1	0	3	9.31	0.238718
21115432701	0	68	1	151.2	50.4	22.0459	91	1	0	1	1	1	15.7976	125.82	181.315	196.47	40.593	102.449	0.5311	1.17	0.453932	85.6603	8.89	5.2	3.82536	0	0	0	0	0	0	0	0	0	0	0	1	1	0	2	13.72	0.351795
21115432901	0	65	1	150.01	46.6	20.7083	68	1	1	1	1	0	10.2797	86.58	195.233	92.04	63.0158	119.846	0.565	0.86	0.656977	83.7466	0.39	5.2	3.84384	1	0	0	0	0	0	0	1	0	0	0	0	0	0	1	7.83	0.200769
21117612302	0	66	1	157.5	37.5	15.1172	75.2	2	2	1	1	0	23.0802	91.26	238.532	132.75	73.454	138.403	0.8475	1.02	0.830882	66.818	0.82	4.5	3.29112	0	0	0	1	0	0	0	0	0	0	0	0	0	0	1	5.33	0.136667
21117630202	0	61	1	162.2	52.6	19.9933	78.6	1	1	1	1	0	22.1559	88.2	253.996	85.845	63.0158	167.784	0.7458	0.8	0.93225	73.0884	0.38	5.1	3.01224	0	0	0	1	0	0	0	0	0	0	0	0	1	0	2	8.32	0.213333
21117632002	0	63	1	152.5	49	21.0696	72.2	1	1	1	0	2	15.2374	86.94	218.816	121.245	59.5364	144.588	0.7797	1.23	0.633902	70.7577	0.93	4.9	3.85224	0	0	0	0	0	0	0	0	0	1	0	0	1	0	2	4	0.102564
21242810201	0	64	1	161.4	73.4	28.1766	100.2	2	1	1	0	0	24.4247	100.08	179.769	207.975	32.4744	93.1706	0.8249	1.05	0.785619	68.3382	2.52	5.5	4.48056	1	1	0	1	1	0	0	0	0	0	0	0	1	0	4	9.07	0.232564
21242810401	0	60	1	141.6	41.8	20.8473	75	2	1	1	0	0	12.7726	107.46	198.326	105.315	39.4332	128.351	0.7232	0.67	1.0794	74.6382	0.3	5.2	3.06096	1	0	0	0	0	0	0	0	0	0	0	0	1	0	1	9	0.230769
21242821701	0	60	1	153.1	53.4	22.7819	85.8	2	2	0	0	2	11.9042	126.9	164.305	130.98	40.2064	86.2118	0.7458	0.73	1.02164	73.3912	0.39	5.4	3.81864	1	1	0	0	0	0	0	0	0	0	0	0	1	0	2	2.91	0.0746154
21242830401	0	67	1	153.5	45.4	19.2681	73.2	2	3	1	0	0	24.4807	143.82	175.13	185.85	34.0208	97.0366	1.1074	1.04	1.06481	57.4985	0.66	7.4	4.38816	0	1	0	0	0	0	0	0	0	0	0	0	0	0	1	3.67	0.0941026
21242831101	0	61	1	148	59.8	27.3009	88	1	1	1	1	0	22.464	114.3	340.595	151.335	58.3766	232.347	0.7797	0.88	0.886023	71.331	3.4	5.7	4.79136	0	1	0	1	0	0	0	1	0	0	0	0	1	0	4	8.23	0.211026
21242831801	0	61	1	150.5	55.4	24.4589	87	2	2	1	0	0	17.0021	140.94	204.125	115.05	39.0466	134.923	0.791	0.9	0.878889	70.7712	0.65	6.5	4.37808	1	0	0	0	0	0	0	1	0	0	0	0	1	0	2	6.74	0.172821
21242832001	0	65	1	156.3	54.4	22.268	84	2	1	0	1	0	14.3971	102.24	197.553	110.625	57.2168	108.248	0.7119	0.99	0.719091	73.7924	0.93	5.5	2.5956	1	0	0	1	0	0	0	0	0	0	0	0	1	0	2	5.99	0.15359
21242833301	0	60	1	152.6	58	24.9069	92.8	2	2	1	0	0	16.918	130.5	206.444	147.795	43.6858	122.939	0.7232	0.84	0.860952	74.6382	0.43	5.7	5.30712	0	0	0	1	0	0	0	0	0	0	0	0	0	0	1	2.16	0.0553846
24111611001	0	60	1	154	61.2	25.8054	99	2	2	1	0	2	13.1367	95.58	231.187	219.48	48.325	140.336	0.9718	1.06	0.916792	63.4896	1.88	5.1	4.84344	0	0	0	0	0	0	0	0	0	0	1	0	0	0	1	5.67	0.145385
24111611201	0	65	1	165.2	85.6	31.3656	108.2	2	1	1	0	0	15.2935	108.54	187.114	82.305	48.325	126.032	0.8588	1.17	0.734017	66.589	16.14	6	6.83592	1	0	0	0	0	0	0	0	0	1	0	0	1	0	2	6.16	0.157949
24111611401	0	68	1	151.2	61.9	27.0762	106.3	2	2	0	0	0	11.7082	95.76	230.8	186.735	64.1756	135.31	0.6441	0.92	0.700109	77.0742	3.39	5.5	4.23192	0	0	0	0	0	0	0	1	0	0	0	0	1	0	2	4.75	0.121795
24270210702	0	60	1	145.1	40.7	19.3312	66.8	1	0	1	0	0	10.2797	88.92	210.697	107.97	61.4694	136.083	0.6441	0.88	0.731932	79.5252	1.18	5.3	2.478	0	0	0	0	0	0	0	0	0	0	0	0	0	0	0	2.32	0.0594872
24270210801	0	63	1	148	37.3	17.0289	62.6	1	0	0	0	0	14.4252	90	194.846	92.04	67.2684	119.073	0.7571	1.01	0.749604	71.9065	1.32	5	4.19832	0	0	0	0	0	0	0	0	0	0	0	0	0	0	0	3.99	0.102308
24270211802	0	65	1	138	41	21.5291	71	1	0	1	0	0	21.3996	88.02	208.377	138.945	71.9076	103.222	0.7232	1.02	0.70902	73.1588	0.49	5.1	6.28488	0	0	0	0	0	0	0	0	0	0	0	0	1	0	1	7.5	0.192308
24270220302	0	62	1	152.5	47.9	20.5966	88	1	0	1	0	0	12.9406	100.44	216.883	144.255	55.6704	135.31	0.678	1.04	0.651923	76.6913	0.89	5.3	3.36504	0	0	0	0	0	0	0	0	0	1	0	0	0	0	1	4.32	0.110769
24270220401	0	65	1	140	39.6	20.2041	76.6	1	0	0	0	0	10.7838	93.24	214.95	124.785	50.6446	141.496	0.5989	0.83	0.721566	81.1169	2.27	6.1	3.89928	0	0	0	0	0	0	0	0	0	0	0	0	0	0	0	3.33	0.0853846
24270221001	0	69	1	153	46.5	19.8642	72	1	0	0	0	0	22.9682	116.64	212.63	100.89	66.1086	122.552	0.678	1.14	0.594737	74.6666	1.6	5.9	3.33312	0	0	0	0	0	0	0	0	0	0	0	0	0	0	0	1.98	0.0507692
24270222501	0	63	1	158.5	43.3	17.2357	66	1	0	0	0	0	18.6267	86.94	186.728	66.375	64.1756	110.568	0.7232	1.11	0.651532	73.7329	1.08	5.3	4.88544	0	0	0	0	0	0	0	0	0	0	0	0	0	0	0	5.93	0.152051
24270222601	0	69	1	146	32.9	15.4344	66	1	0	1	0	0	13.865	83.34	245.878	79.65	97.4232	139.949	0.6441	0.95	0.678	76.7933	0.89	5.6	3.60024	0	0	0	0	0	0	0	0	0	0	0	0	0	0	0	4.49	0.115128
24270230402	0	65	1	138	47.4	24.8897	87	1	1	1	0	1	17.1141	118.98	203.738	63.72	115.98	76.5468	0.904	1.19	0.759664	64.7449	1.07	5.5	5.15424	0	0	0	0	0	0	0	0	0	0	0	0	0	0	0	2.08	0.0533333
24270231202	0	60	1	147	37.5	17.3539	68.8	1	1	1	0	0	20.1952	104.58	226.548	85.845	51.8044	162.759	0.7684	1.01	0.760792	72.2013	0.73	5.2	3.6624	1	0	0	0	0	0	0	0	0	1	0	0	1	0	2	10.33	0.264872
24270231502	0	64	1	153.5	38.2	16.2124	75	1	0	1	0	0	20.3633	111.06	241.625	81.42	91.6242	134.537	0.9605	1.04	0.923558	62.8744	2.24	5.7	3.5028	0	0	0	0	0	0	0	0	0	1	0	0	0	0	1	4	0.102564
24270232002	0	64	1	139.8	38.4	19.6479	67	1	1	1	0	0	17.1981	106.38	225.388	112.395	43.2992	165.851	0.6328	0.86	0.735814	79.0138	0.85	5.4	6.29832	0	0	0	1	0	0	0	0	0	0	0	0	0	0	1	5.75	0.147436
24405610701	0	69	1	159.1	61	24.0985	97.2	2	2	1	0	0	11.204	94.5	122.552	59.295	45.6188	66.1086	0.8814	0.83	1.06193	64.6754	0.61	4.9	4.55616	0	0	0	0	0	0	0	1	0	0	0	0	0	0	1	3.33	0.0853846
24405630301	0	63	1	145.1	51.4	24.4134	97	1	2	0	0	1	19.495	100.62	146.908	57.525	62.2426	73.8406	0.9492	1.05	0.904	63.5329	4.4	4.9	4.494	0	0	0	0	0	0	0	0	0	1	0	0	1	0	2	7.16	0.18359
24460410501	0	63	1	138.6	48.7	25.3514	101.3	2	1	0	0	0	11.148	94.68	300.775	142.485	55.2838	228.094	0.8136	1.03	0.789903	69.128	1.6	4.6	4.3008	0	0	0	0	0	0	0	0	0	0	0	0	0	0	0	2.5	0.0641026
24460411302	0	61	1	158.1	46.4	18.5633	71.2	2	2	1	1	0	25.125	98.64	227.321	99.12	38.2734	166.238	1.1526	1.61	0.715901	57.5883	1.11	5.1	5.62296	0	0	0	0	0	0	0	0	0	0	0	0	0	0	0	1.5	0.0384615
24460411701	0	62	1	160.5	62.3	24.1845	93.1	2	1	1	0	0	15.6296	104.94	216.109	190.275	45.2322	129.124	0.8588	1.15	0.746783	67.3806	11.63	5.1	5.71872	0	0	0	0	0	0	1	0	0	0	0	0	0	0	1	2.66	0.0682051
24460412001	0	65	1	148.8	49.8	22.4918	89.6	1	1	0	0	0	15.3775	111.24	192.14	84.075	32.4744	150.774	0.8475	1.31	0.646947	67.0737	0.85	5.2	5.35416	1	0	0	1	0	0	0	0	0	0	0	0	1	0	2	8.66	0.222051
24460414002	0	63	1	149.1	51.6	23.211	88.1	2	1	1	0	0	15.0414	199.26	219.202	274.35	39.8198	115.207	0.8362	0.93	0.89914	68.0987	3.09	7.4	5.59104	0	1	1	1	0	0	0	0	0	0	0	0	0	0	3	8	0.205128
24460432001	0	68	1	148.1	45.8	20.8812	84.8	1	1	1	0	0	13.7249	107.1	213.017	84.96	70.3612	128.738	0.7119	1.03	0.691165	72.9643	0.62	5.1	2.7048	0	0	0	0	0	0	0	0	0	1	0	0	1	0	2	6.67	0.171026
24460432201	0	61	1	149.5	54.1	24.2055	80.4	1	0	0	0	0	17.1981	104.94	202.192	183.195	35.1806	132.604	0.8927	1.04	0.858365	66.2362	1	5.1	4.48392	0	1	0	0	0	0	0	0	0	1	1	0	1	1	5	10.91	0.279744
24467611001	0	69	1	153.3	52.6	22.3821	96.4	1	1	0	0	0	17.0301	99.18	267.527	118.59	56.4436	183.248	0.6667	1.23	0.542033	75.3569	2.63	4.7	4.6032	0	0	0	0	0	0	0	0	0	1	0	0	1	0	2	2.33	0.0597436
24467611101	0	65	1	152.3	60.3	25.9967	98.2	1	2	1	0	0	12.9126	111.96	227.707	138.945	45.2322	155.413	0.9153	1.46	0.626918	64.306	2.09	5.4	5.1492	1	0	0	0	0	0	0	0	0	0	0	0	1	0	1	3.91	0.100256
24467611801	0	60	1	142.8	40.3	19.7628	73.2	1	0	1	1	0	12.4925	98.1	198.326	97.35	39.0466	139.176	0.7232	1.03	0.702136	74.6382	0.38	4.6	3.63384	0	0	0	0	0	0	0	0	0	1	0	0	1	0	2	9.76	0.250256
24467620401	0	66	1	142.8	36.7	17.9974	72.2	1	0	1	0	0	16.4979	138.24	278.352	149.565	50.6446	189.434	0.8136	1.2	0.678	68.3283	1.44	5.3	3.64392	0	0	0	0	0	0	0	0	0	0	0	0	1	0	1	3.08	0.0789744
24467621302	0	61	1	157.7	49.7	19.9845	73.2	1	0	1	0	0	13.0807	109.62	242.398	92.04	67.655	150.001	0.7571	1.23	0.615528	72.4891	1.08	5.1	5.05008	0	0	0	0	0	0	0	0	0	1	0	0	1	0	2	3.49	0.0894872
24467630201	0	64	1	149.2	49.5	22.2366	86.1	1	1	1	1	2	15.5736	116.82	272.553	182.31	57.2168	182.862	0.9379	1.3	0.721462	63.6994	1.75	5	4.03872	0	0	0	0	0	0	0	0	0	0	0	0	0	0	0	1.66	0.0425641
24467630301	0	62	1	148.2	36.4	16.5731	67	1	1	1	1	0	29.4665	114.3	209.924	100.89	64.9488	122.939	0.9379	1.56	0.601218	64.2073	2.94	5	5.00304	0	0	0	0	0	0	0	0	0	0	0	0	0	0	0	1.83	0.0469231
24467631301	0	60	1	154	48.9	20.619	72.1	1	1	1	1	0	18.8507	107.28	197.939	139.83	43.6858	118.686	0.9379	1.37	0.684599	64.736	0.65	5.1	5.26344	0	0	0	0	0	0	0	0	0	0	0	0	0	0	0	1.49	0.0382051
24467632801	0	60	1	143	32.3	15.7954	60	1	1	0	1	0	15.6856	108.72	255.929	131.865	64.9488	155.027	0.8249	1.18	0.699068	69.4502	0.46	5	3.2088	0	0	0	0	0	0	0	0	0	0	0	0	0	0	0	3.5	0.0897436
26167612002	0	69	1	143	40	19.5609	81	1	0	1	1	1	16.75	93.42	197.553	72.57	64.9488	108.635	0.6215	0.82	0.757927	78.3099	0.52	4.8	3.46584	0	0	0	0	0	0	0	0	0	0	0	0	0	0	0	4.98	0.127692
26167612102	0	64	1	149.2	56.5	25.3811	86	1	0	1	0	1	10.5598	92.52	184.795	85.845	49.8714	102.062	0.6667	0.65	1.02569	76.7881	0.28	4.4	2.57544	0	0	0	0	0	0	0	0	0	0	0	0	1	0	1	7.33	0.187949
26167612501	0	64	1	155	100	41.6233	87	1	0	0	0	0	18.0384	113.4	202.192	195.585	44.8456	129.124	0.7571	0.92	0.822935	71.6239	0.36	5	4.536	0	0	0	0	0	0	0	0	0	0	0	0	0	0	0	6.16	0.157949
26167613001	0	65	1	156	64.5	26.5039	88	1	0	1	0	0	17.3102	101.88	178.223	107.97	42.526	127.191	0.5763	1.02	0.565	82.8435	0.95	5.4	3.48264	0	0	0	0	0	0	0	0	0	1	0	0	1	0	2	9.51	0.243846
26167620101	0	63	1	155	57.6	23.975	88	2	0	1	0	0	11.7642	109.08	282.218	130.095	61.4694	140.722	0.5763	0.69	0.835217	83.4936	3.31	5.2	3.1164	0	0	0	0	0	0	1	0	0	0	0	0	1	0	2	9.74	0.249744
26167620401	0	66	1	153.35	47	19.9862	80	2	0	0	0	0	11.4281	97.92	208.764	48.675	73.0674	105.542	0.7571	0.82	0.923293	71.0747	1.97	5	4.56288	1	0	0	0	0	0	0	0	0	0	0	0	0	0	0	4.32	0.110769
26167620602	0	67	1	154	46	19.3962	82	2	0	1	0	0	15.0974	103.5	197.553	54.87	69.2014	86.985	0.8023	0.99	0.810404	68.5951	0.2	5.1	3.07776	1	0	0	0	0	0	0	0	0	1	0	0	1	0	2	8.16	0.209231
26167621001	0	68	1	156	50	20.5457	88	2	0	1	0	2	14.005	101.88	213.017	130.98	49.8714	113.66	0.791	0.99	0.79899	68.8742	1.87	5.2	4.64016	0	0	0	0	0	0	0	0	0	0	0	0	0	0	0	8.15	0.208974
26167621102	0	63	1	149.4	58.3	26.1197	98	2	1	1	0	0	13.4168	186.48	265.594	124.785	37.8868	172.037	0.6328	0.68	0.930588	79.3256	0.82	9	2.48136	1	1	1	0	0	0	0	0	0	0	0	0	0	0	2	3.5	0.0897436
26167621401	0	63	1	152	60	25.9695	92	2	0	1	0	0	19.0748	111.42	163.532	146.025	38.66	72.2942	0.7006	0.81	0.864938	75.0258	0.59	5.5	3.35832	1	0	0	0	0	0	0	0	0	0	0	0	0	0	0	3.5	0.0897436
26167621602	0	61	1	147	50.5	23.3699	90	2	0	1	0	0	21.3436	118.08	200.645	74.34	54.5106	112.501	0.8362	0.99	0.844646	68.6504	3.09	6.8	6.38232	1	0	0	0	0	0	1	0	0	0	0	0	1	0	2	7.99	0.204872
26167630501	0	69	1	147	59	27.3034	90	1	0	0	0	2	15.0694	184.5	243.558	102.66	49.4848	152.32	0.7345	0.64	1.14766	71.4649	1.05	5.5	4.38984	0	0	0	0	1	0	0	0	0	0	0	0	1	0	2	7.58	0.194359
26167630901	0	67	1	155.3	65	26.9507	90	1	0	1	0	0	12.2124	102.24	208.764	138.06	40.9796	127.578	0.6328	0.63	1.00444	78.1137	2.51	5.1	3.56496	1	1	1	0	0	0	0	0	0	0	0	0	1	0	3	7.16	0.18359
26167632002	0	64	1	147.5	36.8	16.9147	66	1	1	1	1	0	21.2036	100.08	186.728	123.015	43.6858	100.903	0.7345	0.68	1.08015	72.8222	0.34	5.2	3.34488	0	0	0	0	0	0	1	0	0	1	0	0	0	0	2	7.08	0.181538
26167632202	0	61	1	151.4	46.3	20.199	79	1	0	1	0	0	20.3633	105.84	198.326	92.04	56.4436	110.181	0.6893	0.63	1.09413	76.31	0.8	5.6	3.57168	0	0	0	0	0	0	0	0	0	0	0	0	1	0	1	3.41	0.0874359
26272810401	0	60	1	155	67.6	28.1374	104.2	1	2	1	1	0	17.3382	121.5	200.259	139.83	46.7786	126.418	0.6102	0.67	0.910746	81.9146	1.65	6.3	2.96856	1	1	1	0	0	0	0	0	0	0	0	1	1	0	4	15.99	0.41
26272811101	0	64	1	144.6	56.2	26.8782	91.4	1	0	1	0	0	11.8762	97.02	194.073	84.075	60.3096	119.846	0.5424	0.71	0.763944	85.9723	1.02	5	3.20376	0	0	0	0	0	0	0	0	0	1	0	0	0	0	1	3.5	0.0897436
26272811301	0	65	1	148.7	56.2	25.4164	88.2	1	0	1	0	1	11.288	95.58	211.084	206.205	41.3662	126.418	0.7345	0.98	0.74949	72.5404	3.66	5	4.68048	0	0	0	0	0	0	0	0	0	0	0	0	0	0	0	4	0.102564
26272812501	0	61	1	154	51.4	21.6731	83.5	1	0	0	0	0	17.7583	97.56	229.254	98.235	68.0416	147.295	0.7232	0.78	0.927179	74.3302	0.36	4.9	2.87448	0	0	1	1	0	0	0	0	0	0	0	0	1	0	3	6.66	0.170769
26272820101	0	68	1	147.2	46.7	21.5527	90	1	0	1	0	0	25.8812	104.58	187.888	72.57	45.6188	133.764	0.4746	0.87	0.545517	91.1015	0.66	5.4	2.7636	1	0	0	0	0	0	0	0	0	0	0	0	0	0	0	7.07	0.181282
26272820901	0	61	1	151.7	65.5	28.4623	100	1	1	1	0	0	12.8566	105.3	261.342	215.94	44.459	178.223	0.4407	0.95	0.463895	97.4872	2.12	5.6	2.38728	0	1	0	0	0	0	0	0	0	0	0	0	0	0	1	3.5	0.0897436
26272822001	0	63	1	152.5	67.1	28.8525	101	1	0	1	0	0	15.0974	108.36	232.347	153.105	47.5518	165.851	0.6554	1.19	0.550756	77.8161	2.33	5.6	5.86152	1	0	0	0	0	0	0	0	0	0	0	0	0	0	0	3	0.0769231
26272822102	0	68	1	140.4	32.9	16.6902	70.2	1	0	1	0	0	25.7692	109.62	209.924	138.945	59.923	133.764	1.243	1.77	0.70226	53.7749	0.47	5.2	3.75816	1	0	0	0	0	0	0	0	0	0	0	0	0	0	0	2.66	0.0682051
26272831001	0	63	1	157.4	56.6	22.8458	88.8	1	1	1	0	0	14.6212	90.54	229.254	102.66	65.722	141.882	0.6215	0.85	0.731176	80.1121	0.34	5.1	3.7716	1	1	0	1	0	0	1	0	0	1	0	0	0	0	4	4.83	0.123846
26272831402	0	61	1	158.2	66	26.3713	97.5	1	1	1	0	0	11.6242	103.14	199.099	335.415	31.3146	90.0778	0.7684	0.86	0.893488	71.9034	0.74	5.1	4.71576	1	1	0	1	0	0	0	0	0	0	0	0	1	0	3	8.16	0.209231
26272832002	0	69	1	151	50	21.9289	78.8	1	0	1	0	0	11.232	82.62	149.228	64.605	54.124	90.4644	0.6667	0.95	0.701789	75.3569	13.25	5.3	3.84384	1	0	0	0	0	0	0	0	0	0	0	0	1	0	1	4.83	0.123846
26272832302	0	69	1	159.4	88.7	34.9098	113.2	1	1	1	1	0	10.5598	99.18	175.903	210.63	27.8352	103.609	0.6893	0.78	0.883718	73.9939	1.78	6	4.62168	0	0	0	0	0	0	0	0	0	0	0	0	0	0	0	2.98	0.0764103
26535910102	0	68	1	150	64.6	28.7111	97	1	0	1	0	0	12.9966	109.98	251.677	200.895	47.5518	154.64	0.6102	0.86	0.709535	79.39	4.04	5.7	4.43016	1	0	0	0	0	0	0	0	0	0	0	0	1	0	1	6.49	0.16641
26535910702	0	63	1	153.8	58	24.5197	28.5	1	1	1	0	1	11.8482	135.72	230.414	118.59	51.0312	144.588	0.7232	0.81	0.89284	73.7329	0.64	5.5	3.6036	0	0	0	0	0	0	0	0	0	0	0	0	0	0	0	2.5	0.0641026
26557610402	0	66	1	148	48.6	22.1877	78.5	1	0	1	0	0	17.5063	112.68	193.687	146.025	53.3508	104.382	0.6102	0.74	0.824595	79.985	0.78	5.3	3.444	1	1	0	0	0	0	0	0	0	0	0	0	0	0	1	3.16	0.0810256
26557611402	0	61	1	145.3	57.2	27.0935	83.4	1	0	1	0	0	13.921	115.38	209.537	123.015	60.6962	117.913	0.7119	0.88	0.808977	74.9739	0.97	5.3	4.96608	1	0	0	1	0	0	0	0	0	1	0	0	1	1	4	16.16	0.414359
26557621201	0	60	1	149.4	48.3	21.6394	81.2	1	0	0	0	0	12.1003	112.5	182.862	143.37	66.4952	84.2788	0.7119	0.94	0.75734	75.2845	0.37	4.4	3.7632	0	0	0	0	0	0	0	0	0	0	0	0	0	0	0	6.66	0.170769
26557631401	0	67	1	145.7	47.6	22.4227	80.2	1	0	0	0	0	7.89882	101.7	212.63	107.085	53.7374	132.604	0.678	0.68	0.997059	75.2179	2.18	4.7	3.65904	1	0	0	0	0	0	0	0	0	0	0	0	0	0	0	7.81	0.200256
26557631802	0	66	1	156.7	65	26.4713	88.7	1	0	1	0	0	17.7023	90.72	238.146	193.815	49.0982	144.975	0.7458	0.84	0.887857	71.6624	0.65	4.6	4.49232	1	0	1	0	0	0	0	0	0	0	0	0	0	0	1	14.51	0.372051
26605910601	0	64	1	148.4	51.6	23.4305	88.2	1	0	1	0	0	15.2935	110.7	151.934	146.025	44.0724	83.119	0.5989	0.84	0.712976	81.4321	2.57	4.9	3.69936	0	0	0	0	0	0	0	0	0	1	0	0	0	0	1	3.32	0.0851282
26605912302	0	69	1	151.4	49	21.3769	81	1	1	1	0	0	16.5819	148.14	158.506	74.34	54.5106	93.1706	0.5537	0.97	0.570825	83.4227	0.38	5.4	4.03536	0	0	0	0	0	0	0	0	0	1	0	0	1	0	2	11.09	0.284359
26605912502	0	60	1	155.5	64.2	26.5506	94.8	1	1	1	0	0	9.32733	102.96	220.749	100.89	60.3096	154.253	0.6328	1	0.6328	80.2996	1.39	4.9	3.5448	0	0	0	0	0	0	0	0	0	0	0	0	0	0	0	5.49	0.140769
26605912802	0	69	1	142.6	46.3	22.7689	84	1	0	1	0	0	11.5961	117.9	223.841	143.37	38.66	161.985	0.5763	0.94	0.613085	81.6153	0.38	4.8	3.91272	1	0	0	0	0	0	0	0	0	0	0	0	0	0	0	14	0.358974
26605913301	0	68	1	146.7	46.8	21.7463	79.6	1	0	1	0	2	20.7554	121.68	242.012	169.035	39.8198	180.156	0.678	0.75	0.904	74.9397	2.69	4.9	3.44568	0	1	0	1	0	0	0	0	0	1	0	0	1	0	4	10.99	0.281795
26605913401	0	62	1	159.4	56.8	22.3548	101.4	1	0	1	0	0	13.4448	97.56	146.135	144.255	40.2064	81.9592	0.5876	0.93	0.631828	82.9418	3.34	5	2.87112	0	0	0	0	0	0	0	0	0	0	0	0	1	0	1	5.49	0.140769
26605920702	0	62	1	156.8	44.9	18.2622	69.8	1	0	1	0	0	16.806	94.5	135.31	60.18	54.124	71.1344	0.6328	0.91	0.695385	79.6437	0.82	4.7	2.98704	0	0	0	0	0	0	1	0	0	0	0	0	0	0	1	5.75	0.147436
26605921701	0	60	1	160.4	70.7	27.4796	99.8	1	2	1	0	0	15.7976	83.52	131.831	261.075	30.928	39.4332	0.5311	0.91	0.583626	88.3843	1.45	5.1	4.55616	0	0	0	0	0	0	0	0	0	0	0	0	1	0	1	6.39	0.163846
26605921802	0	62	1	157.2	66.8	27.0316	91.4	1	2	1	0	0	21.7358	118.26	155.413	64.605	60.6962	86.985	0.8249	0.93	0.886989	68.883	6.71	4.9	3.73632	1	0	0	1	0	0	0	0	0	1	0	0	1	0	3	8.25	0.211538
26605922401	0	60	1	157.1	62.2	25.2022	97.8	1	0	1	0	0	14.5932	93.24	216.109	222.135	44.459	131.831	0.6441	0.82	0.785488	79.5252	0.35	4.9	3.22896	0	0	0	0	0	0	0	0	0	0	0	0	1	0	1	7.76	0.198974
26605930102	0	60	1	148.2	43	19.5782	66.4	1	0	1	0	0	15.9657	90	151.547	58.41	52.5776	93.5572	0.6215	0.9	0.690556	81.0957	2.03	4.5	2.84256	0	0	0	0	0	0	0	0	0	1	0	0	0	0	1	13.4	0.34359
26605930302	0	64	1	146.2	43.4	20.3046	77.4	1	0	1	1	0	13.949	226.26	155.027	71.685	62.6292	80.4128	0.5537	0.95	0.582842	85.0071	3.54	5	3.10632	0	0	0	0	0	0	0	0	0	0	0	0	0	0	0	15.31	0.392564
26605930702	0	60	1	149.8	48.5	21.6132	79.4	1	0	1	0	0	14.2011	124.38	184.795	146.025	36.3404	119.073	0.6893	0.96	0.718021	76.6262	2.17	4.8	4.09752	0	0	0	1	0	0	0	0	0	1	0	0	0	0	2	5.16	0.132308
26605930901	0	60	1	156	77.9	32.0102	110.8	1	0	1	0	0	14.9573	161.64	271.78	245.145	50.258	178.609	0.7006	0.99	0.707677	75.947	4.65	5.5	5.10552	1	0	0	0	0	0	0	0	0	0	0	0	0	0	0	3.33	0.0853846
26605931001	0	65	1	152.1	53.6	23.169	87.2	1	2	1	0	0	13.1087	94.14	173.197	69.915	45.6188	119.459	0.6102	0.89	0.685618	80.291	0.76	5	2.814	0	0	0	0	0	0	0	0	0	0	0	0	1	0	1	4.33	0.111026
26605931202	0	62	1	151.3	47.3	20.6625	73.4	1	1	1	0	0	11.092	149.4	172.037	100.005	35.1806	123.712	0.5424	0.9	0.602667	86.6577	3.04	5.1	2.84256	0	0	0	0	0	0	0	0	0	0	0	0	0	0	0	3.24	0.0830769
26605931301	0	67	1	152	57.7	24.974	91.4	1	0	1	0	0	12.8566	104.94	216.496	153.99	47.5518	127.965	0.6215	0.84	0.739881	78.8881	0.67	4.8	4.3512	0	0	0	0	0	0	0	0	0	0	0	0	1	0	1	7.82	0.200513
26605931502	0	61	1	144.8	55.3	26.3747	85	1	2	1	0	0	10.8959	136.44	170.104	115.935	47.1652	103.609	0.7006	0.86	0.814651	75.6336	1.02	4.9	2.87952	0	0	0	0	0	0	0	0	0	1	0	0	0	0	1	2.33	0.0597436
26605931701	0	63	1	158.7	50.2	19.932	84.2	1	1	1	0	0	14.5652	92.52	155.027	95.58	39.4332	107.861	0.7345	0.92	0.79837	73.1096	0.83	5	2.09832	1	0	0	1	0	0	0	0	0	1	1	0	1	0	4	15.3	0.392308
26630610202	0	62	1	154.4	63.1	26.4688	87.4	1	1	1	0	0	13.6129	119.34	246.264	98.235	54.124	173.197	0.8362	0.87	0.961149	68.3717	1.58	5.2	3.3768	0	0	0	0	0	0	0	0	0	0	0	0	0	0	0	2.83	0.0725641
26630610402	0	61	1	155.4	63.1	26.1293	86.5	1	2	1	0	0	11.6522	84.6	187.114	78.765	40.593	132.99	0.7119	1.16	0.613707	74.9739	8.63	5.3	5.46504	1	0	0	0	0	0	0	0	0	0	0	0	1	0	1	4.16	0.106667
26630620101	0	67	1	149.3	47.5	21.3095	77.3	1	0	0	1	1	20.4473	103.86	220.749	83.19	69.2014	129.511	0.5989	0.89	0.672921	80.5044	0.25	5.6	3.48768	0	0	0	0	0	0	1	0	0	0	0	0	0	0	1	5.98	0.153333
26630620602	0	63	1	153.4	48.9	20.7806	73.4	1	0	1	0	0	14.6492	88.2	159.666	92.925	66.4952	69.2014	0.8588	1.1	0.780727	67.1115	0.35	5.2	6.888	1	0	0	1	0	0	1	0	0	1	0	0	1	0	4	14.01	0.359231
26630620902	0	63	1	152.5	51.9	22.3166	84.2	1	0	1	1	0	20.1672	83.16	180.929	105.315	56.057	102.449	0.6328	0.91	0.695385	79.3256	0.28	5.5	3.69096	0	0	0	1	0	0	0	0	0	1	1	1	1	0	5	20.01	0.513077
26630621002	0	64	1	146.5	52.7	24.5547	81.8	1	0	1	0	1	16.1898	102.6	245.104	63.72	48.325	170.877	0.6554	0.99	0.66202	77.5102	0.76	5.5	5.97912	1	0	0	0	0	0	0	0	0	0	0	0	1	0	1	7.91	0.202821
26630621201	0	60	1	156.4	75	30.6611	103.2	1	0	1	0	0	16.6099	126	274.873	215.94	59.5364	161.212	0.5763	0.75	0.7684	84.5187	4.15	6.4	3.69768	1	0	0	0	0	0	0	0	0	0	0	0	1	0	1	6.32	0.162051
26630630402	0	61	1	160.6	67.3	26.093	93.8	1	0	1	0	0	14.4812	91.98	175.516	138.945	34.794	112.501	0.6667	0.89	0.749101	77.7157	0.8	5	4.30752	1	0	0	0	0	0	0	0	0	0	0	0	1	0	1	5.67	0.145385
26630630502	0	64	1	160.9	60.8	23.4851	103.2	1	0	1	0	0	14.6492	110.7	212.63	103.545	64.5622	131.057	0.7119	1.05	0.678	74.0791	1.6	5.2	4.2756	1	0	0	0	0	0	0	0	0	0	0	0	0	0	0	5.09	0.130513
26630631802	0	60	1	155.4	57.3	23.7275	84.3	1	0	1	0	0	14.8733	109.08	223.068	262.845	44.0724	124.485	0.6215	0.88	0.70625	81.0957	0.52	5.4	3.024	0	0	0	0	0	0	0	0	0	1	0	0	1	0	2	8.32	0.213333
26630632102	0	67	1	150.4	52.7	23.2978	68.3	1	0	1	0	1	13.7249	96.84	196.006	112.395	61.4694	114.434	0.5763	0.93	0.619677	82.2179	1.22	5.1	4.52088	1	0	0	0	0	0	0	0	0	0	0	0	1	0	1	11.74	0.301026
26860610301	0	62	1	150	54.5	24.2222	80	1	0	1	0	0	24.2006	95.04	136.856	103.545	35.9538	77.32	0.7232	0.86	0.84093	74.0286	1.15	5.1	6.03456	0	0	0	0	0	0	0	0	0	0	0	0	0	0	0	3.49	0.0894872
26860610602	0	66	1	148.4	74.6	33.8744	98.5	1	0	1	0	0	19.2709	96.3	216.496	91.155	70.7478	114.82	0.7797	1.25	0.62376	69.9392	0.26	5.2	4.60152	1	1	0	0	0	0	0	0	0	0	0	0	1	0	2	10.49	0.268974
26860611101	0	64	1	145.6	64.2	30.2839	91.3	1	0	1	0	0	18.9348	127.44	221.135	179.655	51.4178	117.14	0.7458	1.08	0.690556	72.216	1.12	5.5	5.92536	1	1	1	1	0	0	1	0	0	0	0	0	0	0	4	12.65	0.324359
26860611402	0	63	1	154	47	19.8178	74	1	1	1	0	0	11.6802	100.44	276.806	195.585	57.99	165.465	0.7232	1.08	0.66963	73.7329	0.42	5.3	4.11264	1	0	0	1	0	0	1	0	0	1	0	0	0	0	3	17.07	0.437692
26860612301	0	60	1	152	51.7	22.3771	79	1	0	0	0	0	18.3746	104.58	184.408	169.92	55.2838	81.5726	0.9492	1.11	0.855135	64.3129	0.29	5.2	4.284	1	0	0	0	0	0	0	0	0	0	0	0	0	0	0	4.99	0.127949
26860612601	0	69	1	156	46.8	19.2308	75	1	1	1	0	0	15.9657	89.46	301.548	176.115	56.4436	167.011	0.9153	1.33	0.688195	63.3526	1.69	5.5	6.64104	0	0	0	0	0	0	0	0	0	0	0	0	0	0	0	1	0.025641
26860612701	0	64	1	144	48.8	23.534	89	1	0	1	0	0	15.8537	125.64	178.996	137.175	57.6034	80.4128	0.7458	0.98	0.76102	72.216	1.02	5.4	5.00136	1	0	0	0	0	0	0	0	0	0	0	0	0	1	1	3.99	0.102308
26860613002	0	63	1	150.5	38	16.7769	67	1	1	1	0	0	13.6969	95.58	171.65	75.225	75.0004	70.3612	0.5989	0.93	0.643978	81.7535	0.24	5.5	1.11384	0	0	0	1	0	0	0	0	0	0	0	0	0	0	1	4	0.102564
26860630501	0	64	1	150.8	58	25.505	89.3	1	0	1	0	0	14.4532	98.1	230.8	111.51	57.2168	156.96	0.6102	0.87	0.701379	80.6029	2.28	5.7	2.92152	1	0	0	0	0	0	0	0	0	1	0	0	1	0	2	7.49	0.192051
26860630701	0	65	1	154	54	22.7694	86.7	1	1	1	0	0	12.7726	98.1	205.285	81.42	49.8714	129.124	0.6893	0.95	0.725579	75.1074	1.6	5.4	3.82536	0	0	0	0	0	0	0	0	0	1	0	0	1	0	2	4.41	0.113077
26860631401	0	64	1	154.5	53.5	22.4128	89	1	0	1	0	0	9.43937	90.72	221.908	266.385	39.4332	110.954	0.7119	0.71	1.00268	74.0791	0.98	5.3	4.20336	0	0	0	0	0	0	0	0	0	0	0	0	1	0	1	5.32	0.13641
26860632202	0	67	1	149.5	55.5	24.8319	93	1	0	1	0	0	19.7471	109.62	176.676	156.645	37.8868	89.6912	0.8249	1.32	0.624924	67.5596	5.66	6.8	2.47968	0	1	1	0	0	0	0	0	0	0	0	0	0	0	2	6.48	0.166154
27040210102	0	65	1	155	48.2	20.0624	78	1	1	1	0	0	15.7976	96.3	134.537	144.255	35.9538	64.1756	0.6328	0.92	0.687826	78.708	0.57	5.2	4.56456	1	0	0	1	0	0	0	0	0	0	0	0	1	0	2	10.41	0.266923
27040210302	0	61	1	150.5	44	19.4258	86	1	0	1	0	2	14.8173	191.7	189.047	108.855	51.4178	115.207	0.6893	1.12	0.615446	76.31	0.34	5.6	3.61368	0	0	0	0	0	0	0	0	0	0	0	0	1	0	1	4.48	0.114872
27040220302	0	60	1	160	52	20.3125	89	1	1	1	0	0	19.1868	110.16	181.702	80.535	57.99	107.861	0.5989	0.84	0.712976	82.7572	0.58	5.4	3.40032	0	0	0	0	0	0	0	0	0	0	0	0	0	0	0	3	0.0769231
27040220502	0	62	1	147	58.6	27.1183	92	1	1	1	0	0	22.6041	114.84	236.986	110.625	66.8818	156.186	0.5763	1.05	0.548857	83.8284	1.36	5.4	4.37304	1	0	0	0	0	0	0	0	0	0	0	0	1	0	1	10.88	0.278974
27040221102	0	64	1	151	50	21.9289	77	1	0	1	0	0	14.7893	109.98	190.98	57.525	75.7736	107.088	0.2938	0.68	0.432059	120.267	0.37	5.7	2.14368	1	0	0	0	0	0	0	0	0	1	0	0	1	0	2	9.41	0.241282
27040232602	0	63	1	158.6	68.1	27.0733	103	1	1	1	0	0	17.1421	104.04	214.95	94.695	51.0312	151.547	0.8249	1.49	0.553624	68.6079	1.87	5.3	4.90728	1	0	0	0	0	0	0	0	0	0	0	0	1	0	1	10.23	0.262308
27180610702	0	69	1	147.4	53	24.3939	94	1	1	1	0	0	14.5932	102.78	239.305	300.9	29.3816	149.228	0.7571	1.03	0.735049	70.2889	10.58	4	4.73424	0	0	0	0	0	0	1	0	0	1	0	0	1	1	4	6.82	0.174872
27180611801	0	65	1	143.8	45	21.7618	79.9	1	0	1	1	0	20.8114	149.94	194.46	219.48	40.593	98.9696	0.5537	0.98	0.565	84.6781	3.74	5.3	5.13072	0	0	0	0	1	0	1	0	0	0	0	0	1	0	3	12.49	0.320256
27180630301	0	68	1	152.5	57.5	24.7245	89	1	2	0	0	0	17.8984	101.7	219.975	173.46	52.5776	123.325	0.8136	1	0.8136	67.82	0.58	4.2	3.61368	0	0	0	0	0	0	0	0	0	0	0	0	1	0	1	6.15	0.157692
27180630502	0	68	1	152.5	57	24.5095	89	1	2	1	0	1	11.8762	92.34	264.821	366.39	44.0724	150.774	0.678	0.49	1.38367	74.9397	0.82	4.3	4.84008	0	0	0	0	0	0	0	0	0	0	0	0	1	0	1	6.33	0.162308
27180630601	0	60	1	150	57.2	25.4222	94	1	1	1	1	2	12.2124	127.26	272.553	430.995	35.9538	127.965	0.9153	0.42	2.17929	65.6063	0.69	4.5	6.54696	1	0	0	0	0	0	0	0	0	0	0	0	0	0	0	6	0.153846
27180630801	0	60	1	161	46.5	17.9391	71	1	1	1	1	0	16.0497	99.36	169.717	119.475	78.8664	80.4128	0.7797	1.15	0.678	71.6265	4.56	8.8	5.2668	0	0	0	0	0	0	0	0	0	0	0	0	1	0	1	18.32	0.469744
27180631101	0	65	1	153.2	54.7	23.3061	88	1	0	1	0	0	9.74748	98.1	216.883	88.5	57.2168	141.109	0.791	1.06	0.746226	69.6559	1.99	4.4	5.54568	0	0	0	0	0	0	0	0	0	1	0	0	1	0	2	12.66	0.324615
27495110602	0	68	1	145.5	42.5	20.0753	71.5	1	0	1	0	0	15.2094	103.14	154.253	144.255	52.9642	96.2634	0.9153	1.39	0.658489	63.5844	0.71	4.5	3.85056	0	0	0	0	0	0	1	0	0	0	0	0	0	0	1	2.16	0.0553846
27495110902	0	69	1	149	55.1	24.8187	87	1	0	1	0	0	24.3127	115.02	185.181	195.585	42.9126	115.98	0.791	1.03	0.767961	68.6232	0.36	5.7	5.05512	1	0	0	0	0	0	0	0	0	0	0	0	0	0	0	4.5	0.115385
27495111201	0	62	1	158	65	26.0375	96	1	1	0	0	1	15.2094	106.38	208.377	257.535	30.928	129.898	0.6893	0.95	0.725579	76.0003	1.27	5.1	3.63888	0	0	0	0	0	0	0	0	0	1	0	0	0	0	1	5.81	0.148974
27495130902	0	67	1	146.9	52.3	24.2358	95	1	0	1	0	0	13.5568	107.64	221.522	126.555	38.2734	166.625	0.678	0.96	0.70625	75.2179	4.84	5.7	6.13872	1	0	0	0	0	0	0	0	0	0	0	0	0	0	0	5.65	0.144872
27495131002	0	69	1	144.8	38.7	18.4575	70	1	0	1	0	0	14.7893	105.48	230.414	76.995	56.057	161.599	0.6215	0.87	0.714368	78.3099	0.52	5.7	2.24448	1	0	0	0	0	0	0	0	0	0	0	0	0	0	0	6.32	0.162051
27495132402	0	60	1	155.1	68.4	28.4336	89.8	1	1	1	0	0	12.7446	241.38	245.104	208.86	49.0982	165.851	0.6893	1.01	0.682475	76.6262	15.12	6.7	2.92992	1	0	0	0	0	0	0	0	0	1	0	0	1	0	2	7.4	0.189744
27555910402	0	68	1	147.6	50.7	23.2721	92	1	0	1	0	1	22.2399	151.74	243.558	275.235	47.1652	161.212	0.565	1.08	0.523148	82.8068	0.43	7	3.66744	0	0	0	0	0	0	0	0	0	1	0	0	1	0	2	9.32	0.238974
27555911401	0	68	1	160	63.5	24.8047	82.4	2	1	0	0	0	16.5819	137.16	173.197	242.49	46.392	86.5984	0.6893	1.16	0.594224	74.2646	0.7	6.1	3.14328	0	0	0	0	0	0	0	0	0	0	0	0	0	0	0	2.5	0.0641026
27555912302	0	64	1	149.1	53.8	24.2006	81.4	1	1	1	0	2	16.0777	87.3	237.372	177	47.9384	148.068	0.6328	0.89	0.711011	79.0138	0.33	5.8	4.0068	0	0	0	0	0	0	0	0	0	1	0	0	0	0	1	4.67	0.119744
27555920501	0	60	1	158.5	57.6	22.9279	83	1	1	0	0	0	18.6547	120.06	195.233	104.43	63.789	116.753	0.565	0.99	0.570707	85.4401	0.42	5.6	4.38984	0	0	0	0	0	0	0	0	0	0	0	0	1	0	1	6.97	0.178718
27555930602	0	67	1	158.4	63.6	25.3482	90	2	2	1	0	2	19.3549	95.76	225.774	125.67	39.0466	166.238	0.7797	1.08	0.721944	69.6767	1.35	5.4	4.14792	1	0	1	0	1	0	0	0	0	0	0	0	0	0	2	5.24	0.134359
29245820402	0	68	1	160.5	84.2	32.686	112.2	1	1	1	0	0	13.5288	99.9	172.037	130.98	31.3146	108.635	0.4859	1.26	0.385635	89.9353	2.6	5	4.1076	1	0	0	0	0	0	0	0	0	0	0	0	0	0	0	11.31	0.29
29402810601	0	66	1	146.3	71.8	33.5456	98.1	1	0	1	0	0	16.75	85.68	245.104	144.255	40.2064	185.955	0.8136	1.24	0.656129	68.3283	3.78	5.1	4.96944	1	0	0	0	0	0	0	0	0	0	0	0	1	0	1	6.4	0.164103
29409921601	0	63	1	154.5	62.3	26.0994	94	1	0	1	0	0	13.1367	226.98	196.393	133.635	61.4694	111.727	0.6893	1.33	0.518271	75.6968	1.43	7.8	3.4608	0	0	0	0	0	0	0	0	0	0	0	0	0	0	0	3.32	0.0851282
29533111401	0	64	1	153	64.5	27.5535	101	1	0	0	0	0	13.0246	111.06	253.223	146.91	45.6188	185.955	0.6893	1.15	0.599391	75.3992	1.92	5.3	4.33608	1	0	0	0	0	0	0	0	0	0	1	0	0	0	1	9.5	0.24359
29533121502	0	68	1	137	45	23.9757	88	1	0	1	0	0	13.949	103.86	202.192	46.02	67.2684	133.377	0.565	1.03	0.548544	82.8068	0.52	5	3.39192	0	0	0	0	0	0	0	0	0	0	0	0	0	0	0	12.82	0.328718
29533121702	0	69	1	150	37.7	16.7556	66	1	1	1	0	0	14.033	107.28	217.269	92.925	56.057	154.253	0.6441	1.14	0.565	76.7933	1.41	5.5	4.116	0	0	0	0	0	0	0	0	0	0	0	0	0	0	0	1.66	0.0425641
29533130302	0	63	1	144.5	39.5	18.9174	79.8	2	2	1	0	0	13.1367	98.64	149.228	179.655	49.0982	60.6962	0.5537	0.85	0.651412	85.3426	0.83	5	3.15672	1	1	0	1	0	0	0	0	0	0	0	0	0	0	2	16	0.410256
29533130502	0	66	1	156	61.7	25.3534	93	2	1	1	0	0	11.6802	114.66	239.305	146.025	46.7786	168.944	0.5424	0.83	0.653494	85.3131	5.68	5.3	4.41504	1	0	0	0	0	0	0	0	0	0	0	0	0	0	0	2.83	0.0725641
29533131702	0	67	1	150.9	64.8	28.4575	92.8	2	1	1	0	0	18.0384	112.86	220.749	160.185	35.9538	160.439	0.7571	1.02	0.742255	70.8079	0.94	5	5.29536	1	1	0	0	0	0	0	0	0	1	0	0	1	0	3	6.15	0.157692
29600620901	0	60	1	148.5	60.8	27.5709	98	1	0	1	0	0	20.5874	90	232.347	369.045	30.1548	115.98	0.8475	1.08	0.784722	68.43	1.24	5	4.59144	0	0	0	0	0	0	0	0	0	0	0	0	1	0	1	3.83	0.0982051
29600621702	0	63	1	147.5	59.7	27.4404	97.1	1	0	1	0	0	16.4979	80.82	160.826	47.79	60.6962	87.7582	0.6441	0.77	0.836494	78.5606	0.64	5.2	3.49944	0	0	0	0	0	0	0	0	0	0	0	0	1	0	1	8.25	0.211538
29600622701	0	64	1	161.2	60.2	23.1668	79.1	1	0	1	0	0	20.4753	79.74	266.754	74.34	61.856	190.98	0.8475	1.02	0.830882	67.3343	0.72	5	3.08784	0	1	0	0	0	0	0	0	0	0	0	0	1	0	2	9.32	0.238974
29600631401	0	68	1	150.5	52.8	23.311	88.1	1	0	1	0	0	12.4364	113.22	186.341	109.74	65.722	101.289	0.6215	1.15	0.540435	78.5964	0.73	5	3.47424	0	0	0	0	0	0	0	0	0	1	0	0	1	0	2	5.66	0.145128
29600632102	0	66	1	146.5	61.7	28.7482	103.2	1	1	1	0	0	15.5736	94.68	213.79	95.58	45.6188	152.32	0.7345	1.06	0.692925	72.2639	0.42	5.2	4.38648	0	0	0	0	0	0	0	0	0	0	1	0	0	0	1	5.33	0.136667
29600632301	0	69	1	150.3	55.8	24.7011	90.1	1	0	0	1	0	18.2345	89.82	183.635	71.685	47.9384	118.686	0.678	1.12	0.605357	74.6666	0.81	5.1	3.11976	0	0	0	0	0	0	0	0	0	0	0	0	1	0	1	8.5	0.217949
29608110401	0	69	1	138.5	38.5	20.0706	74	1	2	0	0	0	14.8453	87.3	181.315	46.905	51.8044	125.258	0.5537	1	0.5537	83.4227	1.03	4.5	2.7552	0	0	0	0	0	0	0	0	0	1	0	0	0	0	1	4	0.102564
29608112202	0	66	1	133	42.9	24.2524	84	1	0	1	0	0	12.5205	100.8	183.635	39.825	60.6962	120.233	0.452	0.93	0.486022	94.2692	0.22	6.6	2.75856	1	0	0	0	0	0	0	0	0	0	0	0	0	0	0	7.18	0.184103
29608112601	0	63	1	160.3	59.5	23.1553	92.1	1	0	1	0	0	14.7052	97.92	230.027	109.74	61.0828	159.279	0.5763	0.86	0.670116	83.4936	0.77	5.9	2.79552	0	0	0	0	0	0	0	0	0	1	0	0	0	0	1	4.08	0.104615
29608120401	0	63	1	146.1	46.8	21.9253	76.1	1	0	0	0	0	17.6743	103.5	194.46	55.755	70.3612	123.325	0.6102	0.94	0.649149	80.921	0.34	4.7	4.06056	0	0	0	0	0	0	0	0	0	0	0	0	0	0	0	3.66	0.0938462
29608120701	0	65	1	160.5	47	18.2452	73.5	1	0	1	0	0	12.8006	90.36	198.712	134.52	68.8148	117.14	0.5198	0.76	0.683947	87.6586	0.37	4.5	2.67288	1	0	1	0	0	0	0	0	0	0	0	0	0	0	1	7.32	0.187692
29608122002	0	64	1	154.6	49.7	20.794	78.5	1	0	1	1	1	13.1927	95.22	167.398	57.525	75.0004	92.784	0.7571	0.97	0.780515	71.6239	0.44	4.7	4.48896	1	0	0	0	0	0	0	0	0	0	0	0	0	0	0	7.65	0.196154
29608130102	0	60	1	153	60	25.6312	92	1	0	1	0	0	15.2094	100.98	223.068	97.35	58.3766	151.934	0.6441	1.21	0.532314	79.5252	1.41	5.2	5.19624	0	1	0	1	0	0	0	0	0	1	0	0	1	0	4	9	0.230769
29608130901	0	61	1	146.7	44.9	20.8634	79	1	0	0	0	0	11.7642	166.32	195.233	36.285	68.0416	129.898	0.5537	0.97	0.570825	86.034	0.25	6.7	2.81736	0	0	0	0	0	0	0	0	0	0	0	0	0	0	0	0.99	0.0253846
29633112302	0	69	1	156.3	60.4	24.724	91.5	1	2	1	0	0	10.1956	223.92	249.357	699.15	30.1548	39.8198	0.5989	0.55	1.08891	79.9143	1.06	8.7	3.23736	0	0	0	0	0	0	0	0	0	0	0	0	0	0	0	4.49	0.115128
29633122002	0	65	1	154.7	44.3	18.5107	73	1	0	1	0	0	10.1116	100.26	187.501	253.11	40.2064	95.8768	0.678	0.94	0.721277	75.7902	1.34	4.9	3.73296	1	1	0	0	1	0	0	0	0	1	1	0	0	0	4	8.33	0.21359
29633122602	0	63	1	147.2	60.6	27.9677	90.5	1	1	1	0	0	10.7838	90.54	194.073	80.535	40.9796	150.001	0.6215	0.99	0.627778	80.1121	0.22	4.8	2.85264	1	0	0	0	0	0	0	0	0	0	0	0	0	1	1	4.66	0.119487
29633122902	0	60	1	157.5	66.8	26.9287	96	1	0	1	0	0	11.4281	167.22	202.578	141.6	51.4178	128.351	0.7458	0.93	0.801935	73.3912	1.45	7.6	5.55576	0	1	1	0	0	0	0	0	0	0	0	0	1	0	3	5.33	0.136667
29633123001	0	66	1	151.6	74.1	32.2418	106	1	0	1	0	0	10.1956	103.5	284.924	128.325	62.6292	199.872	0.7571	1.29	0.586899	71.0747	5.04	5.1	2.97192	1	1	0	1	0	0	0	0	0	1	0	0	1	0	4	8.99	0.230513
29633130602	0	61	1	159.8	71.4	27.9605	97	2	0	1	0	0	15.0134	102.96	308.507	176.115	51.8044	238.919	0.8249	1.01	0.816733	69.1637	1.14	5.1	4.84344	1	1	0	0	0	0	0	0	0	0	0	0	1	0	2	6.99	0.179231
29633132102	0	62	1	152	85.4	36.9633	116	2	0	1	0	0	8.34698	112.86	480.93	225.675	33.6342	385.827	0.5537	0.57	0.971404	85.6848	10.42	5	3.9816	1	1	0	1	0	0	0	0	0	0	0	0	0	0	2	8.99	0.230513
29633133202	0	63	1	158.8	69.4	27.5206	107.5	2	0	1	0	0	10.5878	111.96	178.609	59.295	59.1498	110.954	0.791	1.01	0.783168	70.2025	1.36	5	4.788	1	0	0	1	0	0	0	0	0	0	0	0	1	0	2	9.16	0.234872
29743910902	0	69	1	154	75.5	31.835	114	2	1	1	0	0	15.4895	223.02	209.151	329.22	35.9538	120.233	0.6328	0.94	0.673191	77.5411	4.01	6.1	4.23192	0	0	0	0	0	1	0	0	0	0	0	0	1	0	2	6.07	0.155641
29743911402	0	64	1	159.3	70.9	27.9392	103	2	1	1	0	1	17.9824	110.16	190.98	132.75	46.0054	126.418	0.6441	0.9	0.715667	78.2518	3.89	6.5	5.06856	1	0	1	0	0	0	0	0	0	1	0	0	1	0	3	6.83	0.175128
29743911602	0	62	1	152	71.3	30.8605	93.4	2	2	1	0	0	12.0443	105.84	171.264	165.495	41.7528	102.836	0.6328	1	0.6328	79.6437	1.38	4.7	4.71912	0	0	0	0	0	0	0	0	0	0	0	0	0	0	0	2.66	0.0682051
29743911701	0	66	1	149.5	55.1	24.653	89	2	2	1	0	0	12.3244	102.42	252.836	153.105	47.9384	187.501	0.9379	1.01	0.928614	63.2111	0.68	4.7	4.9812	1	1	0	1	0	0	0	0	0	1	0	0	1	0	4	8	0.205128
29743911901	0	69	1	156	63.6	26.1341	99	2	2	1	0	0	15.9937	111.06	277.579	61.065	69.9746	195.62	0.7684	0.98	0.784082	69.7211	0.88	5.3	3.9816	0	1	0	0	0	0	0	0	0	0	0	0	0	0	1	5.66	0.145128
29743920201	0	68	1	141.5	54	26.97	90.4	1	1	0	0	0	15.1534	97.74	251.29	107.085	46.392	192.913	0.5424	0.86	0.630698	84.6785	1.64	5	4.29576	1	0	0	0	0	0	0	0	0	0	1	1	0	0	2	11.81	0.302821
29743921801	0	62	1	155.2	77.6	32.2165	102.8	1	1	1	0	0	25.6291	102.78	201.805	71.685	40.593	154.253	0.7797	1.2	0.64975	71.0415	0.53	4.8	6.02784	0	0	0	0	0	0	0	0	0	0	0	0	0	0	0	3.65	0.0935897
29743931001	0	67	1	146.2	54.6	25.5445	86	1	1	1	0	0	21.2596	111.42	231.187	115.935	40.9796	177.063	0.678	0.91	0.745055	75.2179	0.35	5.2	4.2756	1	0	0	0	0	0	0	0	0	0	0	0	0	0	0	2.49	0.0638462
29743931501	0	61	1	155.7	55.4	22.8524	83	1	2	1	0	0	17.5623	128.88	260.955	134.52	56.057	192.527	0.7684	0.93	0.826237	71.9034	0.56	4.9	4.33272	0	1	0	0	0	0	0	0	0	1	0	0	0	0	2	7	0.179487
29743932701	0	65	1	153.4	66.8	28.3874	94.2	1	1	1	0	0	12.6885	100.44	191.367	153.105	35.9538	134.537	0.6554	0.86	0.762093	77.2102	0.9	4.9	3.62376	1	0	0	1	0	0	0	0	0	0	0	0	0	0	1	5.75	0.147436
29743932802	0	62	1	148.2	58.1	26.4533	90.6	1	1	1	0	0	12.9126	87.3	192.913	109.74	61.4694	110.568	0.5085	0.97	0.524227	89.7746	0.68	5.1	3.02736	0	0	0	0	0	0	0	0	0	0	0	0	0	0	0	2.83	0.0725641
29743932901	0	60	1	154.3	58.4	24.5291	88.9	1	2	1	0	0	14.5652	139.14	204.898	107.085	43.6858	145.748	0.6667	1.06	0.628962	78.0376	0.73	5.6	4.22352	0	1	1	0	0	0	0	0	0	0	0	0	1	0	3	5.83	0.149487
29743933201	0	65	1	148.3	61.7	28.0545	94.5	1	0	1	0	0	25.349	110.52	256.316	188.505	38.66	189.821	0.7345	0.72	1.02014	72.5404	1.25	5	3.78	0	0	0	0	0	0	0	0	0	0	0	0	0	0	0	1.99	0.0510256
29824510101	0	68	1	143	49	23.9621	87	1	1	1	0	0	14.9293	107.46	196.006	117.705	47.9384	122.939	0.6441	1.26	0.51119	77.0742	2.16	5.7	4.00344	0	0	0	0	0	0	0	0	0	0	0	0	0	0	0	1.67	0.0428205
29824510301	0	68	1	145.2	52.4	24.8541	79.2	1	0	0	0	0	11.148	96.48	219.975	90.27	71.9076	135.697	0.5085	1.22	0.416803	87.7243	0.44	5.7	2.61408	0	0	0	0	0	0	0	0	0	0	0	0	0	0	0	3.81	0.0976923
29824510602	0	60	1	158.7	54.7	21.7187	83	1	0	1	0	0	12.5485	99.18	157.733	135.405	45.6188	78.8664	0.7232	0.93	0.777634	74.6382	1.81	5.4	3.40368	0	0	0	0	0	0	0	0	0	1	0	0	0	0	1	4.09	0.104872
29824511101	0	69	1	146.5	65.7	30.6119	100	1	0	0	0	0	17.0301	145.62	189.434	84.96	55.6704	121.006	0.4859	1.06	0.458396	89.6075	12.27	7.9	3.78672	1	1	1	1	0	0	0	0	0	1	0	0	0	0	4	11.66	0.298974
29824511201	0	66	1	154	48.9	20.619	79	1	0	1	0	0	12.8566	99.18	173.97	129.21	39.0466	113.274	0.5198	0.98	0.530408	87.3245	0.24	5.7	3.62712	0	1	0	0	0	0	0	0	0	1	0	0	1	0	3	15.01	0.384872
29824520601	0	63	1	152.5	62.6	26.9175	93.6	2	0	1	1	0	13.2207	94.86	150.774	76.11	39.0466	90.851	0.6328	0.82	0.771707	79.3256	1.21	5.1	2.54184	1	0	0	0	0	0	0	0	0	0	0	0	0	0	0	2.99	0.0766667
29824521002	0	61	1	148.8	57	25.7436	86.6	1	1	1	0	0	15.2654	87.48	225.001	136.29	42.9126	151.547	0.7119	0.94	0.75734	74.9739	2.07	5	4.63176	1	0	0	0	0	0	0	0	0	0	0	0	0	0	0	6.83	0.175128
29824530501	0	62	1	151.6	56.6	24.6274	86.4	1	0	1	0	0	12.8286	117.9	206.058	149.565	33.6342	138.016	0.7232	0.83	0.871325	74.0286	2.47	4.6	3.2004	0	1	0	0	0	0	0	0	0	1	0	0	1	0	3	9.58	0.245641
29824530602	0	62	1	162	82.9	31.5882	113	1	0	1	0	0	15.9097	102.96	217.269	294.705	37.1136	107.861	0.7571	0.99	0.764747	72.1949	0.72	5.7	4.19832	0	0	0	0	0	0	0	0	0	0	0	0	0	0	0	2	0.0512821
29824531002	0	69	1	152.2	59.5	25.6855	89.6	1	0	1	0	0	15.4055	105.12	215.336	192.045	51.0312	121.006	0.6667	1.03	0.647282	75.3569	0.56	5.4	3.7716	0	0	0	0	0	0	0	0	0	0	0	0	1	0	1	3.16	0.0810256
29824532401	0	69	1	148.6	64.8	29.3452	93.2	1	1	1	0	0	14.117	259.02	219.589	167.265	40.2064	143.042	0.565	0.76	0.743421	82.505	2.25	10.2	1.77912	1	0	0	0	0	0	0	0	0	0	0	0	1	0	1	7.5	0.192308
29863111101	0	64	1	150	52	23.1111	84	1	0	0	0	0	12.6885	93.6	196.006	104.43	65.3354	117.526	0.5763	0.88	0.654886	83.1654	2.75	5.1	2.9652	0	0	0	0	0	0	0	0	0	1	0	0	1	0	2	5.66	0.145128
29863111302	0	68	1	154	57	24.0344	100	1	0	1	0	0	21.1195	102.78	170.104	77.88	49.8714	111.727	0.7232	1.41	0.512908	72.3378	0.24	5.1	2.69472	0	0	0	0	0	0	0	0	0	0	0	0	0	0	0	1.17	0.03
29863120601	0	66	1	154.1	60.2	25.3508	103.8	1	0	0	1	0	11.7082	364.14	226.548	147.795	31.7012	166.625	0.6328	0.89	0.711011	78.408	17.18	9.7	3.696	1	0	0	0	0	0	1	0	0	0	0	0	0	0	1	10	0.25641
29863120901	0	62	1	150.8	40.4	17.7656	77.8	1	0	1	1	1	13.2487	111.42	201.419	145.14	46.7786	125.645	0.5311	0.98	0.541939	87.6624	1.36	5.2	3.18192	0	0	0	0	0	0	1	0	0	1	0	0	0	1	3	7.75	0.198718
29863121401	0	65	1	151.9	51.4	22.2765	89.8	1	0	1	1	0	19.1868	108.72	197.939	193.815	40.2064	121.006	0.5763	0.89	0.647528	82.8435	0.85	5.3	3.7716	0	0	0	0	0	0	1	0	0	0	0	0	0	0	1	2.92	0.0748718
29863121702	0	67	1	154.6	35.4	14.811	64.8	1	0	1	1	1	18.4586	86.58	235.439	125.67	76.9334	134.537	0.5876	1.01	0.581782	81.3484	0.53	5.2	3.486	0	0	0	1	0	0	1	0	0	0	0	0	0	1	3	7.66	0.19641
29863122101	0	67	1	155.7	74.5	30.7312	121.2	1	1	1	1	0	17.3382	103.68	271.78	85.845	68.0416	190.207	0.8814	1.45	0.607862	65.1529	2.45	5.3	6.04296	0	0	0	0	0	0	0	0	0	0	0	0	1	0	1	12.57	0.322308
29863131202	0	64	1	159	60	23.7332	95	2	2	1	0	0	12.2684	69.66	213.017	191.16	44.8456	136.47	0.5424	0.83	0.653494	85.9723	2.45	5	4.60656	0	1	0	0	0	0	0	0	0	0	0	0	1	0	2	2.32	0.0594872
29863132801	0	62	1	155.1	67.3	27.9764	102	1	0	1	0	0	17.2262	179.82	205.285	102.66	50.258	137.243	0.4746	1.03	0.460777	93.2308	20.81	5.5	4.13448	0	0	0	0	0	0	0	0	0	1	0	0	0	0	1	2.83	0.0725641
32014611601	0	64	1	148.8	63.7	28.7696	96	1	0	0	0	0	11.7922	112.68	228.481	152.22	41.3662	162.372	0.8136	0.95	0.856421	68.8562	49.36	6.6	4.18824	1	1	0	1	0	0	0	0	0	1	0	0	1	0	4	9.16	0.234872
32014612102	0	63	1	151.6	45.2	19.6671	74	1	1	1	0	0	8.59907	106.2	213.403	165.495	44.0724	137.63	0.6893	0.94	0.733298	75.6968	9.09	5.4	3.65736	0	0	0	0	0	0	1	0	0	0	0	0	0	0	1	7.67	0.196667
32014612301	0	65	1	151.5	57.6	25.0956	89	1	0	1	0	0	12.0723	122.58	173.197	93.81	40.2064	119.073	0.6215	1	0.6215	79.4884	2.24	5.6	3.69768	0	0	0	0	0	0	0	0	0	0	0	0	0	0	0	2.99	0.0766667
32014612401	0	60	1	152.9	52	22.2427	78	1	0	1	0	0	16.6659	102.24	182.089	52.215	69.2014	110.181	0.7797	0.99	0.787576	71.6265	1.64	4.9	4.1412	0	0	0	0	0	0	0	1	0	1	0	0	0	0	2	5.41	0.138718
32014620402	0	69	1	147.4	55	25.3144	94	1	0	1	0	0	11.6522	102.24	206.444	52.215	52.9642	150.001	0.8023	1.11	0.722793	68.0923	50.1	5.2	3.3012	0	0	0	0	0	0	0	0	0	0	0	0	0	0	0	2.82	0.0723077
32014621801	0	67	1	146.4	65	30.3271	99	1	0	0	1	0	15.0974	115.92	233.12	157.53	49.4848	160.439	0.9605	1.18	0.813983	62.1581	1.3	5	4.66872	1	0	0	0	0	0	1	0	0	1	0	0	1	0	3	14.09	0.361282
32014621902	0	63	1	158.7	83.6	33.1935	106	1	0	1	0	0	8.79514	99.72	224.615	129.21	49.8714	160.439	0.6328	1.26	0.502222	79.3256	1.12	5.4	2.96688	1	0	0	1	0	0	0	0	0	0	0	0	0	0	1	13.42	0.344103
32111611201	0	60	1	158.6	60.8	24.1711	88	2	1	1	0	0	18.2345	170.82	296.136	315.945	39.8198	184.795	0.7119	0.8	0.889875	75.2845	2.86	7.6	3.23232	0	1	1	0	0	0	0	0	0	0	0	0	1	0	3	3.16	0.0810256
32111620401	0	64	1	156	64.7	26.5861	89	2	1	0	0	0	14.6212	105.84	234.666	81.42	52.191	170.491	0.8136	1.12	0.726429	68.8562	1.17	5.1	4.158	0	0	0	1	0	0	0	0	0	0	0	0	1	0	2	3.99	0.102308
32111631501	0	63	1	152.7	57.8	24.7885	99	2	1	1	0	0	14.7613	105.84	279.898	127.44	51.8044	213.017	0.7006	0.94	0.745319	75.0258	8.4	5.2	3.87744	0	0	0	0	0	0	0	0	0	0	0	0	0	0	0	2.75	0.0705128
32113111001	0	60	1	154.6	76	31.7976	102.2	1	2	1	0	0	12.5765	117.36	132.99	120.36	39.4332	70.7478	0.678	1.03	0.658252	77.3228	1.14	5.1	3.22224	0	0	0	0	0	0	0	0	0	0	0	0	0	1	1	5	0.128205
32113120902	0	60	1	151.3	59.4	25.9483	87.4	1	1	1	0	0	11.4281	102.06	156.96	59.295	68.8148	86.5984	0.4407	0.88	0.500795	97.8911	2.44	5	2.79552	0	1	0	0	0	0	0	0	0	0	0	0	0	0	1	2.83	0.0725641
32113121402	0	65	1	140.5	43.3	21.9349	77.5	1	1	1	0	0	17.3662	104.22	182.862	67.26	63.4024	117.913	0.7571	0.88	0.860341	71.3466	3.13	5	3.36672	1	0	0	0	0	0	0	0	0	0	0	0	1	0	1	2.83	0.0725641
32113130401	0	67	1	142.5	41.2	20.2893	71.4	1	1	1	0	0	13.6969	108	249.744	113.28	86.2118	153.094	0.7797	1.11	0.702432	69.6767	0.41	5.1	3.64896	1	0	0	1	0	0	0	0	0	0	0	0	0	0	1	5.67	0.145385
32165910101	0	60	1	149	46.4	20.9	78	1	0	1	0	0	14.033	104.76	162.759	65.49	62.2426	97.8098	0.6328	0.85	0.744471	80.2996	0.99	4.9	3.80184	0	0	0	0	0	0	0	0	0	0	0	0	0	0	0	4.5	0.115385
32165910302	0	64	1	153.4	73.3	31.1497	130.1	1	1	1	0	0	12.1283	115.2	215.336	305.325	38.2734	115.593	0.6667	1.07	0.623084	76.7881	3.87	4.9	3.86064	0	0	0	0	0	0	0	0	0	0	0	0	0	0	0	1.33	0.0341026
32165912401	0	63	1	152	52.5	22.7233	81	1	0	1	0	0	16.5259	109.44	197.166	185.85	36.3404	137.63	0.678	0.81	0.837037	76.385	0.52	4.8	3.43392	1	0	0	1	0	0	0	0	0	1	1	0	0	0	3	12.67	0.324872
32165921702	0	60	1	148.5	54.1	24.5326	91.6	2	2	1	0	0	14.8173	116.46	202.578	80.535	59.923	117.913	0.4972	0.9	0.552444	91.6345	2	5	2.48808	1	0	0	0	1	0	0	0	0	1	0	0	0	0	2	10.17	0.260769
32165921902	0	68	1	149.5	69.5	31.0958	99.7	1	2	1	0	0	14.8733	102.6	247.811	93.81	56.057	164.305	0.4068	1.23	0.330732	99.1245	0.69	5.3	4.9644	0	1	0	0	0	0	0	0	0	1	0	0	0	0	2	4.84	0.124103
32165922001	0	67	1	158	52.8	21.1505	85	1	1	1	0	0	13.1087	90	204.898	83.19	43.2992	140.722	0.4181	0.94	0.444787	98.011	0.33	5.3	4.13448	0	0	0	0	0	0	0	0	0	0	0	0	0	0	0	0.33	0.00846154
32165930502	0	62	1	143.6	51.6	25.0231	86.4	1	0	1	0	2	11.7922	99.54	282.218	241.605	46.392	174.357	0.8362	0.88	0.950227	68.3717	0.26	5.2	3.6036	0	0	0	0	0	0	0	0	0	0	0	0	0	0	0	2.16	0.0553846
32165930901	0	61	1	155.1	72.1	29.9717	105.4	1	0	1	0	0	20.0832	116.1	223.455	236.295	39.8198	121.006	0.565	0.73	0.773973	85.0876	1.3	5.3	2.604	0	0	0	0	0	0	0	0	0	0	0	0	0	0	0	2.67	0.0684615
32165931202	0	60	1	161.4	79.4	30.4799	98.6	1	1	1	0	0	27.1137	104.04	244.331	150.45	43.6858	172.81	0.6328	1.2	0.527333	80.2996	3.54	5.4	6.33696	1	0	0	0	0	1	1	0	0	0	0	0	0	0	2	9.49	0.243333
32165931902	0	69	1	142.9	38.5	18.8537	81.4	1	1	1	0	0	21.2876	101.16	233.12	69.915	77.7066	126.805	0.339	0.9	0.376667	109.131	0.37	5.4	2.98032	1	1	0	1	0	0	0	0	0	0	0	0	0	0	2	9.75	0.25
32404510402	0	65	1	147.4	66.8	30.7455	111.8	1	1	1	0	0	11.7922	163.26	225.388	216.825	40.9796	141.496	0.6215	0.73	0.85137	79.4884	4.41	6.4	5.25168	1	1	0	0	0	0	1	0	0	0	0	0	1	0	3	18.07	0.463333
32404511401	0	60	1	160.8	76.3	29.5089	102.6	1	0	1	0	0	13.3048	100.98	230.8	95.58	44.459	173.583	0.678	1.08	0.627778	77.3228	1.01	5.3	4.49904	1	0	0	0	0	0	0	0	0	0	0	0	0	0	0	4.65	0.119231
32404511501	0	69	1	153.5	63.1	26.7801	90.6	1	0	1	0	0	11.7922	115.38	259.409	211.515	45.6188	160.439	0.5763	1.13	0.51	81.6153	1.25	5.2	3.7968	0	0	0	0	0	0	0	0	0	0	0	0	0	0	0	3.99	0.102308
32404511901	0	61	1	155.7	73.1	30.1537	103.2	1	1	0	0	0	15.0974	95.76	247.037	109.74	61.856	168.171	0.678	1.08	0.627778	77.0038	0.88	5.5	4.2924	0	1	0	0	0	0	1	0	0	1	0	0	1	0	4	11.41	0.292564
32404512001	0	60	1	145.3	53.3	25.2462	89.8	1	0	1	0	0	28.3741	106.74	146.135	123.9	42.1394	87.7582	0.9379	1.79	0.523966	64.736	1.33	4.9	5.03328	1	1	0	0	0	0	0	0	0	0	0	0	1	0	2	17.83	0.457179
32404512801	0	63	1	141.5	58.9	29.4173	97.4	1	1	1	0	0	15.2935	95.58	181.702	143.37	29.3816	125.645	0.7797	1	0.7797	70.7577	0.95	5.3	3.38184	1	1	1	0	0	0	0	0	0	0	0	0	0	0	2	3.99	0.102308
32404521502	0	62	1	149.4	55.6	24.91	95.1	1	1	1	0	0	9.07524	109.44	185.955	229.215	32.861	95.8768	0.6554	1.18	0.555424	78.1281	3.46	5.4	4.96104	1	0	1	1	0	0	0	0	0	1	0	0	0	0	3	5.83	0.149487
32404522401	0	61	1	158.6	78.6	31.2476	98.1	1	0	1	0	0	11.092	87.84	166.625	92.04	45.2322	103.995	0.6554	0.95	0.689895	78.4465	10.32	4.7	2.63256	0	0	0	1	0	0	0	0	0	1	0	0	1	0	3	9.75	0.25
32404522501	0	65	1	150.8	67.2	29.5506	94.6	1	0	1	0	0	15.1534	80.1	192.527	113.28	45.2322	126.418	0.6102	0.93	0.656129	80.291	1.25	4.8	3.89592	1	0	0	0	1	0	0	0	0	0	1	0	1	0	3	11.49	0.294615
32404531102	0	66	1	155.1	66.4	27.6022	96.5	1	1	1	0	0	14.3691	152.1	222.295	330.105	47.1652	102.449	0.8588	0.73	1.17644	66.3352	0.3	6.5	5.1744	1	1	1	0	0	0	0	0	0	1	0	0	1	0	4	8.99	0.230513
32404532602	0	64	1	153.1	55	23.4646	89.2	1	1	1	0	0	14.5932	174.06	190.98	209.745	29.3816	112.114	0.7006	1.04	0.673654	74.7309	21.68	5.7	4.21008	1	1	1	0	0	0	1	0	0	1	0	0	0	1	5	13.67	0.350513
32407831601	0	61	1	151.5	62.2	27.0997	88.5	2	1	1	0	2	23.0522	118.08	194.46	115.05	47.5518	127.965	0.7006	0.97	0.722268	75.6336	4.98	5.1	5.14248	1	0	0	0	0	0	0	0	0	1	0	0	1	0	2	6.16	0.157949
32468111002	0	61	1	155	65	27.0552	99	1	1	1	0	0	14.9013	111.96	190.594	156.645	40.9796	116.753	0.8701	1.01	0.861485	67.1727	0.79	5.1	2.92152	0	0	0	0	0	0	0	0	0	0	0	0	0	0	0	1.66	0.0425641
32468111901	0	65	1	151.2	54.9	24.0142	90	1	0	1	0	0	13.4448	103.86	218.042	100.89	62.2426	106.315	0.6328	1.01	0.626535	78.708	3.17	5.1	4.20504	1	1	0	1	0	0	1	0	0	1	0	0	0	0	4	11.25	0.288462
32468112002	0	61	1	148	41.8	19.0833	72	1	1	1	0	2	8.43101	96.12	261.728	164.61	47.5518	181.315	0.5989	0.55	1.08891	82.4158	1.06	5.1	3.66072	1	0	0	1	0	0	0	0	0	1	0	0	0	0	2	5.66	0.145128
32468112801	0	69	1	151.4	62	27.0483	96.5	1	1	0	0	0	10.9239	103.14	176.676	67.26	38.66	129.124	0.7458	1.04	0.717115	70.87	7.59	5	4.45872	0	1	0	0	0	0	0	0	0	1	0	0	0	0	2	8.24	0.211282
32468121401	0	61	1	145.1	46.3	21.9911	77	1	0	1	0	0	16.1618	121.5	170.877	45.135	62.6292	99.7428	0.6328	0.77	0.821818	79.9683	0.53	4.8	2.61408	0	0	0	0	0	0	0	0	0	0	0	0	0	0	0	6.83	0.175128
32468121501	0	60	1	149.4	68.6	30.7343	110	1	0	0	0	0	22.8282	199.98	258.249	138.945	42.9126	194.46	0.7119	0.69	1.03174	75.2845	14.62	5.8	6.13704	1	1	0	0	0	0	0	0	0	0	0	0	0	0	1	3	0.0769231
32468121601	0	62	1	146.6	52.6	24.4747	93.2	1	0	1	0	0	14.9573	109.44	203.738	93.81	52.5776	136.083	0.5763	0.72	0.800417	83.8284	1.23	4.8	2.89296	0	0	0	0	0	0	0	0	0	0	0	0	1	0	1	3.42	0.0876923
32468122002	0	61	1	156.8	63.2	25.7054	100	1	0	1	0	0	18.8507	197.82	168.944	369.045	28.2218	57.2168	0.9492	1.24	0.765484	64.0476	1.69	8.1	4.88208	1	1	1	1	0	0	0	0	0	0	0	0	0	0	3	15.5	0.397436
32468130101	0	60	1	154.5	66.2	27.7333	97	2	2	1	0	0	13.7529	120.78	219.202	86.73	77.32	131.444	0.6893	1.14	0.604649	76.6262	1.27	5.2	3.76488	0	0	0	1	0	0	0	0	0	0	0	0	0	0	1	13.54	0.347179
32468130402	0	62	1	150	51.4	22.8444	86.5	2	1	1	0	0	11.6802	107.1	203.352	70.8	46.392	151.161	0.7571	0.95	0.796947	72.1949	8.22	5.2	5.38104	0	0	0	0	0	0	1	0	0	1	0	0	0	0	2	5	0.128205
32468130701	0	60	1	154.1	61.4	25.8561	86.4	2	0	1	0	1	9.63544	93.78	166.238	50.445	54.5106	105.155	0.5763	0.75	0.7684	84.5187	0.32	5	3.13824	0	0	0	0	0	0	0	0	0	0	1	0	0	0	1	5.83	0.149487
32468131502	0	66	1	156.7	64.5	26.2677	100	1	0	1	0	0	10.9519	112.86	236.213	109.74	53.3508	168.558	0.5876	0.87	0.675402	81.655	18.76	5.1	3.2844	1	0	0	0	0	0	0	0	0	0	0	0	1	0	1	6.25	0.160256
32468132101	0	65	1	154.4	62.7	26.301	95.4	2	1	1	0	0	17.0301	130.14	187.114	111.51	54.8972	112.114	0.6893	1.1	0.626636	75.1074	0.43	4.8	2.80224	0	0	0	0	0	0	0	0	0	0	0	0	0	0	0	3.9	0.1
32468132502	0	60	1	154.4	66.6	27.937	100	2	1	1	0	0	14.1731	102.78	232.347	105.315	63.0158	154.253	0.7458	1.25	0.59664	73.3912	1.76	4.9	4.38648	0	0	0	1	0	0	0	0	0	0	0	0	0	0	1	3	0.0769231
32530621701	0	60	1	162	60.9	23.2053	90.8	1	1	1	0	0	11.7362	403.02	197.939	453.12	20.4898	29.7682	0.6667	0.64	1.04172	78.0376	3.01	8	3.18696	1	1	1	0	0	0	1	0	0	0	0	0	1	0	4	15.42	0.395385
32530630801	0	61	1	158.8	54.7	21.6913	86.8	1	2	1	0	2	12.5205	167.58	184.022	225.675	40.2064	85.8252	0.5989	0.6	0.998167	82.4158	0.51	5.3	3.58848	1	0	1	0	0	0	0	0	0	0	0	0	0	0	1	5.4	0.138462
32530631101	0	64	1	154.3	53.5	22.471	85.1	1	0	1	0	0	11.204	121.68	207.604	204.435	52.9642	110.181	0.678	0.74	0.916216	76.0847	0.99	5.5	3.3012	0	0	0	0	0	0	0	0	0	0	0	0	0	0	0	5.67	0.145385
32555410402	0	61	1	158.3	53.3	21.2699	81.3	1	1	1	0	0	12.8006	108.54	206.444	208.86	44.459	117.526	0.8249	0.95	0.868316	69.1637	1.4	4.8	5.89176	0	0	0	0	0	0	0	0	0	0	0	0	1	0	1	4.32	0.110769
32555411001	0	62	1	155.8	59.7	24.5946	87	1	0	0	0	0	11.204	102.42	188.274	105.315	52.5776	123.712	0.6441	0.74	0.870405	78.8756	0.71	4.8	2.76696	0	0	0	0	0	0	0	0	0	0	0	0	1	0	1	7.26	0.186154
32555411201	0	69	1	155	70.1	29.1779	108	1	0	1	0	0	14.9293	117	159.666	100.005	39.0466	110.181	0.7458	0.9	0.828667	70.87	2.18	5.8	3.66576	1	0	0	0	0	0	0	0	0	0	0	0	0	0	0	3	0.0769231
32555420901	0	61	1	154	58.5	24.6669	85	1	1	0	0	0	18.2345	98.64	198.712	106.2	44.8456	135.697	0.5198	1.01	0.514653	89.0622	2.68	6.1	5.10888	0	0	0	0	0	0	0	0	0	0	0	0	1	0	1	7	0.179487
32555422101	0	62	1	152.4	51.4	22.1306	80.6	1	1	0	0	0	15.0414	270.36	192.913	134.52	37.8868	128.351	0.565	1.08	0.523148	84.7422	0.88	12.2	2.39904	0	0	1	0	0	0	0	0	0	0	0	0	0	0	1	3.16	0.0810256
32555430501	0	69	1	158	66.4	26.5983	90	2	2	0	0	0	17.2822	96.48	199.486	187.62	51.4178	107.475	0.678	0.96	0.70625	74.6666	1.05	5.2	4.0152	1	0	0	1	0	0	1	0	0	0	0	0	1	0	3	6	0.153846
32555432502	0	64	1	151	79.2	34.7353	100	2	1	1	0	0	13.5568	122.76	153.094	82.305	37.1136	85.052	0.4972	0.94	0.528936	90.1672	5.15	4.9	3.64896	1	1	0	0	0	0	0	0	0	0	0	0	1	0	2	10.65	0.273077
32634610401	0	68	1	148.7	33.6	15.1956	64.4	1	0	1	0	0	10.7838	117	185.955	110.625	68.8148	95.1036	0.5989	1.11	0.53955	80.2067	0.82	5.1	3.67416	1	0	0	0	0	0	0	0	0	0	0	0	0	0	0	6.5	0.166667
32634611201	0	64	1	147.9	53.5	24.4578	88.1	1	0	1	0	0	12.9966	106.56	242.785	92.04	76.1602	153.48	0.5989	0.77	0.777792	81.4321	0.37	4.8	3.68592	0	0	0	0	0	0	0	0	0	1	0	0	1	0	2	8	0.205128
32634620201	0	61	1	144.7	50.7	24.2142	87	1	0	1	0	0	12.8286	108.18	158.893	107.97	57.6034	78.0932	0.7797	1.03	0.75699	71.331	1.42	5.2	3.89088	0	0	0	0	0	0	1	0	0	0	0	0	1	0	2	6.5	0.166667
32634621802	0	66	1	147.5	41.7	19.1669	72.6	1	0	1	0	0	26.1894	113.76	170.104	169.035	45.6188	90.0778	1.1752	1.51	0.778278	55.8676	0.12	4.9	7.47432	1	0	0	1	0	0	0	0	0	0	0	0	0	0	1	6.75	0.173077
32634631802	0	68	1	142.6	51.8	25.4736	97	1	0	1	0	0	15.9377	111.78	221.522	170.805	44.459	146.521	0.7006	0.96	0.729792	73.6063	1.33	4.8	3.3012	0	0	0	0	0	0	0	0	0	0	0	1	1	0	2	10.34	0.265128
32635910101	0	69	1	147.1	55.1	25.464	96.1	1	0	1	0	1	17.5063	101.34	150.387	68.145	58.7632	83.119	0.3955	1.06	0.373113	100.298	1.22	5.6	2.91816	0	0	0	0	0	0	0	0	0	0	0	0	0	0	0	9.57	0.245385
32635920501	0	61	1	157.5	61.7	24.8728	90	1	1	1	0	0	16.946	109.62	230.414	150.45	42.526	160.052	0.791	1.24	0.637903	70.7712	1.25	5.7	4.82832	1	0	0	0	0	0	0	0	0	0	0	0	0	0	0	4.5	0.115385
32635920902	0	69	1	157.4	61	24.6218	98	2	2	1	0	0	13.3048	120.24	291.496	155.76	53.3508	218.042	0.7458	1.12	0.665893	70.87	1.63	5.4	5.1324	0	1	0	1	0	0	0	0	0	1	0	0	1	0	4	6.49	0.16641
32635921201	0	68	1	151	46.5	20.3938	77	2	2	1	0	0	10.7278	111.78	263.661	138.06	54.8972	188.661	0.5198	0.86	0.604419	86.6749	0.33	5.2	3.066	0	1	0	0	0	0	0	0	0	0	0	0	0	0	1	2.34	0.06
32635930102	0	69	1	150.5	52	22.9578	93	1	0	1	0	0	17.1421	102.42	184.022	85.845	74.2272	100.516	0.678	1.18	0.574576	74.6666	0.96	5.4	4.00008	1	0	0	0	0	0	0	0	0	0	0	0	0	0	0	2	0.0512821
32635930601	0	67	1	152	55.8	24.1517	94	1	0	1	0	0	17.5903	88.74	170.491	74.34	66.4952	96.2634	0.4972	1.35	0.368296	89.14	0.8	5.1	3.68088	0	0	0	0	0	0	0	0	0	0	0	0	1	0	1	2.41	0.0617949
32635932002	0	69	1	142.5	60.9	29.9908	102.3	1	0	1	1	0	14.3411	103.14	175.903	207.09	28.995	95.4902	0.6441	1.17	0.550513	76.7933	0.95	5.6	4.536	0	0	0	1	0	0	0	0	0	0	0	0	1	0	2	9.74	0.249744
33010210101	0	61	1	151.4	47.3	20.6352	81.6	2	1	1	0	0	11.12	95.4	151.934	115.935	35.1806	86.985	0.8023	0.84	0.955119	70.2237	8.37	4.9	5.04336	0	0	0	0	0	0	0	0	0	0	0	0	0	1	1	3.66	0.0938462
33010220101	0	61	1	157.5	57.2	23.0587	81.5	1	1	1	0	0	15.9377	92.7	141.496	89.385	41.3662	83.5056	0.678	0.93	0.729032	77.0038	2.45	4.8	5.57424	0	0	0	0	0	0	0	0	0	0	0	0	1	0	1	6.99	0.179231
33010220701	0	62	1	142.1	34.8	17.2342	63.5	1	0	0	0	0	13.4448	114.48	208.377	57.525	76.9334	126.032	0.6215	0.6	1.03583	80.4334	0.87	5	3.44064	0	0	1	0	0	0	0	0	0	0	0	0	1	1	3	10.08	0.258462
33010221601	0	67	1	147.8	43.6	19.9589	78.2	1	0	1	0	0	10.4757	128.7	190.98	221.25	33.6342	102.449	0.791	0.75	1.05467	69.1299	6.69	5.1	5.62128	0	0	0	0	0	0	1	0	0	0	0	0	1	0	2	6.33	0.162308
33010222101	0	65	1	145.1	48.4	22.9885	83.5	1	1	1	0	0	8.51504	96.84	159.279	123.9	51.8044	83.8922	0.7232	0.71	1.01859	73.1588	0.42	4.7	4.23864	0	0	0	0	0	0	0	0	0	1	0	0	1	0	2	10.97	0.281282
33013111102	0	60	1	147	49	22.6757	88	1	1	1	0	0	30.0827	99.72	178.609	73.455	44.8456	128.738	0.8475	0.97	0.873711	68.43	0.75	6.2	4.86696	0	0	0	0	0	0	0	0	0	1	0	0	1	0	2	7.16	0.18359
33013120401	0	69	1	148.9	50.1	22.5969	89.4	1	1	1	0	1	9.55141	98.1	140.336	144.255	28.995	83.8922	0.5989	1.01	0.59297	79.9143	1.58	5.3	3.99672	0	0	0	0	0	0	0	0	0	0	0	0	1	0	1	5.66	0.145128
33013130201	0	60	1	145.9	44.4	20.858	73.6	1	1	1	0	0	12.4644	99.72	185.181	70.8	49.4848	131.057	0.5989	0.84	0.712976	82.7572	0.39	5.9	4.4772	0	0	0	0	0	0	0	0	0	1	0	0	1	0	2	7.97	0.204359
33013130401	0	61	1	144.3	49.8	23.9164	81.8	1	1	1	0	0	28.8783	99.36	197.939	72.57	63.4024	124.872	0.8136	1.16	0.701379	69.688	0.8	5.8	5.31048	1	0	0	0	0	0	0	0	0	1	0	0	1	0	2	7.74	0.198462
33013130501	0	61	1	149.3	58.1	26.0649	90.6	1	0	1	0	0	13.5848	84.96	170.877	68.145	39.4332	126.032	0.7345	1.12	0.655804	73.7019	1.77	6	4.41504	0	0	0	0	0	0	0	0	0	0	0	0	1	0	1	6.48	0.166154
33013130901	0	62	1	120	32.6	22.6389	79.4	1	0	0	0	0	14.9854	107.82	140.336	81.42	46.392	78.4798	0.4294	0.96	0.447292	98.4823	0.57	5.2	3.0408	0	0	0	0	0	0	0	0	0	0	0	0	1	0	1	3.33	0.0853846
33013132502	0	65	1	146.4	40.5	18.8961	72	1	1	1	0	0	16.0497	89.46	185.955	152.22	50.258	110.954	0.9605	1.46	0.657877	62.631	0.77	5.4	1.7136	0	0	0	0	0	0	0	0	0	0	0	0	0	0	0	4.73	0.121282
33040430101	0	62	1	148	57.4	26.2053	92	1	1	1	0	0	17.5343	104.04	178.996	160.185	33.6342	117.526	0.565	0.98	0.576531	84.7422	2.69	5.6	6.18744	1	1	0	0	0	0	1	0	0	0	0	0	1	0	3	8.58	0.22
33040431302	0	66	1	158.3	78.2	31.2065	100.8	1	0	1	0	0	22.52	118.44	212.243	161.07	32.0878	155.027	0.8588	1.2	0.715667	66.3352	2.36	5.6	7.53312	1	0	0	0	0	0	0	0	0	1	0	0	1	0	2	9.32	0.238974
33040431702	0	63	1	143.8	42.5	20.5528	78.6	1	0	1	1	0	14.8453	104.04	212.63	92.925	71.521	125.258	0.7232	1.05	0.688762	73.7329	2.95	5.8	3.52128	0	0	0	0	0	0	0	0	0	1	0	0	1	0	2	6	0.153846
33040432701	0	63	1	148	62	28.3053	97.2	1	1	1	0	0	14.3971	113.58	196.393	182.31	39.8198	114.82	0.5085	0.74	0.687162	89.4161	5.81	5.6	3.96816	1	0	0	0	0	0	0	1	0	0	0	0	1	0	2	6.82	0.174872
33400212001	0	65	1	144	45.9	22.1354	82.6	1	1	0	0	0	13.1367	200.16	251.29	373.47	40.2064	133.764	1.0509	0.72	1.45958	59.6212	1.27	5.5	3.88584	0	0	0	0	0	0	0	0	0	0	0	0	0	0	0	0.91	0.0233333
33400231302	0	60	1	157.9	58.9	23.6239	89.3	1	1	1	0	0	12.5765	98.28	193.687	192.93	47.5518	113.274	0.9944	0.85	1.16988	62.6955	0.76	5.8	3.05592	1	0	0	0	0	0	0	0	0	0	0	0	1	0	1	4.83	0.123846
33463111001	0	63	1	148.9	55.2	24.8972	93	1	1	1	0	0	16.3298	143.46	214.176	253.11	52.191	103.609	0.7797	1.12	0.696161	70.7577	12.21	6.2	6.72168	1	0	0	0	0	0	0	0	0	0	0	0	0	0	0	4	0.102564
33463120402	0	67	1	146.9	55.7	25.8114	82	1	1	1	0	0	15.7416	97.92	217.656	98.235	48.7116	155.027	0.7119	0.93	0.765484	73.2352	0.95	5.6	3.24408	0	0	0	0	0	0	0	1	0	0	0	0	0	0	1	9.15	0.234615
33463121601	0	60	1	157.2	74.2	30.0261	105	1	1	1	0	0	11.064	256.86	167.398	120.36	36.3404	110.181	0.6441	1.17	0.550513	79.5252	5.12	9.8	3.4272	1	0	1	1	0	0	0	0	0	0	0	0	1	0	3	14.09	0.361282
33463122002	0	63	1	141.8	52.3	26.0105	83	1	1	1	0	0	12.3244	114.66	219.202	107.085	60.6962	139.176	0.6441	0.98	0.657245	78.5606	1.23	5.2	4.30416	0	0	0	0	0	0	0	0	0	0	0	0	0	0	0	3.5	0.0897436
33463130502	0	68	1	146.1	45	21.082	77.9	2	1	1	0	0	12.6325	101.88	166.238	182.31	33.6342	101.676	0.6215	0.61	1.01885	78.5964	1.33	5	4.41504	1	0	0	0	0	0	0	0	0	0	0	0	0	0	0	11	0.282051
33605910502	0	62	1	144	51.4	24.7878	86	1	2	1	0	0	9.85952	113.04	267.914	131.865	52.191	209.924	0.6893	0.96	0.718021	76.0003	1.4	4.9	3.86736	1	0	0	1	1	0	0	0	0	0	1	0	1	0	4	10.5	0.269231
33605910802	0	61	1	145	44.5	21.1653	80	1	1	1	0	0	10.8119	100.62	253.61	246.03	46.0054	172.81	0.5876	0.82	0.716585	83.2798	1.9	5.1	3.738	0	0	0	0	0	0	0	0	0	1	0	0	1	0	2	5.16	0.132308
33605911602	0	65	1	137.2	32.4	17.2122	72.4	1	1	1	0	1	13.6409	103.5	179.769	78.765	95.1036	85.4386	0.5763	1	0.5763	82.8435	0.53	4.7	3.32976	0	0	0	0	0	0	0	0	0	0	0	0	1	0	1	8.96	0.229744
33605920302	0	68	1	142.1	41.2	20.4037	80	1	1	1	0	0	15.2654	115.2	235.439	167.265	38.2734	163.145	0.7797	1.21	0.64438	69.419	1.85	4.6	3.50112	0	0	0	0	0	0	0	0	0	1	0	0	0	0	1	7.33	0.187949
33605920702	0	62	1	146	44.7	20.9702	84	1	0	1	0	0	16.89	92.88	213.017	77.88	53.7374	146.521	0.8249	1.26	0.654683	68.883	0.81	4.7	3.65904	0	0	0	0	0	0	1	0	0	0	0	0	1	0	2	5.66	0.145128
33605931601	0	65	1	146.5	41	19.1033	77	2	1	1	0	0	20.8675	114.48	187.114	108.855	56.4436	103.609	0.4407	0.94	0.46883	95.9508	0.43	5.3	4.15128	0	0	0	0	0	0	0	0	0	0	0	0	1	0	1	4.5	0.115385
33605931902	0	69	1	151	60.3	26.4462	87	2	1	1	0	0	13.2767	201.24	153.094	211.515	30.928	61.0828	0.8249	1.17	0.705043	67.0645	6.42	6.1	4.57128	0	0	1	1	0	0	0	0	0	0	0	0	0	0	2	7.49	0.192051
33823111201	0	61	1	148.8	56.7	25.6081	85	2	1	1	0	0	20.2232	107.46	277.579	143.37	64.5622	183.248	0.904	1.39	0.65036	65.7816	7.2	5.4	3.97488	0	0	0	0	0	0	0	0	0	0	0	0	0	0	0	2.82	0.0723077
33823111502	0	63	1	156.5	70.5	28.7846	90	2	2	1	0	0	26.5255	110.7	210.697	252.225	50.258	107.861	1.1526	1.4	0.823286	57.1255	4.39	5.4	6.96528	1	0	0	0	0	0	0	0	0	0	0	0	1	0	1	7.99	0.204872
33823111601	0	68	1	156.5	62.7	25.5999	88	2	0	0	0	2	21.2596	115.02	189.047	50.445	57.2168	120.233	0.678	1.01	0.671287	74.9397	1.36	5.6	4.81656	1	0	0	0	0	0	0	0	0	0	0	0	0	0	0	4.58	0.117436
33823111702	0	63	1	150	66.6	29.6	96	2	2	1	0	0	15.8817	123.3	270.233	140.715	64.5622	185.181	0.6554	0.92	0.712391	77.8161	2.88	5.7	4.0656	1	0	0	0	0	0	0	0	0	0	0	0	0	0	0	3.83	0.0982051
33823112002	0	63	1	156	58.8	24.1617	76	2	2	1	0	0	17.7863	112.68	204.125	208.86	37.1136	125.258	0.8475	0.86	0.985465	67.6	0.98	5.4	5.65992	1	1	0	0	0	0	0	0	0	0	0	0	0	0	1	3.99	0.102308
33823112101	0	61	1	155.5	47	19.4374	75	2	2	1	0	0	15.0694	162.18	180.156	47.79	51.8044	125.258	0.6893	0.83	0.830482	76.31	0.8	6.9	3.28944	0	1	1	0	0	0	0	0	0	0	0	0	0	0	2	4.16	0.106667
3047610201	0	72	2	159.2	59.3	23.3975	83.6	1	0	0	0	0	16.0777	95.58	267.527	99.12	48.7116	196.006	0.7684	1.07	0.718131	68.9828	3	5.1	4.58304	0	0	0	1	0	0	0	0	0	0	0	0	0	0	1	6.82	0.174872
3047610901	0	73	2	146.5	46.2	21.5262	75	1	0	1	0	0	13.977	86.4	217.269	107.085	49.4848	151.547	0.7006	1.03	0.680194	72.3116	0.74	5.1	3.0744	1	0	0	1	0	0	0	0	0	1	0	0	1	0	3	5.33	0.136667
3047611001	0	75	2	144.6	47.3	22.6217	77.8	1	0	0	0	0	12.4084	100.8	193.3	50.445	50.258	115.98	0.7797	0.85	0.917294	67.7385	1.2	5	3.44736	0	0	0	0	0	0	0	0	0	0	0	0	0	0	0	8.32	0.213333
3047612401	0	79	2	150.4	58.5	25.8619	97.5	1	0	0	0	0	13.6129	97.74	225.774	100.005	48.325	154.64	0.6554	0.96	0.682708	73.5338	6.32	5	4.14288	0	0	0	0	1	0	0	0	0	0	0	0	1	0	2	15.91	0.407949
3047630802	0	74	2	163.4	52.9	19.8131	76.8	1	0	1	0	0	17.1141	108	204.511	72.57	60.3096	131.057	0.7458	0.76	0.981316	69.6408	1.31	5.3	3.18528	1	0	0	0	0	0	0	0	0	1	0	0	1	0	2	7.16	0.18359
3110612001	0	72	2	149.1	39.8	17.9031	90	1	0	0	0	0	9.85952	81.9	161.599	92.04	34.0208	98.1964	0.8927	0.89	1.00303	63.5458	1.89	5	5.05008	0	0	0	0	0	0	0	0	0	0	0	0	0	0	0	12.81	0.328462
3110620901	0	72	2	147.2	44.3	20.445	76.1	1	0	0	0	0	13.1087	109.8	149.228	72.57	49.0982	92.3974	0.5537	0.74	0.748243	82.5395	0.32	5.1	4.25376	0	0	0	0	0	0	0	0	0	0	0	0	1	0	1	3.82	0.0979487
3110621501	0	77	2	145.8	58.7	27.6136	103.4	1	0	0	0	0	11.8482	97.56	187.888	97.35	40.2064	135.697	0.6554	1.26	0.520159	74.0069	4.3	5.2	3.34824	0	0	0	0	0	0	0	0	0	0	0	0	0	0	0	10.16	0.260513
3404311702	0	79	2	149.6	56.6	25.2903	91.6	1	0	1	0	0	12.7726	137.16	204.511	288.51	27.8352	92.3974	0.7006	1.02	0.686863	70.8971	4.36	6.5	5.1576	0	0	0	0	0	0	1	0	0	1	0	0	1	0	3	7.14	0.183077
3404320301	0	79	2	147.2	52.9	24.4141	93.5	1	0	0	0	0	8.85116	227.52	199.099	123.015	36.3404	130.671	0.5989	0.92	0.650978	77.2545	0.99	5.1	3.0912	0	1	0	0	0	0	0	0	0	0	0	0	0	0	1	2.08	0.0533333
3404320601	0	79	2	144	49.8	24.0162	85.5	1	0	0	0	0	10.2797	93.24	213.017	61.065	58.7632	147.681	0.5989	0.96	0.623854	77.2545	0.93	5.7	2.23944	1	0	0	0	0	0	0	0	0	1	0	0	1	0	2	8.9	0.228205
3467611001	0	70	2	138	52.1	27.3577	97.8	1	0	1	0	0	7.0025	123.3	276.419	105.315	46.0054	213.403	0.7684	0.99	0.776162	69.4706	1.43	5.1	3.2004	0	0	0	0	0	0	0	0	0	1	0	0	0	0	1	5.24	0.134359
3467620302	0	73	2	148.7	45.6	20.6226	77.4	1	1	1	0	0	12.0163	106.56	150.001	309.75	25.129	44.459	0.6667	0.4	1.66675	74.3022	0.98	5.5	3.2592	0	0	0	0	0	0	0	0	0	0	0	0	1	0	1	7.07	0.181282
3467622101	0	72	2	147.7	50.6	23.1947	85.6	1	1	0	0	0	12.8566	87.66	211.857	162.84	48.325	139.563	0.7006	0.88	0.796136	72.5615	2.57	5.3	4.20672	0	0	0	0	0	0	0	0	0	1	0	0	1	0	2	6.5	0.166667
5745730801	0	70	2	149.2	40	17.9689	86.4	1	0	0	0	1	14.8733	109.44	218.816	106.2	86.5984	128.738	0.4859	0.8	0.607375	89.2856	0.15	5.9	2.25456	0	0	0	0	0	0	0	0	0	0	0	0	1	0	1	9.16	0.234872
5820222101	0	71	2	144.6	60.2	28.7912	103.1	1	0	0	0	0	10.1676	93.96	244.718	134.52	66.8818	151.547	0.7571	1.29	0.586899	69.7884	6.28	5	5.9136	0	0	0	0	0	0	0	0	0	0	0	0	0	1	1	4.25	0.108974
5820232101	0	73	2	146.5	52	24.2286	88.1	1	0	0	0	0	17.7303	109.62	173.583	84.075	60.6962	92.3974	0.7345	1.12	0.655804	70.4648	1.69	5.3	6.46968	0	0	0	0	0	0	0	0	0	0	0	0	0	0	0	3.66	0.0938462
6044010202	0	75	2	151	59.6	26.1392	88	1	0	1	0	0	18.4026	93.96	224.228	135.405	53.3508	143.429	0.5989	1.18	0.507542	78.265	0.77	4.7	2.8644	0	0	0	0	0	0	0	0	0	0	0	0	1	0	1	7.16	0.18359
6044021101	0	75	2	160	55.3	21.6016	78	1	0	0	0	0	8.17892	104.58	153.094	81.42	77.32	69.9746	0.6554	1.04	0.630192	74.4956	0.58	5	2.98704	1	0	0	1	0	0	0	0	0	0	0	0	1	0	2	9.25	0.237179
6044030501	0	71	2	145.2	42.2	20.0161	93	1	1	0	0	0	19.579	87.84	167.011	79.65	53.7374	105.155	0.8136	1.38	0.589565	67.0917	0.79	5	3.96312	0	0	0	0	0	0	0	0	0	0	0	0	0	0	0	3.92	0.100513
6044030801	0	70	2	144.2	56.9	27.3641	101	1	2	1	0	0	13.6969	89.46	139.563	192.045	34.4074	64.9488	0.6328	1.29	0.490543	77.2626	2.17	5.1	4.60824	0	0	0	0	0	0	0	0	0	0	0	0	1	0	1	6.5	0.166667
6044031001	0	73	2	145	50.1	23.8288	95	1	0	0	0	0	8.85116	135.54	150.774	142.485	36.3404	97.8098	0.6893	1.43	0.482028	72.9583	0.63	5.1	3.79008	0	0	0	0	0	0	0	0	0	0	0	0	0	0	0	2	0.0512821
6044031501	0	75	2	140	35.7	18.2143	80	1	1	1	0	0	25.4611	93.24	138.016	86.73	43.6858	84.2788	1.7063	2.77	0.615993	44.1169	6.49	4.3	5.9136	0	0	0	0	0	0	0	0	0	0	0	0	0	0	0	21.35	0.547436
6048131701	0	73	2	161	46.7	18.0163	67	1	1	1	0	0	9.27131	97.02	167.398	52.215	61.4694	102.062	0.6102	1.17	0.521538	77.9936	0.67	5.1	3.19368	0	0	0	0	0	0	0	0	0	0	0	0	0	0	0	2.24	0.0574359
6403311602	0	74	2	152	40.3	17.4429	66	1	0	1	1	1	13.893	153	224.615	211.515	48.7116	144.588	0.6441	0.83	0.776024	75.4613	0.31	4.8	2.9148	0	0	0	0	0	0	0	0	0	0	0	0	0	0	0	5.67	0.145385
6460411001	0	73	2	155.9	79.4	32.6684	115	2	0	1	0	0	23.7245	100.26	214.176	119.475	43.6858	155.027	0.8362	1.44	0.580694	65.6351	2.67	5.7	5.124	1	1	0	0	0	0	0	0	0	0	0	0	1	0	2	9	0.230769
6460421302	0	71	2	158	71.8	28.7614	95.8	2	1	1	1	0	19.1308	146.88	218.429	538.08	30.928	46.7786	0.6328	0.4	1.582	76.989	1.25	6.4	6.762	1	1	1	1	0	0	0	0	0	1	0	0	0	0	4	9.74	0.249744
6554612001	0	70	2	152	41.1	17.7891	80	1	0	1	0	0	17.8984	100.62	216.109	250.455	45.6188	117.526	0.8136	0.92	0.884348	67.3301	0.22	4.7	2.24112	1	0	0	0	1	0	1	0	0	1	0	0	0	1	4	13.74	0.352308
6554621602	0	75	2	156.4	47.8	19.5413	77	1	0	1	0	0	7.39464	101.16	156.573	144.255	59.1498	86.985	0.6893	1.17	0.589145	72.4668	0.63	5	2.36376	0	0	0	0	0	0	0	0	0	1	0	0	1	0	2	9.83	0.252051
7242810601	0	79	2	145.8	53.9	25.3556	91.5	2	0	0	0	0	15.9377	105.84	157.346	220.365	31.3146	76.5468	0.7797	1.16	0.672155	66.8639	1.76	4.9	4.61832	0	0	0	0	0	0	0	0	0	0	0	0	1	0	1	2.5	0.0641026
7242820401	0	76	2	149	38.2	17.2064	67.1	2	0	0	0	0	23.8645	99	169.717	66.375	57.6034	102.062	1.017	1.88	0.540957	58.3735	8.98	5.5	3.8304	1	1	0	0	0	0	0	0	0	0	0	0	0	0	1	7.08	0.181538
7242821201	0	73	2	152	60.6	26.2292	89	2	0	0	0	0	10.8399	112.5	170.104	99.12	40.2064	107.088	0.7232	1.38	0.524058	71.0655	3.55	4.5	4.11264	1	0	0	0	0	0	0	0	0	0	0	0	0	0	0	2.83	0.0725641
7242830501	0	73	2	160.5	63.2	24.5339	96.4	2	1	0	0	1	25.8252	101.88	204.125	151.335	39.0466	120.619	0.8927	1.58	0.565	63.327	0.23	4.8	4.90392	1	0	1	0	0	0	1	0	0	0	0	0	1	0	3	7.16	0.18359
7242831201	0	75	2	150.2	62.3	27.6152	98	2	0	0	0	0	17.1981	97.92	152.707	70.8	59.5364	90.0778	0.6554	1.22	0.537213	74.4956	0.65	5.2	5.2332	0	1	0	1	0	0	0	0	0	0	0	0	1	0	3	7.17	0.183846
7400220202	0	77	2	150	54.6	24.2667	62	1	0	1	0	0	13.5008	106.74	202.192	123.9	46.392	122.166	0.5989	1.33	0.450301	77.7516	7.41	5.4	5.544	1	0	0	0	0	0	0	0	0	0	0	0	1	0	1	6.33	0.162308
7400221101	0	70	2	160	48.6	18.9844	74	1	1	1	0	0	28.3461	102.96	192.14	84.96	61.0828	123.712	0.791	1.38	0.573188	68.3767	2.12	5.4	6.24624	0	0	0	0	0	0	0	0	0	0	0	0	0	0	0	1.33	0.0341026
7400221502	0	71	2	138.5	34.9	18.1939	69.6	1	0	1	0	0	21.5677	92.88	222.295	119.475	52.5776	161.212	0.8362	1.46	0.57274	66.0927	0.33	5.1	4.88208	0	0	0	0	0	0	0	0	0	0	0	0	1	0	1	8.41	0.215641
7400221901	0	70	2	146.2	40.6	18.9946	77.9	1	0	0	0	0	16.6379	96.48	230.8	77.88	42.526	176.29	0.9266	1.3	0.712769	62.7024	8.39	5.5	4.72752	0	0	1	0	0	0	0	0	0	0	0	0	1	0	2	8.32	0.213333
7400230902	0	77	2	151	58	25.4375	88	1	0	1	0	0	13.3048	116.46	207.604	75.225	64.9488	114.434	0.5876	1.37	0.428905	78.5667	1.15	4.7	3.96648	0	0	0	0	0	0	0	0	0	0	0	0	1	0	1	7.82	0.200513
7400231001	0	73	2	151.6	58.9	25.6281	87.2	1	0	1	0	0	10.9799	95.22	184.022	103.545	54.124	113.274	0.6893	1.25	0.55144	72.9583	0.68	4.5	5.52552	0	1	0	0	0	0	0	0	0	0	0	0	0	0	1	2.99	0.0766667
7463112201	0	74	2	136.2	45.2	24.366	83.9	1	0	1	0	0	10.1116	95.58	161.212	211.515	38.2734	76.9334	0.5989	0.9	0.665444	78.5282	0.49	4.6	3.49608	0	0	0	0	0	0	0	0	0	0	0	0	1	0	1	12.22	0.313333
7463130801	0	76	2	146.7	43.9	20.3988	85.2	1	0	0	0	0	20.5593	97.92	184.408	136.29	78.4798	72.2942	0.8136	1.23	0.661463	65.9594	9.77	4.9	10.6831	0	0	0	0	0	0	1	0	0	0	0	0	0	0	1	3.83	0.0982051
7463131701	0	72	2	152.1	71.4	30.8631	121.8	1	0	1	0	0	25.349	95.76	149.614	261.075	31.3146	58.3766	0.7571	0.93	0.814086	69.5447	0.29	4.9	4.51248	1	0	1	0	0	0	1	0	0	1	0	0	1	0	4	15.65	0.401282
7463131901	0	70	2	144.9	52.8	25.1476	92.3	1	1	0	0	0	17.0861	116.28	156.96	639.855	13.9176	9.665	0.7119	0.87	0.818276	72.4372	2.78	5.1	4.77456	0	0	0	0	0	0	0	0	0	0	0	0	0	0	0	2.33	0.0597436
7498120402	0	73	2	152	41.5	17.9623	73.8	1	0	1	0	0	10.8399	88.02	201.032	78.765	51.0312	136.47	0.6554	1.19	0.550756	75.0009	1.54	4.8	6.94344	0	0	0	0	0	0	0	0	0	0	0	0	0	0	0	4.75	0.121795
7498121301	0	79	2	153.6	38.5	16.3184	63.2	1	0	0	0	0	12.0163	91.44	199.099	105.315	71.1344	113.274	0.7006	1.23	0.569593	70.8971	1.56	5.2	3.47256	0	0	0	0	0	0	0	0	0	0	0	0	0	0	0	4.5	0.115385
7498130902	0	70	2	148.8	46.4	20.9562	76.6	1	0	1	0	0	19.551	95.4	204.125	99.12	70.3612	112.114	0.5876	1.08	0.544074	80.4621	3.26	5.4	3.42216	0	0	0	0	0	0	0	0	0	0	0	0	0	0	0	1	0.025641
7537610401	0	74	2	147.5	52.6	24.177	92.5	1	1	0	0	0	17.7583	88.2	205.285	200.895	35.1806	120.619	0.8927	1.51	0.591192	63.1118	5.62	4.8	6.174	1	0	0	1	0	0	0	0	0	0	0	0	0	0	1	7.23	0.185385
7537611701	0	72	2	145.4	44	20.8125	73	1	0	0	0	0	19.9151	79.56	223.455	88.5	52.5776	157.346	0.8023	1.11	0.722793	67.3713	0.52	4.9	3.48264	0	0	0	0	0	0	0	0	0	0	0	0	1	0	1	2.66	0.0682051
7537612201	0	75	2	148	72	32.8707	107	1	0	0	0	0	14.9573	193.68	219.589	100.89	56.8302	151.547	0.791	1.24	0.637903	67.2069	4.16	9.1	4.62504	0	0	0	0	0	0	0	0	0	0	0	0	1	0	1	6.32	0.162051
7537622601	0	74	2	145	41.1	19.5482	75	1	1	0	0	0	14.9573	88.02	161.599	59.295	63.0158	84.2788	0.7345	1.32	0.556439	70.2254	1.53	5	2.39736	0	0	0	0	0	0	0	1	0	0	0	0	1	0	2	2.83	0.0725641
7537631001	0	75	2	147.8	43.4	19.8674	89.2	2	2	0	0	0	17.4222	100.62	193.687	98.235	54.124	124.099	0.8814	1.15	0.766435	63.3406	0.24	4.7	5.89848	0	0	0	0	0	0	0	0	0	0	0	0	0	0	0	2.66	0.0682051
7823311402	0	72	2	144.1	42.7	20.5636	81.2	1	0	1	0	2	15.0694	86.76	211.47	79.65	79.253	122.166	0.5537	1.29	0.429225	82.5395	5.78	5.1	4.12608	0	0	0	1	0	0	0	0	0	0	0	0	1	0	2	4.33	0.111026
7823312001	0	76	2	140.5	36.8	18.6421	69	1	0	0	0	1	9.77549	103.86	219.202	53.985	39.8198	178.223	0.7232	1.02	0.70902	70.3532	4.54	5.3	2.9904	1	0	0	0	0	0	0	0	0	0	0	0	0	0	0	5.07	0.13
7823312101	0	70	2	145.9	53	24.898	94.6	1	1	0	0	2	14.9573	96.12	197.166	84.075	48.7116	139.949	0.7006	1.14	0.614561	73.0746	1.19	5.5	5.29872	0	0	0	0	1	0	0	0	0	1	0	0	1	0	3	13.93	0.357179
7823320302	0	76	2	152.8	55.3	23.6853	85.4	1	0	1	0	0	12.9966	148.5	239.305	330.99	32.861	145.362	0.6667	1.04	0.641058	73.5575	3.49	6	6.02784	1	1	1	1	0	0	0	0	0	0	0	0	1	0	4	10.39	0.26641
7823320701	0	74	2	142.5	37.1	18.2702	70.6	1	1	0	0	0	19.607	100.26	242.785	106.2	47.5518	179.382	0.9831	1.52	0.646776	59.8651	4.1	4.8	8.01864	1	0	0	0	0	0	0	0	0	0	0	0	0	0	0	5.67	0.145385
7823321101	0	75	2	142.1	38.6	19.1161	69.8	1	0	1	0	0	11.4001	91.44	158.506	36.285	75.387	88.1448	0.5763	1.24	0.464758	79.9309	0.33	4.7	3.49776	0	0	0	0	0	0	1	0	0	1	0	0	1	0	3	11.32	0.290256
7823322301	0	77	2	148.5	37.9	17.1865	73	1	0	1	0	2	20.5033	112.68	194.846	38.055	69.588	124.485	0.8136	1.48	0.54973	65.7441	0.58	4.9	6.0396	0	0	0	0	0	0	0	0	0	1	0	0	1	0	2	9	0.230769
7823322701	0	76	2	155	60.8	25.307	93.1	1	0	0	0	0	20.3633	117	162.372	77.88	51.8044	105.542	0.8249	1.49	0.553624	65.4631	4.18	5.1	5.29536	1	0	0	0	0	0	0	0	0	0	0	0	1	0	1	4.33	0.111026
7823332702	0	74	2	148.5	40.1	18.1841	80.1	1	0	1	0	0	17.0861	103.5	129.511	54.87	63.0158	65.3354	0.5424	0.92	0.589565	82.9065	0.51	5.2	2.65776	0	0	0	0	0	0	0	0	0	1	0	0	1	0	2	6.99	0.179231
9400410301	0	77	2	148.1	42.2	19.2399	79	2	1	0	0	0	21.7918	140.58	122.939	143.37	32.861	58.7632	1.4464	2.15	0.672744	47.9779	1.67	6.5	7.80024	1	0	0	1	0	0	0	0	0	0	0	0	0	0	1	6.5	0.166667
9400411002	0	75	2	143.6	45.4	22.0164	74.8	2	0	1	0	0	33.3039	125.1	200.259	135.405	35.5672	142.655	1.2317	2.13	0.578263	52.7361	6.98	6.9	9.2568	0	0	0	1	0	0	0	0	0	0	0	0	1	0	2	6.15	0.157692
9400411701	0	73	2	157.7	52.6	21.1506	92.8	2	2	1	0	0	16.946	96.66	199.099	212.4	69.2014	86.985	0.6893	1.14	0.604649	72.9583	0.61	5	3.0912	0	0	0	0	0	0	0	0	0	0	0	0	0	0	0	1.33	0.0341026
9400412102	0	77	2	150.2	51	22.6063	85	2	1	1	0	0	14.6492	108.18	158.893	125.67	44.0724	96.2634	0.7345	1.19	0.617227	69.5308	1.08	5.2	4.93416	1	1	0	0	1	0	0	0	0	0	0	0	0	0	2	3.66	0.0938462
9400420402	0	73	2	157.4	68.1	27.4877	108.4	2	1	1	1	0	13.5568	107.1	173.583	454.005	24.7424	49.0982	0.6667	1.17	0.569829	74.3022	1.89	4.9	4.02864	0	1	0	0	0	0	0	0	0	0	0	0	0	0	1	0.83	0.0212821
9400421501	0	75	2	149.7	64.4	28.7371	101.2	2	1	1	0	0	36.2169	69.66	192.527	150.45	53.3508	122.552	1.0961	1.75	0.626343	56.2139	1.32	5.1	3.87744	1	0	0	0	0	0	0	0	0	0	0	0	1	0	1	7.49	0.192051
9400421901	0	77	2	146.1	64.9	30.4049	113.2	2	2	1	0	0	12.7446	119.34	216.883	197.355	46.7786	136.083	0.8362	1.12	0.746607	64.7652	0.92	5	4.37976	1	0	0	0	0	0	0	0	0	0	0	0	1	0	1	8.06	0.206667
10400410202	0	73	2	157.3	53	21.4199	80	2	1	1	0	0	15.2654	117.54	175.516	69.03	45.2322	115.593	0.8475	1.23	0.689024	65.1545	0.46	6.6	4.01016	1	0	1	1	0	0	0	0	0	0	0	0	1	0	3	5	0.128205
10400411601	0	70	2	152	58.5	25.3203	90	2	2	0	0	2	14.8733	150.3	204.898	127.44	42.9126	131.831	0.7119	1.32	0.539318	72.4372	1.27	7.2	4.29576	0	0	0	0	0	0	0	0	0	0	0	0	0	0	0	1.83	0.0469231
10510210302	0	71	2	140	45.5	23.2143	88	1	1	1	0	0	24.8449	468.9	236.599	481.44	32.861	128.738	1.4803	2.25	0.657911	48.3442	14.63	7.8	3.82368	1	0	0	1	0	0	0	0	0	0	0	0	1	0	2	4.58	0.117436
10510211201	0	74	2	150.5	56.1	24.7679	85	2	1	0	1	0	11.6802	102.06	174.357	174.345	32.861	107.861	0.8136	1.18	0.689492	66.4008	24.95	5.3	4.1664	1	0	0	0	0	0	1	0	0	0	0	0	1	0	2	5.16	0.132308
10510212201	0	75	2	148	48.5	22.1421	79	1	0	0	0	1	13.977	109.8	216.883	166.38	57.6034	134.923	0.7684	1.2	0.640333	68.2821	3.94	4.8	4.66872	0	0	0	0	0	0	0	0	0	0	0	0	0	0	0	1.91	0.0489744
10510212801	0	72	2	154	55.2	23.2754	80	2	1	0	1	0	19.2429	134.64	242.398	137.175	52.191	176.29	0.6893	1.21	0.569669	73.2104	3.29	6.1	4.06896	1	0	0	0	0	0	0	0	0	0	0	0	0	0	0	3.5	0.0897436
10510213001	0	73	2	149	47	21.1702	72	1	1	0	0	0	11.232	95.94	211.857	84.96	69.588	129.898	0.8136	1.22	0.666885	66.6271	5.78	5.1	3.7044	1	0	0	1	0	0	1	1	0	0	0	0	1	0	4	7.82	0.200513
10510230802	0	79	2	149	60.5	27.251	100	2	3	1	0	0	13.4168	113.4	216.883	128.325	40.2064	155.8	0.8136	1.1	0.739636	65.3238	5.02	6.5	5.54904	1	1	0	1	0	0	1	0	0	0	0	0	1	0	4	9.51	0.243846
10538131401	0	74	2	159.8	70.5	27.608	101.2	1	0	0	0	0	13.3608	134.1	180.156	163.725	37.1136	111.341	0.6893	1.13	0.61	72.7105	4.89	6.1	3.80184	1	0	1	1	0	0	0	0	0	0	0	0	0	0	2	14.91	0.382308
10825912502	0	70	2	156.3	65.4	26.7707	89.6	1	1	1	0	0	11.8202	85.32	161.599	92.04	54.8972	93.5572	0.7119	1.02	0.697941	72.4372	2.6	4.4	5.23152	0	0	0	1	0	0	0	0	0	0	0	0	0	0	1	5.58	0.143077
10825922902	0	70	2	143.2	37.4	18.2384	78.2	1	0	1	0	0	15.3775	100.8	203.738	97.35	81.9592	122.552	0.678	1.07	0.633645	74.3984	0.37	4.9	3.31464	0	0	0	1	0	1	1	0	0	0	0	0	1	0	4	16.65	0.426923
11013110701	0	76	2	150.5	46.7	20.6179	78.5	1	0	1	0	0	11.4561	89.28	205.671	136.29	54.8972	133.377	0.7232	1.03	0.702136	70.3532	0.29	5.1	3.96312	0	0	0	0	0	0	0	0	0	0	0	0	0	0	0	2.67	0.0684615
11013110902	0	78	2	153.8	58.6	24.7734	96.3	1	0	1	0	0	12.6885	117.9	99.7428	94.695	48.325	41.3662	0.7232	1.47	0.491973	69.8977	0.71	5.6	4.5864	1	0	1	0	0	0	0	1	0	1	0	0	1	0	4	13.15	0.337179
11013112102	0	70	2	148.2	59.1	26.9086	90	1	0	1	0	0	12.2124	111.96	173.583	70.8	66.4952	104.769	0.6328	0.99	0.639192	77.2626	2.72	5.6	3.40368	0	0	0	0	0	0	0	1	0	0	0	0	1	0	2	3.83	0.0982051
11013121901	0	72	2	145	58.1	27.6338	100	1	0	1	0	0	20.1672	102.96	198.712	117.705	45.2322	139.176	0.8023	1.15	0.697652	67.3713	4.74	4.7	5.37936	1	0	0	0	0	0	0	0	0	0	0	0	0	0	0	3.5	0.0897436
11013130201	0	76	2	152.5	47.3	20.3386	77	1	0	0	0	0	14.5372	117.9	184.408	107.97	63.4024	101.289	0.6893	0.95	0.725579	72.2271	0.67	5.3	5.78256	0	0	0	0	0	0	0	0	0	0	0	0	0	0	0	1	0.025641
11274420502	0	71	2	152	68	29.4321	108	1	0	1	0	0	13.3048	106.2	171.65	284.085	30.928	81.9592	0.7006	1.14	0.614561	72.8158	1.08	5.5	5.38272	1	0	0	0	0	0	0	0	0	1	0	0	1	0	2	6.15	0.157692
11274422101	0	71	2	142	44.7	22.1682	83	1	1	1	0	0	15.7416	155.34	243.558	276.12	52.9642	146.521	0.6328	0.96	0.659167	76.989	1.07	6	4.68888	0	0	0	0	0	0	0	0	0	0	0	0	0	0	0	2.32	0.0594872
11274431901	0	72	2	144	52.7	25.4147	94	2	1	1	0	0	21.7358	192.78	250.903	202.665	61.856	155.027	0.9718	1.32	0.736212	60.6595	0.8	6.1	6.5436	1	0	1	0	0	0	0	0	0	0	0	0	0	0	1	4.82	0.12359
11460420201	0	71	2	160.1	71.6	27.9338	93.1	2	1	0	0	0	20.0832	117.9	177.449	123.015	45.6188	111.727	0.6554	1.07	0.612523	75.5239	2.93	5.5	4.45872	1	0	0	0	0	0	0	0	0	0	0	0	0	0	0	2.83	0.0725641
11460430201	0	70	2	160.1	58.2	22.706	85.3	1	1	1	1	2	14.3691	111.6	149.228	127.44	25.9022	98.1964	0.9492	1.16	0.818276	61.8805	36.7	4.8	3.55992	0	0	0	0	0	0	0	0	0	0	0	0	0	0	0	1.83	0.0469231
11460431101	0	70	2	160.5	68	26.3973	101	1	0	1	0	0	17.6183	111.24	225.774	132.75	75.0004	124.872	0.4972	0.97	0.512577	88.1688	0.77	4.9	3.43224	0	0	0	0	0	0	0	0	0	0	1	0	0	0	1	6.17	0.158205
11460432201	0	73	2	154	69.1	29.1364	108	1	0	0	0	0	23.4444	115.2	210.31	106.2	57.99	139.949	0.6554	0.99	0.66202	75.0009	0.77	5	3.92616	0	0	0	0	0	0	0	1	0	0	0	0	1	0	2	10.64	0.272821
11600611401	0	71	2	151.8	46.9	20.353	81.8	1	1	1	0	0	19.1868	94.32	213.403	88.5	62.2426	143.429	0.7119	1.16	0.613707	72.1807	0.93	5.2	3.71616	0	0	0	0	0	0	0	0	0	0	0	0	0	0	0	2.82	0.0723077
11600620701	0	77	2	150.3	75.3	33.3332	110	1	0	1	0	0	13.0527	316.8	228.481	668.175	22.0362	38.66	0.5311	0.78	0.680897	83.0382	3.94	7.1	3.5028	0	1	1	0	0	0	0	0	0	1	0	0	0	0	3	4.57	0.117179
11600621701	0	75	2	146.5	51.1	23.8092	83	1	0	0	0	1	15.4615	94.14	214.95	77.88	51.4178	150.774	0.6441	1.16	0.555259	75.2084	0.43	5.2	4.16304	0	0	0	0	0	0	0	0	0	0	0	0	0	0	0	1.57	0.0402564
11600631302	0	71	2	147.1	47.5	21.9517	85	1	0	1	0	0	10.2797	91.62	146.521	89.385	52.191	80.4128	0.5311	1.24	0.428306	84.7403	2.23	4.8	3.63216	0	0	0	0	0	0	0	0	0	0	0	0	0	0	0	0.33	0.00846154
11748911102	0	74	2	161.2	66.8	25.7067	28.3	1	0	1	0	0	21.1756	106.92	192.527	113.28	64.5622	115.593	0.9605	1.21	0.793802	60.6323	0.54	5.2	4.33944	0	0	0	1	0	0	0	1	0	0	0	0	1	0	3	7.15	0.183333
11748911601	0	76	2	143.2	54.5	26.5773	28.3	1	0	1	0	0	13.7249	142.2	177.836	176.115	37.1136	113.274	0.8023	1.05	0.764095	66.4664	0.8	6.9	4.11264	0	0	0	0	0	0	0	0	0	0	0	0	0	0	0	1.08	0.0276923
11748920102	0	79	2	147.8	38	17.3954	74	1	0	1	0	0	14.6772	125.28	231.96	78.765	88.1448	140.722	0.8362	1.04	0.804038	64.3511	0.54	5.4	4.18488	1	1	0	1	0	0	0	0	0	0	0	0	1	0	3	6.68	0.171282
11748921601	0	73	2	148	59.9	27.3466	28.5	1	0	1	0	0	19.1588	98.46	226.161	159.3	61.4694	141.496	0.9153	1.26	0.726429	62.466	1.25	5.2	4.72248	0	0	0	0	0	0	0	0	0	1	0	0	0	0	1	3.5	0.0897436
11748931801	0	78	2	141.4	41.4	20.7063	79.4	1	0	0	0	0	11.7642	104.76	188.661	91.155	58.7632	115.593	0.5763	1.03	0.559515	79.1506	1.78	4.9	3.10968	1	0	0	0	0	0	0	0	0	0	0	0	0	0	0	6.66	0.170769
11827611301	0	74	2	157.8	70.6	28.3525	106	1	0	1	0	0	21.3156	96.3	216.109	153.99	31.3146	151.161	0.7797	1.27	0.613937	67.9663	0.83	5.3	5.11224	0	0	0	0	0	0	0	0	0	0	0	0	1	0	1	5	0.128205
11827621701	0	78	2	146.2	33.5	15.6729	90	1	0	1	0	0	18.0664	107.1	160.826	90.27	35.5672	110.568	0.4407	1.14	0.386579	91.6737	1.08	5.5	5.59104	0	0	0	0	0	0	0	0	0	0	0	0	1	0	1	6.5	0.166667
11827630801	0	70	2	151	44.9	19.6921	70.8	1	2	0	0	0	9.35534	102.42	137.243	130.095	35.5672	78.0932	0.3842	0.93	0.413118	101.537	2.97	4.2	3.89592	0	0	0	0	0	0	0	0	0	1	0	0	1	0	2	7.17	0.183846
11827631701	0	78	2	153.5	59.3	25.1674	29	1	0	1	1	0	11.316	95.76	146.521	126.555	34.4074	89.6912	0.4859	1.24	0.391855	86.9015	2.33	5.3	3.42384	0	0	0	0	0	0	1	0	0	0	0	0	0	0	1	8.47	0.217179
12249011502	0	77	2	139.5	47.1	24.2032	78	1	0	1	0	0	11.288	102.24	197.939	138.945	43.6858	144.202	0.791	0.98	0.807143	66.766	0.6	5.1	3.696	0	0	0	0	0	0	0	0	0	0	0	0	1	0	1	8	0.205128
12249012301	0	79	2	140	39.9	20.3571	81.5	1	0	0	0	0	9.88753	115.02	209.151	64.605	52.5776	151.547	0.5537	0.89	0.622135	80.6461	0.45	5.5	3.4356	0	0	0	0	0	0	0	0	0	0	0	0	1	0	1	9.42	0.241538
12249020401	0	73	2	142.4	42.7	21.0576	81.4	1	0	1	0	0	14.6492	104.04	165.078	96.465	43.6858	109.021	0.6893	1.1	0.626636	72.9583	1.64	4.3	4.25208	0	0	0	0	0	0	0	0	0	0	0	0	0	0	0	4.49	0.115128
12249021101	0	76	2	140.5	41.5	21.023	72.4	1	0	0	0	1	11.9042	110.52	207.991	92.04	74.2272	124.872	0.4972	0.86	0.57814	86.3738	0.28	5.1	3.59856	0	0	0	0	0	0	0	0	0	0	0	0	1	1	2	6.5	0.166667
12409910702	0	72	2	139.1	59.1	30.5445	109.2	1	0	1	0	1	18.9628	113.4	161.212	64.605	73.0674	81.186	0.8136	0.87	0.935172	66.8574	0.19	5.4	3.50112	1	0	0	0	0	0	1	0	0	0	0	0	1	0	2	11.5	0.294872
12409920101	0	74	2	151.1	34.6	15.1547	80.4	1	1	1	0	0	15.6296	106.74	234.666	117.705	45.2322	167.398	0.6328	1.03	0.614369	76.1962	1.02	5.2	2.37216	0	0	0	0	0	0	0	0	0	0	0	0	1	0	1	7.16	0.18359
12409921201	0	72	2	142.4	36	17.7534	72.1	1	1	1	0	0	7.47867	190.62	127.191	60.18	46.392	72.6808	0.7232	0.93	0.777634	71.3111	0.68	5.1	3.60192	0	0	0	0	0	0	1	0	0	0	0	0	0	0	1	11.33	0.290513
12409922002	0	72	2	140.9	44.5	22.415	81.4	1	1	1	0	0	12.5485	114.12	177.836	71.685	64.1756	102.449	0.6667	1.09	0.611651	74.559	1.19	5.1	4.15128	1	0	0	0	0	0	0	0	0	0	0	0	0	0	0	11.76	0.301538
14115431101	0	74	2	143.5	46.7	22.6784	90	1	0	1	1	0	19.523	114.66	241.238	121.245	58.7632	169.331	0.8249	1.17	0.705043	65.9012	0.98	5.4	5.44824	0	0	0	1	0	0	1	0	0	0	0	0	1	0	3	8.83	0.22641
14115432002	0	70	2	148.3	43.3	19.6882	70.4	1	1	1	0	0	21.3996	103.86	186.728	91.155	49.8714	132.217	0.8023	1.13	0.71	67.8477	1.2	5.1	4.3932	1	0	0	1	0	0	0	0	0	1	0	0	0	0	2	5.99	0.15359
14115432101	0	77	2	158.1	53.5	21.4038	82.4	1	0	0	1	1	15.2374	105.48	254.769	92.04	87.7582	158.119	0.678	0.99	0.684848	72.6458	1.21	5.2	2.37048	0	0	0	0	0	0	0	0	0	0	0	0	0	0	0	2.24	0.0574359
14240310201	0	72	2	158.3	76.4	30.4882	101.4	2	1	0	0	0	24.9009	75.06	164.692	114.165	62.6292	83.5056	0.8814	1.6	0.550875	63.9906	0.61	5.8	3.8136	0	0	0	1	0	0	0	0	0	0	0	0	1	0	2	6.17	0.158205
14401631801	0	72	2	155.5	50	20.678	88.2	2	1	0	0	0	10.0836	98.46	138.789	70.8	35.1806	95.4902	0.5989	1.02	0.587157	79.0682	0.96	4.8	4.28904	0	1	0	1	0	0	0	0	0	0	0	0	0	0	2	7.99	0.204872
14401632101	0	73	2	152	49.7	21.5114	78	2	1	0	0	0	17.7583	107.64	236.599	106.2	56.057	177.063	0.8927	0.69	1.29377	63.327	0.85	5.1	3.61536	0	1	0	1	0	0	0	0	0	0	0	0	0	0	2	5.5	0.141026
15047811401	0	70	2	140	47.3	24.1327	98	1	1	0	0	0	14.9293	127.08	230.027	161.955	45.2322	153.867	1.0735	1.61	0.66677	57.8484	25.44	4.6	4.27896	1	0	0	0	0	0	0	0	0	0	0	0	0	0	0	5.17	0.132564
15047821301	0	75	2	151.5	48.6	21.1744	79	1	1	0	0	0	15.0414	90.54	247.037	68.145	70.3612	165.465	0.8249	1.2	0.687417	65.6803	1.44	4.1	6.15888	0	0	0	0	0	0	0	0	0	1	0	0	1	0	2	4	0.102564
15047821501	0	77	2	152	50.2	21.7278	84	1	0	1	0	0	20.6714	95.58	260.182	129.21	61.0828	182.862	1.1074	1.43	0.774406	55.5323	3.54	4.2	5.4768	0	0	0	0	0	0	0	0	0	0	0	0	0	0	0	7.32	0.187692
15047830302	0	70	2	138	40.6	21.3191	84	1	0	1	0	0	21.6797	97.56	240.079	77.88	78.8664	148.841	0.7458	1.06	0.703585	70.6154	0.46	4.4	3.42384	0	0	0	0	0	0	0	0	0	0	0	0	1	0	1	5.08	0.130256
15047831501	0	71	2	154	57.3	24.1609	87	1	0	0	0	0	15.2654	101.7	205.671	63.72	58.7632	135.697	0.9492	1.33	0.713684	61.6614	5.25	4.9	7.38864	0	0	0	0	0	0	0	0	0	0	0	0	0	0	0	5.33	0.136667
15385921701	0	73	2	148.5	50.7	22.9909	88	1	0	0	0	0	24.9569	63.9	184.408	105.315	52.9642	110.568	0.4746	1.27	0.373701	89.4991	0.64	5.4	2.9988	0	0	0	0	0	0	0	0	0	0	0	0	0	0	0	2.16	0.0553846
15404412801	0	76	2	145.4	59.2	28.0022	95	1	0	1	0	2	18.5146	134.82	254.769	138.945	48.7116	188.661	0.8136	1.04	0.782308	65.9594	35.04	5.2	4.68552	1	0	0	0	0	0	0	0	0	0	0	0	0	0	0	4.49	0.115128
15404413102	0	74	2	154.2	43.4	18.2524	76.6	1	0	1	0	1	15.8256	100.44	203.738	152.22	52.191	136.083	0.6667	1.11	0.600631	74.0498	0.41	4.4	4.59312	0	0	0	0	0	0	0	0	0	0	0	0	0	0	0	2.33	0.0597436
15404430101	0	78	2	148.5	50.1	22.7188	87	1	0	1	0	0	14.3971	104.76	218.042	155.76	62.2426	105.542	0.7797	1.03	0.75699	67.0773	0.57	4.8	4.76616	0	0	0	0	1	0	0	0	0	0	0	1	0	0	2	6	0.153846
15405811301	0	73	2	150	45.7	20.3111	85	1	0	0	1	0	12.6605	98.28	164.692	103.545	53.7374	88.1448	0.5763	0.89	0.647528	80.4731	0.53	4.9	3.6792	0	0	0	0	0	0	0	0	0	0	0	0	0	0	0	2.91	0.0746154
15405831301	0	73	2	149	46.6	20.99	81	2	1	1	0	0	14.8173	135.9	260.568	151.335	43.2992	176.29	0.7458	1	0.7458	69.8782	1.42	4.8	5.0064	0	0	0	0	0	0	1	0	0	0	0	0	0	0	1	3.66	0.0938462
15405831701	0	75	2	157.5	53	21.3656	94	2	1	0	0	0	15.1814	90	185.568	122.13	29.3816	129.124	1.0961	1.87	0.58615	56.2139	1.72	4.4	6.60576	0	0	0	0	0	0	0	0	0	0	0	0	0	0	0	5.97	0.153077
15462810301	0	77	2	148.7	51.6	23.3361	98	1	0	0	0	0	10.7558	111.96	196.779	236.295	35.5672	112.887	0.4633	0.7	0.661857	89.4858	1.38	7.2	3.7716	1	0	0	0	0	0	0	0	0	0	0	0	0	0	0	3.17	0.0812821
15462810502	0	79	2	150.5	51.1	22.5605	93	1	0	1	1	0	11.7362	289.62	247.424	246.915	35.5672	176.29	0.7797	0.7	1.11386	66.8639	2	11.7	3.82536	0	0	0	0	0	0	0	0	0	0	0	0	0	0	0	0.66	0.0169231
15462810602	0	77	2	140	49.6	25.3061	102	1	0	1	0	0	13.0527	103.5	265.208	116.82	53.3508	202.192	0.8249	1.13	0.73	65.2494	3.15	6.5	5.44152	0	0	0	0	0	0	0	0	0	0	0	0	0	0	0	5.57	0.142821
15467610301	0	71	2	149	47.3	21.3053	39	1	0	1	1	0	16.5819	105.66	281.445	80.535	52.5776	215.723	0.6328	0.94	0.673191	76.989	0.67	5.3	3.34824	0	0	0	0	0	0	0	0	0	1	0	0	0	0	1	3.4	0.0871795
15467610401	0	75	2	149.5	42.6	19.0602	73.3	1	0	1	0	0	18.8507	120.06	192.527	38.055	61.4694	125.645	0.791	1.3	0.608462	67.2069	0.55	4.4	4.77792	0	0	0	0	0	0	0	0	0	1	0	0	0	0	1	5	0.128205
15467611601	0	77	2	148.3	42.8	19.4608	66.1	1	0	0	0	0	10.3637	97.74	157.733	42.48	68.4282	86.985	0.678	1.05	0.645714	72.6458	0.63	5.2	3.68424	1	0	0	0	0	1	0	0	0	1	0	0	1	0	3	6.65	0.170513
15467620801	0	77	2	145.8	34.7	16.3235	68.1	1	0	0	1	0	17.6183	117.9	129.511	79.65	43.2992	70.7478	1.0057	1.69	0.595089	58.54	1.38	4	3.47928	0	0	0	0	0	0	1	0	0	0	0	0	1	0	2	6.33	0.162308
15567612102	0	76	2	135.2	32.5	17.7799	68.5	1	0	1	0	1	17.3662	91.08	101.289	38.055	49.8714	44.459	0.5537	1.38	0.401232	81.4308	0.66	4.9	4.38312	0	0	0	0	0	0	0	0	0	0	0	0	0	0	0	3.66	0.0938462
15567620201	0	77	2	137	42.4	22.5904	78	1	0	1	1	1	12.5205	90	170.491	56.64	64.1756	97.8098	0.904	1.44	0.627778	62.0588	0.37	5.2	5.48352	1	0	0	0	0	0	0	0	0	0	0	0	0	0	0	3	0.0769231
15827810701	0	75	2	147.8	45.7	20.9203	78.4	1	0	0	0	0	16.862	92.7	178.609	73.455	43.6858	115.593	0.6893	1.33	0.518271	72.4668	38.2	4.5	4.5024	0	0	0	0	0	0	0	0	0	0	0	0	1	0	1	5.75	0.147436
15827820302	0	71	2	145.5	40.1	18.9417	80	1	1	1	0	0	14.117	85.68	204.898	77.88	58.3766	133.764	0.7458	1.25	0.59664	70.3654	0.51	5.1	3.87072	1	0	0	0	0	0	0	0	0	0	0	0	0	0	0	6.51	0.166923
15827821201	0	70	2	148.1	72	32.8263	110	1	1	0	0	2	16.3578	92.52	240.465	86.73	76.9334	136.47	0.6441	1.17	0.550513	76.5174	5.06	4.5	5.0316	0	0	0	0	0	0	1	0	0	0	0	0	1	0	2	6.65	0.170513
16115911101	0	74	2	146.2	50.4	23.5796	92	1	0	0	1	0	22.296	82.62	189.047	77.88	43.6858	129.511	0.7119	1.2	0.59325	71.4374	0.55	5.6	3.49272	0	0	0	0	0	0	0	0	0	0	0	0	0	0	0	3.33	0.0853846
16115920202	0	74	2	138.7	32.3	16.79	71.1	1	1	1	0	0	17.0021	93.78	184.795	78.765	68.0416	103.222	0.5763	0.88	0.654886	80.1997	0.24	5.1	3.34152	0	0	0	0	0	0	1	0	0	0	0	0	0	0	1	5.74	0.147179
16115920602	0	72	2	157.1	50	20.259	74	1	0	1	0	0	19.663	86.4	165.078	73.455	54.8972	103.609	0.8249	1.23	0.67065	66.3544	0.36	5.4	4.63176	1	0	0	0	0	0	0	0	0	0	0	0	1	0	1	11.33	0.290513
16115921201	0	71	2	152.3	47.5	20.4783	85.1	1	2	1	0	0	13.5008	108.9	216.109	125.67	52.191	136.856	0.3729	0.96	0.388437	102.845	1.23	5.1	3.55152	1	0	0	0	0	0	0	0	0	0	0	0	0	0	0	4.5	0.115385
16115930602	0	70	2	172.1	75.9	25.626	97	2	1	1	1	0	25.8812	113.4	231.187	280.545	38.2734	144.975	0.8588	1.1	0.780727	65.3661	0.95	5.9	3.70104	0	1	0	1	0	0	0	0	0	0	0	0	1	0	3	5.5	0.141026
16243120302	0	73	2	153.2	55.8	23.7748	59	1	1	1	0	0	12.8846	139.5	242.398	73.455	90.4644	136.856	0.8588	1.15	0.746783	64.6837	0.41	4.8	2.48136	0	0	0	1	0	0	1	0	0	1	0	0	0	1	4	6	0.153846
16243121502	0	79	2	150.1	52.6	23.3466	63	1	0	1	0	0	11.6242	115.38	179.382	36.285	73.454	100.129	0.6667	0.87	0.766322	72.8487	0.5	4.8	4.8384	0	0	0	0	0	0	0	0	0	1	0	0	0	0	1	2.66	0.0682051
16243122402	0	70	2	151.4	47.7	20.8097	77	1	1	1	0	0	14.033	108.72	240.079	90.27	58.7632	165.078	0.7797	1.09	0.715321	68.9175	0.56	4.8	3.68928	0	0	0	0	0	0	0	0	0	0	0	0	0	0	0	3	0.0769231
16243122702	0	73	2	156	52	21.3675	86	1	1	1	0	0	16.6379	79.2	207.604	135.405	38.2734	148.454	0.6215	1.01	0.615347	77.2139	0.49	5	4.05384	0	0	0	0	0	0	0	0	0	0	0	0	1	0	1	6.32	0.162051
16600610701	0	78	2	148.2	35	15.9357	25.5	1	0	0	0	0	19.2149	105.12	182.089	87.615	59.923	107.088	0.6328	1.22	0.518689	75.1995	0.5	5	3.99	0	0	0	0	0	0	0	0	0	0	0	0	1	0	1	7.32	0.187692
16823112802	0	71	2	160	58	22.6562	84	1	1	1	0	0	13.1927	94.32	214.563	64.605	76.9334	122.166	0.8475	0.93	0.91129	65.6087	0.48	4.9	3.5448	0	0	0	0	0	0	0	0	0	0	0	0	0	0	0	3.32	0.0851282
16823120301	0	75	2	146.8	46.7	21.6703	93.4	1	0	1	1	1	27.0857	100.08	193.3	83.19	61.856	110.954	0.8814	1.17	0.753333	63.3406	1.14	4.8	4.32264	1	1	0	0	0	0	0	0	0	0	0	0	0	0	1	3.65	0.0935897
16823120401	0	78	2	148.8	58.7	26.5114	91.2	1	1	1	1	0	17.8144	242.1	257.476	143.37	42.9126	180.542	0.7571	0.97	0.780515	68.1663	1.08	9.1	2.72664	0	0	1	0	0	0	0	0	0	0	0	0	0	0	1	2.83	0.0725641
16823121101	0	75	2	156.3	53.9	22.0633	84	1	0	0	0	0	17.1421	96.48	189.821	69.915	58.3766	117.14	0.7458	0.85	0.877412	69.4074	0.4	4.9	3.88248	1	0	0	0	0	0	0	0	0	0	0	0	0	0	0	10.98	0.281538
16823130201	0	72	2	153.6	56.9	24.1174	90.2	2	1	1	0	0	17.7023	78.3	200.259	57.525	63.0158	126.418	0.8588	1.25	0.68704	64.9072	0.9	5.2	3.9648	0	0	0	0	0	0	0	0	0	1	0	0	0	0	1	5.66	0.145128
16823131102	0	73	2	150.9	53.6	23.5389	93	2	2	1	1	0	19.719	101.16	205.671	140.715	44.8456	133.764	0.8701	1.24	0.701694	64.2223	2.14	5.2	4.17312	0	0	0	0	0	0	0	0	0	0	0	0	1	0	1	2.16	0.0553846
16823131201	0	72	2	151.5	56.4	24.5728	88.4	2	1	1	0	0	12.5765	151.2	180.542	186.735	33.2476	111.727	0.6667	0.77	0.865844	74.559	1.41	6.2	3.55656	1	0	1	1	0	0	0	0	0	0	0	0	1	0	3	8.48	0.217436
16823131901	0	77	2	155.8	57.8	23.8118	91.2	2	1	1	1	0	17.2262	89.46	174.743	177	39.4332	98.9696	0.678	0.93	0.729032	72.6458	0.44	4.7	4.43352	0	0	0	0	0	0	0	0	0	0	0	0	0	0	0	4.49	0.115128
17115911301	0	72	2	144.6	41.3	19.7521	71	1	1	1	1	0	11.7642	101.88	241.625	144.255	42.1394	177.449	0.5085	0.95	0.535263	86.4791	2.49	5.1	2.63928	0	0	0	0	0	0	0	0	0	0	0	0	0	0	0	6.73	0.172564
17115911601	0	70	2	153.4	56.9	24.1803	83	1	1	1	0	0	11.176	99.54	193.687	68.145	54.8972	129.898	0.6667	1.1	0.606091	75.0862	1.75	4.6	3.77496	1	0	0	0	1	0	0	0	0	0	0	0	1	0	2	7.5	0.192308
17115912901	0	76	2	136.4	54.2	29.132	96	1	0	0	1	0	14.4812	108.18	147.681	108.855	30.1548	98.1964	0.565	1.59	0.355346	80.535	8.17	4.9	3.77496	1	0	0	0	0	0	0	0	0	0	0	0	0	0	0	5.17	0.132564
17115932302	0	72	2	155.5	56.4	23.3248	78.2	1	0	1	1	0	10.9799	103.86	209.924	147.795	46.392	148.068	0.6893	1.19	0.579244	73.2104	0.9	5	3.16344	1	0	0	0	0	0	0	0	0	0	0	0	0	0	0	5	0.128205
17464311402	0	73	2	147.3	48	22.1226	89	1	0	1	1	0	21.3156	117.36	223.841	105.315	43.2992	167.784	0.8023	1.38	0.581377	67.1393	37.83	5.7	3.03072	1	0	0	0	0	0	0	0	0	1	0	0	1	0	2	14	0.358974
17464311802	0	79	2	150.8	45.3	19.9203	79.2	1	0	1	0	0	19.635	96.66	189.821	100.89	51.0312	130.671	0.678	1.29	0.525581	72.1814	2.24	5.5	3.20712	0	0	0	0	0	0	0	0	0	0	0	0	0	0	0	7.32	0.187692
17464312901	0	70	2	158.9	54.8	21.7036	74.6	1	0	0	0	0	19.1588	84.6	188.661	105.315	58.7632	118.3	0.6215	1.1	0.565	78.0286	1.48	5.4	2.47464	0	0	0	0	0	0	0	0	0	0	1	0	1	0	2	9.49	0.243333
17740210502	0	70	2	145.6	38.9	18.3496	99	1	1	1	0	0	12.3804	107.1	171.65	123.9	38.66	103.222	0.6554	0.84	0.780238	75.7923	2.15	5.1	3.40032	0	0	0	0	1	0	0	0	0	0	0	0	1	0	2	8.66	0.222051
17740211701	0	74	2	139.9	45.1	23.0431	93	1	1	0	0	0	14.8733	99.72	175.516	146.91	37.1136	105.928	0.5876	1.23	0.477724	79.3515	3.7	5	2.9148	1	0	0	0	1	0	0	0	0	0	0	0	1	0	2	10.5	0.269231
17740221401	0	72	2	154.4	50.6	21.2254	112	1	1	0	0	0	12.7165	92.7	187.888	109.74	60.3096	110.181	0.6667	1.18	0.565	74.559	0.44	4.6	3.12648	0	0	0	0	0	0	0	0	0	0	0	0	0	0	0	8.88	0.227692
17740222601	0	73	2	141.8	45.3	22.5292	85	1	0	0	1	0	13.7809	101.88	167.011	158.415	38.66	98.583	0.6215	1.11	0.55991	77.2139	0.7	4.8	3.01392	0	0	0	0	0	0	0	0	0	0	0	0	1	0	1	9.74	0.249744
17740231302	0	70	2	153.2	54.9	23.3913	81.6	1	1	1	0	0	12.9686	94.5	209.924	93.81	55.6704	132.604	0.6328	0.89	0.711011	77.2626	1.29	5.2	3.40536	1	0	0	0	0	0	0	0	0	0	0	0	1	0	1	6.16	0.157949
19403732301	0	71	2	158.2	75.2	30.0473	101.7	1	0	0	1	1	11.176	91.44	229.64	130.095	55.2838	157.733	0.6554	1.16	0.565	75.5239	1.16	4.9	5.04168	0	0	0	0	0	0	0	0	0	0	0	0	0	1	1	6.82	0.174872
19403732801	0	72	2	153.7	50.6	21.4192	84.3	1	0	0	1	0	20.4473	121.14	237.372	148.68	37.8868	177.063	0.9266	1.07	0.865981	62.2622	3.06	5.1	6.08664	0	0	0	0	0	0	1	0	0	0	0	0	0	0	1	5.33	0.136667
19403733602	0	73	2	157.3	69.9	28.2501	87.5	1	1	1	1	0	20.9235	101.34	248.97	268.155	34.0208	157.733	0.9153	1.03	0.888641	62.466	3.16	5	5.1996	0	0	0	1	0	0	0	0	0	0	0	0	1	0	2	7.99	0.204872
20245410702	0	76	2	147.6	61.8	28.3672	93.6	1	0	1	0	0	17.3102	104.58	127.578	55.755	57.2168	63.0158	0.7797	1.65	0.472545	67.5145	0.98	4.5	3.9312	0	0	0	0	0	0	0	0	0	1	0	0	0	0	1	4.91	0.125897
20245422001	0	76	2	148	51	23.2834	90	1	0	0	0	1	12.5485	96.84	193.3	59.295	60.6962	127.191	0.8588	1.18	0.727797	64.0354	2.16	5.5	4.38648	1	0	0	0	0	0	0	0	0	0	0	0	0	0	0	3.65	0.0935897
20402810901	0	73	2	152	47.4	20.5159	102	2	1	0	0	1	22.6041	102.6	194.46	76.11	62.2426	125.645	1.0283	1.58	0.650823	58.6088	0.66	4.5	5.64984	0	0	0	0	0	0	0	0	0	1	0	0	0	0	1	4.17	0.106923
20490610401	0	71	2	149	52.9	23.8278	87	1	0	1	0	0	22.52	110.16	192.527	169.92	37.5002	139.563	0.904	1.22	0.740984	63.3308	2.91	4.7	6.92328	1	1	0	0	0	0	0	0	0	0	0	0	0	0	1	2.99	0.0766667
20490612402	0	71	2	160	63.7	24.8828	96	1	0	1	0	2	13.6409	103.86	191.754	76.995	41.3662	143.042	0.6554	0.92	0.712391	75.5239	0.85	5.6	3.90768	0	0	0	0	0	0	0	1	0	0	0	0	0	0	1	9.59	0.245897
20490630201	0	77	2	147	34.6	16.0118	73	1	0	0	0	0	21.3716	115.02	166.238	46.02	71.9076	93.9438	0.7684	0.92	0.835217	67.8341	0.33	5	3.29448	0	0	0	0	0	0	0	0	0	0	0	0	1	0	1	5.98	0.153333
20740611401	0	78	2	150.8	69.5	30.562	107	1	0	1	0	0	11.7362	108.72	173.97	348.69	25.5156	47.5518	0.7232	0.4	1.808	69.8977	2.84	5.2	3.5532	0	0	0	0	0	0	0	0	0	0	0	0	0	0	0	9.99	0.256154
20740620301	0	70	2	158.9	59.5	23.5651	88.2	1	0	1	0	0	18.2065	131.4	215.336	360.195	32.4744	81.5726	0.7458	0.53	1.40717	70.6154	19.31	5.5	5.06352	1	0	0	0	0	0	0	0	0	0	0	0	0	0	0	2.99	0.0766667
20740621101	0	79	2	141.4	40.8	20.4062	84.6	1	0	0	0	0	17.2542	84.06	162.372	113.28	47.5518	91.6242	0.6893	1.21	0.569669	71.5311	2.1	5.2	3.91944	0	0	0	0	0	0	0	0	0	1	0	0	0	0	1	11.66	0.298974
20742811001	0	73	2	150.7	40.9	18.0093	69.5	1	0	1	0	0	22.0999	115.56	155.413	75.225	52.191	95.1036	0.9605	1.29	0.744574	60.8389	0.71	4.8	4.22352	0	0	0	0	0	0	0	0	0	0	0	0	1	1	2	4.65	0.119231
20742812001	0	74	2	140.4	84	42.6133	84	1	0	0	0	0	12.9406	114.48	298.842	257.535	47.1652	200.259	0.8588	0.9	0.954222	64.4639	6.74	4.8	4.63848	0	0	0	0	0	0	1	0	0	0	0	0	0	1	2	4	0.102564
20742812701	0	71	2	145.8	57.9	27.2373	92.6	1	0	1	0	0	15.6296	105.66	201.419	64.605	76.9334	118.686	0.791	1.3	0.608462	68.1345	1.88	4.8	3.8808	1	0	0	0	0	0	0	0	0	0	0	0	0	0	0	3.16	0.0810256
20742820102	0	73	2	153.1	66.4	28.3281	95.2	1	0	1	0	0	14.9573	105.12	200.645	177	42.1394	122.166	0.7684	0.93	0.826237	68.7453	0.33	5.2	4.08072	1	0	0	0	0	0	1	0	0	0	0	0	1	0	2	6.66	0.170769
20742821602	0	71	2	154	69.3	29.2208	101	1	0	1	0	0	17.2822	146.34	197.553	213.285	33.2476	121.392	1.017	1.66	0.612651	59.3755	8.53	4.5	7.46424	1	0	0	0	0	0	0	0	0	0	0	0	0	0	0	7.17	0.183846
20742822001	0	77	2	139.5	47.5	24.4087	98.1	1	0	1	0	1	22.1839	137.88	243.558	90.27	61.856	167.011	0.8927	1.3	0.686692	62.4876	2.42	5.4	7.84896	1	0	0	0	0	0	0	0	0	0	0	0	0	0	0	6.26	0.160513
20742830901	0	73	2	148.5	53.4	24.2152	96	1	0	0	0	0	13.3048	104.94	273.326	122.13	46.7786	218.042	0.791	1.19	0.664706	67.6628	0.34	5.1	4.90896	1	1	0	0	0	0	0	1	0	0	0	0	1	0	3	6.58	0.168718
21115410401	0	70	2	162.3	60.3	22.8918	91	2	1	1	1	0	13.0527	98.1	250.13	228.33	43.2992	168.944	0.8136	0.98	0.830204	67.3301	4.88	5.9	5.00808	1	0	0	0	0	0	1	0	0	0	0	0	0	1	2	6.83	0.175128
21115410802	0	72	2	160.3	51.2	19.9252	85.3	2	2	1	0	0	10.7558	97.56	194.073	141.6	57.6034	116.753	0.6554	1.14	0.574912	75.2601	1.26	4.9	2.52336	0	1	0	1	0	0	0	0	0	0	0	1	1	0	4	7.33	0.187949
21115420501	0	72	2	161.4	45.2	17.3513	71.4	2	1	1	1	0	19.1028	106.92	261.342	61.065	81.5726	180.156	0.6328	1.04	0.608462	76.7201	0.56	5.3	2.92152	0	0	0	0	0	0	0	0	0	0	0	0	0	0	0	2.33	0.0597436
21115421402	0	78	2	147.8	41.6	19.0434	76.4	2	0	1	1	0	14.4812	96.66	209.537	353.115	32.861	115.98	0.7797	1.18	0.660763	67.0773	7.07	5.4	4.97616	0	0	0	1	0	0	1	0	0	0	0	0	1	0	3	8.66	0.222051
21115421601	0	71	2	150.1	58.8	26.0985	93.2	1	1	1	1	0	14.2571	111.96	244.331	155.76	52.191	170.104	0.8814	1.39	0.634101	64.2148	1.04	5.4	3.66408	0	0	0	0	0	0	0	0	0	0	0	0	1	0	1	6.82	0.174872
21115422201	0	72	2	144.2	55	26.4504	81.8	2	1	0	0	0	15.4895	116.28	187.888	142.485	47.5518	122.552	0.6102	0.99	0.616364	78.2631	0.8	5.8	3.07104	1	0	0	1	0	0	1	0	0	0	0	0	1	0	3	6.83	0.175128
21117620201	0	76	2	158.7	46.1	18.304	66.8	1	0	0	0	0	16.1338	98.28	186.341	91.155	75.387	100.516	0.6893	1.32	0.522197	72.2271	2.27	5	4.116	0	0	0	1	0	0	0	0	0	0	0	0	1	0	2	8.99	0.230513
21117621701	0	70	2	144.3	41.2	19.7863	78.8	1	0	0	1	0	11.0359	95.76	167.784	165.495	48.7116	87.7582	0.6441	1.06	0.607642	76.5174	7.96	5.2	2.8056	1	0	1	0	0	0	0	0	0	0	0	0	0	0	1	4.33	0.111026
21117622101	0	71	2	154.9	67.6	28.1737	98.8	1	1	1	1	0	13.0807	103.86	179.382	131.865	42.1394	101.289	0.5989	1.32	0.453712	79.3453	24.45	5.1	4.58304	0	0	0	0	0	0	0	0	0	0	0	0	1	0	1	8.48	0.217436
21117630301	0	75	2	152.2	41.8	18.0446	72.6	1	0	1	0	0	15.8817	91.62	197.166	107.97	57.99	112.114	0.6102	0.7	0.871714	77.4681	0.5	5.1	3.2676	0	0	0	0	0	0	0	0	0	0	0	0	0	0	0	4.65	0.119231
21117630502	0	71	2	157.6	53.7	21.6203	82.8	1	0	1	1	0	13.5008	94.14	173.197	96.465	52.191	95.8768	0.6328	0.84	0.753333	76.989	1.18	5.2	4.1664	0	0	0	1	0	0	0	0	0	1	0	0	0	0	2	17.31	0.443846
21117630702	0	71	2	145.5	45.7	21.5869	84	1	0	1	1	0	17.9544	96.3	216.496	120.36	60.6962	112.114	0.5763	1.07	0.538598	81.0341	1.73	5	2.78376	1	0	0	0	1	0	0	0	0	0	0	0	0	0	1	18	0.461538
21117632302	0	70	2	154.5	27.8	11.6463	65.2	1	1	1	1	0	14.4532	108.18	206.831	116.82	44.0724	141.496	0.6893	1.4	0.492357	73.7281	1.56	5.2	3.10296	0	0	0	1	0	0	0	0	0	0	0	0	0	0	1	14.66	0.375897
21242810302	0	70	2	153.6	54.4	23.0577	83.6	2	2	1	1	0	25.125	99.72	281.831	200.01	46.392	179.769	0.7458	1.1	0.678	70.6154	3.07	5.1	4.05552	1	0	0	1	0	0	0	0	0	0	0	0	0	0	1	3	0.0769231
21242811701	0	77	2	154.3	51.7	21.7149	91.2	2	0	1	0	0	8.20693	67.68	136.083	90.27	39.8198	67.2684	0.6102	0.66	0.924545	76.9599	0.79	5.1	5.45664	1	1	0	1	0	0	0	1	0	1	0	0	1	0	5	13.32	0.341538
21242830901	0	73	2	144.5	62.6	29.9805	102	2	0	1	1	0	16.946	105.48	199.872	186.735	39.4332	107.861	0.7684	1.15	0.668174	68.7453	3.8	5.1	3.18696	1	0	0	1	0	0	0	0	0	0	0	0	0	0	1	5.41	0.138718
24111610201	0	70	2	152.9	49.7	21.2589	85	2	2	1	0	2	12.1563	177.84	151.161	61.065	52.9642	86.985	0.8588	0.97	0.885361	65.3661	0.59	7.7	3.69264	0	0	1	1	0	0	0	0	0	0	0	0	0	0	2	6.41	0.164359
24111611301	0	75	2	151	54.2	23.7709	100	2	1	1	0	0	13.3048	90.36	204.898	230.1	45.2322	117.526	0.8927	1.01	0.883861	62.9003	0.93	5.2	3.99672	0	1	0	1	0	0	0	0	0	0	0	0	0	0	2	2.5	0.0641026
24270221402	0	75	2	139.5	34.5	17.7284	78	1	0	1	0	0	17.1141	92.34	183.248	121.245	54.124	109.408	0.9379	1.5	0.625267	61.222	0.94	5.7	5.8044	1	0	0	0	0	0	0	0	0	0	0	0	1	0	1	5.66	0.145128
24270222301	0	70	2	152	46.8	20.2562	81	1	0	0	0	1	19.0188	93.42	184.795	124.785	36.3404	129.124	0.6102	1	0.6102	78.8165	1.37	5.7	4.85856	0	0	0	1	0	0	0	0	0	0	0	0	1	0	2	8.65	0.221795
24270222401	0	74	2	141	42	21.1257	71	1	0	0	0	0	10.2236	82.08	241.238	122.13	66.4952	153.094	0.7571	1.15	0.658348	69.0697	0.91	5.5	4.0152	0	0	0	1	0	0	0	0	0	0	0	0	0	0	1	7.33	0.187949
24270231101	0	75	2	147	33.1	15.3177	61	1	0	1	0	0	18.0384	103.32	276.806	132.75	80.7994	182.089	0.8136	1.04	0.782308	66.1782	0.94	5	2.43096	0	0	0	0	0	0	0	0	0	1	0	0	0	0	1	5.67	0.145385
24405611201	0	71	2	157.1	63	25.5263	98.1	2	1	0	0	0	22.2119	102.6	260.182	196.47	59.923	160.052	0.9944	1.26	0.789206	60.1106	5.53	5.1	5.166	0	0	0	1	0	0	0	0	0	0	0	0	0	0	1	4.99	0.127949
24405611401	0	75	2	155.5	46.8	19.3546	79.4	2	0	0	0	0	18.7387	101.52	242.012	129.21	56.057	165.851	0.7345	1.32	0.556439	69.99	0.71	5.2	4.0404	0	0	0	0	0	0	0	0	0	1	0	0	0	0	1	2.16	0.0553846
24405611501	0	77	2	147.5	48.4	22.2465	88.8	2	1	0	0	0	14.3411	93.24	118.686	124.785	37.1136	54.124	0.8475	1.65	0.513636	64.2909	1.11	4.5	5.53896	0	0	0	0	0	0	0	0	0	0	0	0	0	0	0	0.83	0.0212821
24405620301	0	71	2	158	74.4	29.8029	78	1	0	0	0	0	15.9097	95.94	139.563	153.99	37.8868	69.588	0.8701	1.42	0.612746	64.6701	4.38	5.3	5.04168	0	0	0	1	0	0	1	0	0	0	0	0	0	0	2	5.41	0.138718
24460411001	0	72	2	147.6	67.7	31.0753	97.2	2	0	1	0	0	20.1672	144.72	328.997	461.085	37.1136	165.465	1.6498	1.48	1.11473	45.399	5.26	5.9	6.75024	0	1	1	1	0	0	0	0	0	0	0	0	1	0	4	6.99	0.179231
24460412401	0	73	2	152.9	54.6	23.3549	78.4	2	3	0	0	0	18.9908	198.36	185.568	92.925	47.5518	121.006	0.904	1.08	0.837037	62.8923	2.74	8.2	6.804	1	1	1	1	0	0	0	0	0	1	0	1	1	0	6	9.9	0.253846
24460413501	0	78	2	153.1	53.6	22.8673	88.2	2	1	0	0	0	21.9318	112.5	215.336	106.2	50.6446	150.001	0.9944	1.6	0.6215	58.7135	1.73	4.8	6.31344	1	0	0	0	0	0	0	0	0	0	0	0	1	0	1	5.99	0.15359
24460430601	0	78	2	144.1	39.2	18.8781	85.2	1	0	0	0	0	19.8591	94.68	158.119	169.92	32.4744	98.9696	0.8701	1.37	0.635109	63.167	1.05	4.8	3.88752	1	0	0	0	0	0	0	0	0	0	0	0	1	0	1	7.35	0.188462
24460431401	0	76	2	148.1	42.5	19.3767	87.5	1	0	1	0	0	23.9486	101.52	204.511	62.835	77.7066	115.207	1.0057	1.49	0.674966	58.7317	0.63	4.4	3.696	1	0	0	0	0	0	0	0	0	0	1	0	1	0	2	6.33	0.162308
24460431702	0	77	2	138.5	48.8	25.4402	96.8	1	0	1	0	0	14.8173	253.26	308.12	342.495	50.6446	199.486	0.8588	1.19	0.721681	63.8264	2.4	5.4	4.69056	1	1	0	0	0	0	0	0	0	1	0	0	1	0	3	4.83	0.123846
24467611502	0	74	2	146.2	47.5	22.2228	88.2	1	0	1	0	0	17.4222	125.28	298.842	92.925	56.8302	229.64	0.7797	1.35	0.577556	67.9663	1.39	4.9	5.8296	0	0	0	0	0	0	0	0	0	0	0	0	1	0	1	1.83	0.0469231
24467620101	0	70	2	142.3	56.5	27.9022	91.8	1	0	1	0	0	14.9573	122.04	292.656	100.89	65.3354	206.444	0.6667	1.01	0.660099	75.0862	0.54	5.3	5.544	1	0	0	0	0	0	0	0	0	0	0	0	1	0	1	4.16	0.106667
24467620502	0	77	2	143.5	41.2	20.0075	85.4	1	0	1	0	0	18.1785	99.9	242.012	129.21	62.2426	149.614	0.8475	1.45	0.584483	64.2909	1.36	5.3	4.23192	0	0	0	0	0	0	0	0	0	1	0	0	1	0	2	10.32	0.264615
24467621102	0	72	2	154.4	42.6	17.8696	71.9	1	0	1	0	0	13.1367	117.72	270.233	103.545	70.7478	174.743	0.5989	0.86	0.696395	79.0682	0.84	5	2.58048	0	0	0	0	0	0	1	0	0	1	0	0	1	0	3	5.74	0.147179
24467621901	0	78	2	146.4	38.2	17.823	68.3	1	0	0	0	0	13.8089	145.08	230.8	95.58	51.0312	146.908	0.8023	1.34	0.598731	66.036	2.22	5	4.41504	0	0	0	1	0	0	1	0	0	0	0	0	1	0	3	9.31	0.238718
24467622002	0	70	2	156	45.8	18.8199	86.6	1	0	1	0	0	29.0744	119.52	238.146	79.65	54.124	160.052	0.8927	1.34	0.666194	63.9951	0.92	5	3.79176	0	0	0	0	0	0	0	0	0	0	0	0	1	0	1	2.33	0.0597436
24467630601	0	78	2	149.5	29.6	13.2437	50.8	1	0	0	0	0	14.9013	101.52	233.893	73.455	62.2426	160.439	0.8249	1.41	0.585035	65.0392	3.04	4.9	4.00344	0	0	0	0	0	0	1	0	0	0	0	0	0	0	1	10.49	0.268974
24467630801	0	70	2	152.5	41.1	17.6727	80	1	0	0	1	0	12.7446	93.42	223.068	47.79	73.8406	136.47	0.8362	1.21	0.691074	66.3276	0.26	5	2.65104	0	0	0	0	0	0	0	1	0	0	0	0	1	0	2	6.41	0.164359
24467631101	0	73	2	149.4	30.9	13.8439	60	1	0	0	1	0	11.4841	106.92	249.357	131.865	61.856	154.253	0.7571	1.28	0.591484	69.3052	0.36	5.3	3.78168	0	0	0	0	0	0	0	0	0	0	0	0	0	0	0	3.32	0.0851282
24467631601	0	74	2	135.2	33	18.0535	49	1	0	1	1	2	18.4306	112.68	219.202	69.03	49.4848	148.841	0.9266	1.37	0.67635	61.8369	3.01	5.1	4.37304	0	0	0	0	0	0	0	0	0	0	0	0	0	0	0	3	0.0769231
24467633101	0	75	2	145.3	40.3	19.0886	77	1	0	0	1	0	15.8817	91.62	263.275	165.495	52.9642	173.97	1.1978	1.96	0.611122	53.5482	5.49	5.3	7.24416	1	0	0	0	0	0	0	0	0	0	0	0	1	0	1	9.66	0.247692
26167610701	0	70	2	142	54	26.7804	91	1	0	1	0	0	12.0443	114.3	189.047	101.775	54.5106	126.805	0.6441	1.1	0.585545	76.5174	1.8	6.1	3.20712	1	0	1	0	0	0	0	0	0	1	0	0	0	0	2	8.15	0.208974
26167611401	0	79	2	143.5	47.2	22.9212	83	1	0	1	0	0	19.579	97.2	180.542	82.305	82.3458	87.7582	0.6893	1.11	0.620991	71.5311	2.71	5.2	3.71784	0	0	0	1	0	0	0	0	0	0	0	0	0	0	1	14	0.358974
26167630301	0	78	2	148	52.8	24.1052	93	1	0	0	0	2	17.7583	102.24	221.908	153.105	59.5364	111.341	0.6215	0.76	0.817763	75.9451	2.39	5.3	4.05048	0	0	0	0	0	0	0	0	0	0	0	0	0	0	0	4.58	0.117436
26167631302	0	76	2	150	53.3	23.6889	94	1	0	1	0	0	14.8173	107.82	274.486	107.97	54.5106	158.893	0.7458	0.99	0.753333	69.1778	0.56	4.8	4.4016	0	0	0	0	0	0	0	0	0	0	0	0	1	0	1	6	0.153846
26167632301	0	70	2	160.5	52.4	20.3414	87	1	0	1	0	2	19.579	93.6	255.543	137.175	47.9384	167.784	0.5989	0.7	0.855571	79.6273	1.07	4.7	3.68592	0	0	0	0	0	0	0	0	0	0	0	0	0	0	0	3.67	0.0941026
26167632401	0	70	2	152	48.7	21.0786	82	1	0	1	0	0	19.1308	99.18	298.455	192.93	74.6138	158.893	0.8023	0.85	0.943882	67.8477	1.06	5.1	5.33232	0	0	0	0	0	0	0	0	0	1	0	0	1	0	2	12.99	0.333077
26272811401	0	70	2	144	49.6	23.9198	87.4	1	0	0	0	0	20.3633	83.88	156.96	127.44	39.8198	91.2376	0.5763	0.77	0.748442	81.3221	1.02	5	2.40576	0	1	0	1	0	0	0	0	0	1	0	0	1	0	4	10.99	0.281795
26272831601	0	72	2	152.8	66	28.2681	106	1	0	1	0	0	15.5736	153.54	174.357	156.645	39.0466	96.65	0.5198	0.76	0.683947	85.4446	7.09	6.9	3.23232	1	0	0	0	0	0	0	0	0	0	0	0	0	0	0	3.33	0.0853846
26535912402	0	72	2	146.9	47.9	22.1969	23.5	1	0	1	0	1	18.4586	93.96	164.692	93.81	47.5518	91.2376	0.7684	1.3	0.591077	68.9828	2.13	5.7	3.96984	0	0	0	1	0	0	0	0	0	0	0	0	1	0	2	5.16	0.132308
26557630302	0	70	2	152.6	57.7	24.778	83.4	1	0	1	0	0	13.4728	98.46	148.068	132.75	42.9126	73.454	0.7006	1.06	0.660943	73.0746	0.5	4.7	4.06728	1	0	0	0	0	0	0	0	0	0	0	0	0	0	0	3.83	0.0982051
26557631302	0	70	2	158.4	58.4	23.2757	86.1	1	1	1	0	0	10.3077	103.68	233.893	110.625	61.4694	145.362	0.7797	0.95	0.820737	68.9175	1.43	4.4	4.09752	1	0	0	0	0	0	1	0	0	0	0	0	0	0	1	6.33	0.162308
26557631501	0	73	2	144.1	42.7	20.5636	81.8	1	0	0	0	0	12.9126	106.02	182.475	99.12	73.0674	81.9592	0.6893	1.01	0.682475	72.9583	0.41	4.6	1.91016	0	0	0	0	0	0	0	0	0	0	0	0	0	0	0	3.65	0.0935897
26605911301	0	77	2	155.2	71.3	29.601	105.2	1	0	1	0	0	16.4139	88.2	216.883	92.925	62.2426	121.006	0.5537	0.95	0.582842	81.165	0.48	4.7	4.63344	0	1	0	0	0	0	1	0	0	1	0	0	1	0	4	16.82	0.431282
26605911501	0	70	2	146.6	47.8	22.2413	94.2	1	0	1	0	0	13.8369	167.04	249.744	379.665	34.794	122.939	0.7006	0.82	0.85439	73.0746	1.34	6	4.86024	0	0	0	1	0	0	0	0	0	0	0	0	1	0	2	14.66	0.375897
26605911801	0	71	2	156.4	48.2	19.7049	88.2	1	0	0	1	0	13.8369	128.7	206.444	83.19	63.789	131.831	0.5763	0.98	0.588061	81.0341	0.36	5.2	2.79552	0	1	0	0	0	0	0	0	0	1	0	0	1	0	3	6.41	0.164359
26605913602	0	76	2	145.1	46.8	22.2285	80.2	1	0	1	0	0	14.6772	89.64	226.548	123.9	38.66	168.944	0.5424	0.87	0.623448	82.3553	3.68	5.1	3.07776	0	0	0	0	0	0	0	1	0	1	0	0	0	0	2	13.16	0.337436
26605920101	0	71	2	154.9	58.6	24.4228	86.6	1	0	1	0	0	12.8286	102.96	238.532	178.77	52.191	156.573	0.7684	1.15	0.668174	69.2246	1.42	5.2	5.11392	1	0	0	0	0	0	0	0	0	0	0	0	0	0	0	11.16	0.286154
26605921501	0	77	2	156.2	48	19.6734	80.8	1	0	0	0	0	21.0075	94.5	124.485	66.375	54.5106	49.0982	0.5989	1.11	0.53955	77.7516	1.95	4.8	3.8304	1	0	0	1	0	0	0	0	0	0	0	0	0	0	1	7.5	0.192308
26630630902	0	72	2	158.3	59	23.5445	93.2	1	0	1	0	0	13.893	117	232.733	145.14	45.2322	164.305	0.5763	1.02	0.565	80.7512	1.6	5.2	2.86776	1	0	0	1	0	0	0	0	0	0	0	0	1	0	2	10.33	0.264872
26630632001	0	75	2	152.8	39.6	16.9609	78.1	1	0	1	0	0	19.8311	90.72	183.635	64.605	59.923	113.66	0.6667	1.02	0.653627	73.8016	0.74	5	4.24872	0	0	0	1	0	0	1	0	0	1	0	0	1	0	4	11.73	0.300769
26630632801	0	76	2	147.6	57.9	26.577	94.8	1	0	0	0	1	14.117	106.38	221.522	202.665	37.5002	133.377	0.5537	1	0.5537	81.4308	1.29	5.2	4.11264	1	0	0	1	0	0	0	0	0	0	0	0	1	0	2	7.82	0.200513
26860610502	0	70	2	157	61.3	24.8692	92	1	0	1	0	0	13.2767	70.02	155.027	114.165	36.3404	77.32	0.7684	0.82	0.937073	69.4706	0.46	5.7	4.82664	1	0	0	0	0	0	1	0	0	0	0	0	0	0	1	7.16	0.18359
26860611201	0	72	2	160	65.2	25.4688	105	1	0	1	0	0	17.8984	95.58	151.547	53.1	68.8148	62.6292	0.9605	1.27	0.756299	61.0492	1.3	5.1	5.26008	1	1	1	0	0	0	0	0	0	0	0	0	0	0	2	7.58	0.194359
26860611302	0	76	2	153.4	53.4	22.6929	87	1	0	1	0	0	16.694	91.8	260.568	115.05	51.8044	161.985	0.7119	1.26	0.565	70.9625	14.04	5.1	5.2752	0	0	0	1	0	0	0	1	0	1	0	0	0	0	3	7.74	0.198462
26860611702	0	78	2	149.1	47.1	21.1868	87.5	1	0	1	0	0	9.83151	103.32	224.228	92.04	66.8818	129.124	0.5311	0.86	0.617558	82.7707	3.13	5.5	3.14496	1	1	0	0	0	0	0	0	0	0	0	0	0	0	1	5.32	0.13641
26860611802	0	73	2	84	50.3	71.2868	93	1	0	1	0	0	20.3913	94.68	185.568	107.085	52.5776	103.609	0.7006	0.78	0.898205	72.3116	0.48	5.4	3.6372	1	1	1	0	0	0	0	0	0	0	0	0	0	0	2	6.24	0.16
26860611901	0	73	2	150.5	63.3	27.9467	93.2	1	0	1	0	0	17.1981	187.2	233.893	163.725	43.2992	144.202	1.3108	1.85	0.708541	51.3149	1.33	8.4	6.2412	1	1	1	1	0	0	1	0	0	0	0	0	0	0	4	13.5	0.346154
26860612801	0	78	2	156	61	25.0657	92.4	1	0	0	0	0	15.5175	124.2	228.094	277.005	43.2992	101.676	0.7232	0.97	0.745567	69.8977	2.99	5.3	4.23024	1	1	0	1	0	0	0	0	0	0	0	0	1	0	3	8.99	0.230513
26860631002	0	70	2	154.9	52.6	21.9221	76.4	1	1	1	0	0	12.9686	94.86	182.862	132.75	46.392	97.8098	0.6667	1.05	0.634952	75.0862	1.13	5.1	4.37136	1	0	0	0	0	0	0	0	0	0	0	0	0	0	0	3.99	0.102308
26860631202	0	70	2	158	54.7	21.9116	94	1	0	1	0	0	11.4841	100.26	202.578	233.64	37.5002	101.676	0.7232	0.92	0.786087	71.8153	4.13	5.8	4.45872	0	0	0	0	0	0	0	0	0	0	0	0	0	0	0	7.66	0.19641
26860631702	0	70	2	150.9	57.3	25.1638	100.1	1	0	1	0	0	9.94355	117	198.712	123.015	52.191	104.382	0.6893	1.12	0.615446	73.7281	0.75	5.3	6.8796	1	1	1	0	0	0	0	0	0	0	0	0	1	0	3	15.48	0.396923
26860632301	0	76	2	151	47.2	20.7008	87	1	0	0	0	0	12.0723	91.26	178.996	125.67	62.6292	80.4128	0.8814	1.35	0.652889	63.1311	0.27	4.8	3.93288	1	0	0	0	0	0	0	0	0	0	0	0	0	0	0	4.25	0.108974
27040223201	0	76	2	157	43.8	17.7695	78	1	0	0	0	0	16.1058	94.5	213.017	47.79	82.7324	124.872	0.6328	0.87	0.727356	75.6896	0.68	4.9	3.15672	0	0	0	0	0	0	1	0	0	0	0	0	1	0	2	6.4	0.164103
27040224401	0	79	2	140	51	26.0204	99	1	0	1	0	0	14.6492	88.92	197.939	119.475	63.4024	110.954	0.6893	1.3	0.530231	71.5311	0.3	5.4	4.116	1	0	0	0	0	0	0	0	0	1	0	0	1	0	2	7.67	0.196667
27040230501	0	70	2	139.5	43.4	22.3019	74	1	0	1	0	0	17.4502	93.06	214.176	108.855	51.8044	144.588	0.5876	0.97	0.605773	80.4621	0.78	5	2.7132	0	0	0	0	0	0	1	0	0	1	0	0	1	0	3	11.97	0.306923
27040232202	0	70	2	155	51.2	21.3111	87	1	1	1	0	1	20.2512	246.78	229.64	250.455	48.325	134.15	0.678	1.1	0.616364	74.3984	0.82	8	3.7464	0	0	0	0	0	0	0	0	0	0	0	0	0	0	0	8.31	0.213077
27495110502	0	73	2	153.5	51.3	21.7721	90.2	1	0	1	0	0	12.6045	286.02	204.511	108.855	76.5468	119.459	0.6554	0.88	0.744773	75.0009	0.8	10.5	2.32512	0	0	0	0	0	1	0	0	0	0	0	0	0	0	1	2	0.0512821
27495111101	0	72	2	159.2	71.5	28.2111	102	1	0	1	0	1	13.893	109.98	190.98	185.85	27.4486	114.82	0.5424	1.19	0.455798	83.4766	1.3	5.6	5.33568	0	0	0	0	0	0	0	0	0	1	0	0	0	0	1	4	0.102564
27495132001	0	76	2	146.5	50.2	23.3899	95.2	1	0	1	0	0	15.2935	110.16	167.784	59.295	56.4436	111.341	0.5989	1.09	0.54945	78.0062	0.26	5.5	3.44232	0	0	0	0	0	0	0	0	0	1	0	0	1	0	2	3.33	0.0853846
27555910901	0	72	2	143.2	42.4	20.6766	67.8	1	1	0	0	0	17.1981	97.02	195.62	180.54	57.2168	109.408	0.4972	0.98	0.507347	87.5498	0.31	5.2	4.25376	1	0	0	0	0	0	0	0	0	0	0	0	1	0	1	6.74	0.172821
27555921801	0	70	2	157	51.9	21.0556	74.8	1	0	1	0	0	20.6994	100.44	304.641	102.66	76.1602	225.388	0.5876	1.06	0.55434	80.4621	0.74	5.2	3.02232	0	0	0	0	0	0	0	0	0	0	0	0	0	0	0	2.15	0.0551282
29402810401	0	77	2	150.1	58.7	26.0541	98.9	1	0	0	0	0	17.0581	95.22	165.078	90.27	49.0982	109.021	0.6667	1.39	0.47964	73.3174	5.02	4.7	3.60192	0	0	0	0	0	0	1	0	0	0	0	0	0	0	1	3.99	0.102308
29402811001	0	74	2	161.5	74.6	28.6018	109	1	1	1	1	0	11.344	113.4	154.64	238.95	22.8094	97.0366	0.7006	1.04	0.673654	72.066	0.91	6.1	5.754	0	0	0	1	0	0	0	1	0	0	0	0	0	0	2	3.91	0.100256
29402811501	0	70	2	149.9	72.1	32.0872	98	1	0	1	0	0	21.7358	75.42	134.537	154.875	34.4074	72.6808	1.13	1.65	0.684848	56.2464	3.33	5.6	4.95096	0	0	1	0	0	0	0	0	0	0	0	0	0	0	1	2.66	0.0682051
29402820101	0	71	2	155.5	64	26.4679	105	2	0	1	0	0	15.8817	390.78	211.47	160.185	33.6342	156.96	0.6441	0.87	0.740345	76.2465	1.54	10	3.612	1	0	1	0	0	0	0	0	0	0	0	0	1	0	2	4.49	0.115128
29402830201	0	77	2	157.6	61.1	24.5996	100	2	3	1	0	0	20.6994	125.64	238.532	144.255	37.8868	185.955	0.8701	1.24	0.701694	63.3712	3.54	6.4	4.5024	1	0	0	1	0	0	0	0	0	0	0	0	0	0	1	3.99	0.102308
29402831001	0	74	2	153.1	63.4	27.0482	87.9	2	2	0	0	0	12.0723	110.34	210.31	119.475	49.8714	153.094	0.7232	1.12	0.645714	70.8241	2.37	5.3	3.9816	1	0	0	1	0	0	0	0	0	0	0	0	0	0	1	4.15	0.10641
29402832101	0	79	2	154.8	79.6	33.2178	112.1	2	1	0	0	0	20.3072	99.36	186.341	100.005	52.191	129.124	0.8814	1.38	0.638696	62.5227	4.32	4.8	6.59904	1	0	0	0	0	0	0	0	0	1	0	0	0	0	1	6.15	0.157692
29402832202	0	73	2	157.5	69.3	27.9365	95	2	1	1	0	0	24.0046	99	204.125	100.89	49.4848	156.186	0.8136	1.07	0.760374	66.6271	1.29	5	3.78	1	0	0	1	0	0	0	0	0	1	0	0	1	0	3	6.49	0.16641
29409911202	0	71	2	144.5	46.4	22.222	83	1	0	1	0	0	14.6212	99.54	238.146	102.66	57.2168	165.851	0.6215	1	0.6215	77.7523	1.04	5.1	2.1336	0	0	0	0	0	0	0	0	0	0	0	0	0	0	0	5	0.128205
29409920302	0	71	2	152.6	60.6	26.0234	96	1	0	1	0	0	13.7529	145.44	200.259	169.92	42.1394	126.418	0.7119	1.03	0.691165	72.1807	2.55	7.5	4.8888	0	0	0	0	0	0	0	0	0	0	0	0	0	0	0	1.74	0.0446154
29409922101	0	70	2	154.6	61.1	25.5636	91.8	1	0	0	0	0	10.9519	95.76	202.578	87.615	46.7786	141.496	0.4294	0.91	0.471868	95.5379	0.76	5	2.93664	0	0	0	1	0	0	0	0	0	1	0	0	0	0	2	6.89	0.176667
29533110601	0	78	2	157	56.2	22.8001	101	1	0	0	0	0	19.2709	146.88	163.532	72.57	71.1344	84.2788	0.8814	1.54	0.572338	62.7223	3.02	5.7	5.78256	0	0	0	0	0	0	0	0	0	0	0	0	0	0	0	13.68	0.350769
29533111701	0	70	2	153.4	53.6	22.7779	86.8	1	0	1	0	0	13.1367	103.5	219.975	144.255	55.2838	143.815	0.6441	1.02	0.631471	76.5174	0.88	5.1	3.56664	0	1	0	0	0	0	0	0	0	0	0	0	0	0	1	8.67	0.222308
29533112202	0	70	2	150.5	57.3	25.2977	90.2	1	1	1	0	0	19.607	105.3	224.615	83.19	52.9642	165.078	0.8136	1.21	0.672397	67.3301	1.72	5.1	3.86904	0	0	0	1	0	0	0	0	0	0	0	0	1	0	2	7.5	0.192308
29533120501	0	70	2	166	39.2	14.2256	73	1	0	0	1	0	12.4925	104.58	250.517	148.68	61.856	159.279	0.7232	1.32	0.547879	71.8153	0.54	5.4	3.34488	0	0	0	1	0	0	0	0	0	0	0	0	1	0	2	21.76	0.557949
29600630101	0	72	2	148.1	63	28.723	106	1	0	0	0	0	12.3244	93.78	236.213	97.35	58.3766	156.96	0.6893	1.2	0.574417	73.2104	4.92	5.2	3.83208	1	0	0	0	0	0	0	0	0	0	0	0	0	0	0	6.98	0.178974
29600631101	0	73	2	147.8	56.2	25.7269	94.2	1	0	1	0	0	20.3633	117.54	211.857	146.91	44.8456	134.537	0.7797	1.29	0.604419	68.198	1.49	5.4	3.654	0	0	0	0	0	0	1	0	0	1	0	0	1	0	3	17.23	0.441795
29600631801	0	73	2	152.1	47.5	20.5322	84	1	0	1	0	0	16.834	85.5	190.207	50.445	56.8302	121.779	0.7458	1.14	0.654211	69.8782	0.12	4.9	3.42384	0	0	0	1	0	0	0	0	0	1	0	0	0	0	2	3.66	0.0938462
29608110701	0	71	2	154.4	46.1	19.3378	77	1	0	0	0	1	12.0443	96.84	193.687	69.03	59.5364	125.645	0.5989	1.05	0.570381	79.3453	2.18	4.6	3.57336	0	0	0	0	0	0	0	0	0	1	0	0	0	0	1	5.16	0.132308
29608131002	0	71	2	150	48	21.3333	81	1	0	1	0	0	15.7696	106.38	357.218	88.5	68.8148	281.058	0.7684	1.14	0.674035	69.2246	0.61	5.4	3.96816	0	0	0	0	0	0	0	0	0	1	0	0	0	0	1	4.82	0.12359
29608131601	0	75	2	139	44	22.7731	94	1	0	0	0	0	8.6831	144.36	240.465	106.2	55.6704	170.877	0.6554	0.87	0.753333	74.4956	1.92	5.5	4.01016	0	0	0	0	0	0	0	0	0	0	0	0	0	0	0	2.65	0.0679487
29608131902	0	71	2	153.1	56.8	24.2325	97	1	0	1	1	2	13.865	148.5	222.295	123.9	44.0724	156.186	0.6215	1.13	0.55	77.7523	1.27	6.2	3.82368	1	0	0	1	0	0	0	0	0	0	1	0	0	0	2	8.5	0.217949
29608132701	0	75	2	148	48.3	22.0508	98	1	0	0	0	1	10.8679	99.54	315.079	192.93	58.7632	233.506	0.6102	0.88	0.693409	77.4681	1.02	5.9	4.93584	0	0	0	0	0	0	0	0	0	0	0	0	0	1	1	6.31	0.161795
29608133002	0	72	2	151.1	50.8	22.2502	66	1	0	1	0	2	11.204	118.62	189.434	56.64	51.0312	135.31	0.6441	0.87	0.740345	75.9802	0.67	5.3	3.53808	0	0	0	0	0	0	0	0	0	0	0	0	0	0	0	5.25	0.134615
29633112102	0	77	2	155.5	63.7	26.3438	96.6	1	0	1	0	0	22.9402	95.04	266.754	115.935	46.7786	200.259	1.1978	1.43	0.837622	53.1969	0.56	4.7	4.67544	1	1	0	1	0	0	0	0	0	0	0	0	0	0	2	7.83	0.200769
29633130501	0	72	2	152	54.4	23.5457	92.5	2	0	1	0	0	9.18728	118.98	217.269	215.055	34.0208	142.269	0.7571	0.87	0.87023	69.5447	1.08	5.1	3.234	1	0	0	1	0	0	0	1	0	0	0	0	1	0	3	6.99	0.179231
29633132901	0	70	2	158	55.3	22.1519	85.5	2	1	0	0	0	14.7052	94.5	165.465	78.765	39.4332	116.367	0.8701	1.34	0.649328	64.8999	1.87	4.9	4.44528	1	1	0	1	0	0	0	0	0	0	0	0	1	0	3	10.33	0.264872
29743920101	0	76	2	142.2	57.1	28.2382	104.8	1	0	0	0	0	20.5874	106.38	278.352	153.99	47.5518	211.47	0.6102	1.14	0.535263	77.2119	1.35	4.9	7.59024	0	0	0	0	0	0	0	0	0	0	0	0	0	0	0	6.24	0.16
29743930302	0	73	2	135.1	37.1	20.3265	76	1	0	1	0	0	7.19857	93.6	303.868	203.55	39.4332	227.707	0.5424	0.72	0.753333	83.1891	12.77	5.3	4.63176	0	0	0	0	0	0	0	0	0	0	0	0	0	0	0	4	0.102564
29743930402	0	74	2	146.9	40.4	18.7214	85	1	0	1	0	0	11.12	86.22	214.563	108.855	43.6858	153.867	0.7119	0.84	0.8475	71.4374	0.57	5	3.11472	0	0	0	0	0	0	0	0	0	0	0	0	0	0	0	7.82	0.200513
29743931802	0	72	2	145.7	72.5	34.1522	113.6	1	0	1	0	0	15.8537	96.12	215.336	56.64	59.923	143.815	0.7345	1.1	0.667727	70.7083	4.79	5.3	4.49904	1	0	0	1	0	0	0	0	0	0	0	0	0	0	1	7.74	0.198462
29824511601	0	79	2	157.8	63.9	25.6618	96	1	1	1	0	1	15.1814	110.88	213.79	87.615	73.454	126.805	1.0396	1.57	0.662166	57.1194	0.76	5.7	5.94888	1	1	0	0	0	0	0	0	0	0	0	0	0	0	1	15.31	0.392564
29824511701	0	72	2	152.8	59.5	25.4842	95.4	1	0	1	0	0	13.4168	130.14	137.243	95.58	44.0724	72.2942	0.5311	1	0.5311	84.4444	0.6	6	2.88288	0	0	0	0	0	0	0	0	0	0	0	0	0	0	0	5.67	0.145385
29824522702	0	72	2	153	60.6	25.8875	89	1	1	1	0	0	20.3353	91.08	165.851	129.21	31.3146	109.794	0.8701	1.53	0.568693	64.4443	0.89	5.5	4.17312	0	1	0	0	0	0	0	0	0	0	0	0	0	0	1	7.66	0.19641
29824530302	0	72	2	154.8	52.3	21.8253	82.4	1	0	1	0	0	17.0301	102.78	170.877	222.135	37.1136	63.0158	1.0396	1.27	0.818583	58.4604	0.65	4.2	4.96944	0	0	1	1	0	0	0	0	0	0	0	0	1	0	3	12.33	0.316154
29824530702	0	70	2	153.4	45	19.1233	73.6	1	0	1	0	0	12.0163	88.92	235.826	81.42	71.1344	146.521	0.6441	0.89	0.723708	76.5174	0.43	4.8	2.42256	0	0	0	0	0	0	0	0	0	0	0	0	0	0	0	2.25	0.0576923
29863120301	0	70	2	154.4	68.1	28.5662	107.8	1	0	1	0	0	18.9067	107.28	240.852	152.22	49.8714	160.826	0.791	1.22	0.648361	68.3767	2.39	4.9	5.7288	0	1	0	1	0	0	0	0	0	0	0	0	1	0	3	14.64	0.375385
29863121102	0	71	2	148.4	52.1	23.6576	95.4	1	1	1	1	1	14.6212	99.18	331.703	114.165	68.0416	243.945	0.6667	1.24	0.537661	74.8203	0.19	5.2	4.10088	1	1	0	1	0	0	0	0	0	1	0	0	0	0	3	13	0.333333
29863132401	0	78	2	147	55.1	25.4986	92	2	0	0	1	0	18.6827	98.1	132.99	243.375	29.3816	57.99	0.6102	1.24	0.492097	76.7119	0.91	5.4	4.83504	0	0	0	1	0	0	0	0	0	1	1	0	1	0	4	12.17	0.312051
32014622602	0	70	2	147.6	54.2	24.8786	93	1	0	1	0	0	10.6998	119.88	230.8	300.015	25.5156	128.738	0.7571	0.75	1.00947	70.0364	1.32	5	4.90224	1	1	0	0	0	0	0	0	0	1	0	0	0	1	3	4.49	0.115128
32014632201	0	76	2	148.2	49.7	22.6287	80	1	0	1	0	0	12.0163	105.3	216.109	88.5	53.3508	146.135	0.7006	1.22	0.574262	71.5869	1.51	5.3	3.21384	0	0	0	0	0	0	0	0	0	1	0	0	0	0	1	6.32	0.162051
32111621502	0	73	2	154	66	27.8293	92	2	2	1	0	1	15.6856	105.48	238.532	74.34	50.6446	179.382	0.7119	1.03	0.691165	71.6809	3.43	5.3	5.47512	0	0	0	0	0	0	0	0	0	1	0	0	0	0	1	2.33	0.0597436
32111631001	0	73	2	147	60.6	28.0439	102.5	2	1	0	0	0	10.0276	109.44	251.29	92.925	75.0004	165.078	0.678	1.01	0.671287	73.6216	2.14	5.6	3.68928	1	1	0	0	0	0	0	0	0	0	0	0	1	0	2	4.83	0.123846
32165930201	0	77	2	148.2	33.5	15.2528	61	1	0	1	0	0	12.8566	120.06	172.037	106.2	36.727	99.7428	0.565	1.45	0.389655	80.2721	49.3	5	2.11848	0	0	0	0	0	0	0	0	0	1	0	0	1	0	2	7.25	0.185897
32165932501	0	70	2	149.6	63.4	28.3287	102.4	1	1	0	0	0	10.1396	116.28	135.31	114.165	33.6342	66.1086	0.6215	0.72	0.863194	78.0286	10.96	5.2	3.528	1	1	0	0	0	0	0	0	0	0	0	0	1	0	2	9.66	0.247692
32404511801	0	79	2	142.5	43.8	21.5697	81.4	1	0	0	0	0	14.7333	96.84	196.006	115.05	56.057	123.325	0.6893	1.4	0.492357	71.5311	2.64	4.6	3.4608	0	0	0	0	1	0	1	0	0	0	0	0	0	0	2	6.33	0.162308
32404512101	0	74	2	134.5	41.8	23.1064	78.4	1	0	0	0	0	11.064	112.32	272.166	109.74	50.258	208.764	0.5876	1	0.5876	79.3515	1.07	4.6	2.77704	0	1	0	1	0	0	0	0	0	0	0	0	1	0	3	10.08	0.258462
32404512501	0	76	2	147	42.4	19.6215	88.4	1	0	0	0	0	11.288	101.16	192.527	138.945	47.1652	120.619	0.5876	1.02	0.576078	78.824	0.39	5.2	3.15336	0	1	0	1	0	0	0	0	0	1	0	0	0	0	3	10.08	0.258462
32404520301	0	71	2	150	55.5	24.6667	94.8	1	0	1	0	0	16.834	158.22	225.001	107.085	42.9126	134.537	0.9153	1.27	0.720709	62.9015	0.98	6.7	3.7968	0	1	1	0	1	0	0	0	0	0	0	0	0	0	3	11.83	0.303333
32404521402	0	72	2	148.9	56	25.258	97.8	1	1	1	0	0	12.3804	100.98	158.119	83.19	44.8456	102.062	0.7571	1.13	0.67	69.5447	0.49	4.7	3.94632	0	0	0	0	0	0	0	0	0	1	0	0	1	0	2	8.83	0.22641
32407831301	0	70	2	150.5	50.4	22.2514	88	2	0	1	0	0	18.2625	96.12	191.367	64.605	53.7374	131.831	0.5989	0.99	0.604949	79.6273	1.99	5.5	3.79008	0	0	0	0	0	0	0	0	0	0	0	0	0	0	0	0.99	0.0253846
32468112502	0	70	2	154.5	71	29.7441	104	1	0	1	0	0	12.9406	107.28	187.501	60.18	59.5364	123.325	0.6893	0.95	0.725579	73.7281	0.46	5.3	2.33352	0	0	0	0	0	0	0	0	0	0	0	0	0	0	0	9.35	0.239744
32468121301	0	70	2	149	54.2	24.4133	90	1	0	0	0	0	11.5681	102.78	223.068	81.42	65.3354	144.975	0.6215	1.01	0.615347	78.0286	0.28	5.2	2.6544	0	0	0	0	0	0	0	0	0	0	0	0	0	0	0	3.5	0.0897436
32468132201	0	70	2	156	57.2	23.5043	87.2	2	2	0	0	0	6.47031	108.9	194.846	58.41	51.8044	135.31	0.5876	0.8	0.7345	80.4621	56.1	5.3	3.03744	0	0	0	0	0	0	0	0	0	0	0	0	1	0	1	5.32	0.13641
32468132601	0	77	2	157.5	50.4	20.3175	84.2	2	0	0	0	0	15.4055	157.86	208.377	117.705	43.2992	145.362	0.6893	1.12	0.615446	71.9913	54.5	6.4	4.36128	1	0	1	0	0	0	0	0	0	0	0	0	0	0	1	6.5	0.166667
32530611501	0	70	2	141.3	38.3	19.1829	73	1	1	0	0	0	8.82315	113.94	146.521	156.645	35.9538	80.7994	0.5537	1.02	0.542843	83.1231	0.43	4.5	2.45112	0	0	0	0	0	0	0	0	0	0	0	0	0	0	0	6.31	0.161795
32555410301	0	76	2	142	50	24.7967	85	1	0	0	0	0	19.3829	191.34	176.676	200.01	34.794	105.928	0.8023	1.02	0.786569	66.4664	1.18	5.9	6.68136	1	0	0	0	0	0	0	0	0	0	0	0	0	0	0	7.17	0.183846
32555410801	0	78	2	152.6	40.9	17.5636	77.2	1	0	0	0	1	12.7446	103.68	246.264	102.66	47.5518	198.712	0.6667	0.8	0.833375	73.0812	1.99	5	3.7884	0	0	0	0	0	0	0	0	0	0	0	0	0	0	0	3.65	0.0935897
32555411401	0	72	2	150	53	23.5556	98	1	0	0	0	1	13.0246	108.36	225.388	115.05	49.0982	165.078	0.7006	0.93	0.753333	72.5615	0.9	5.3	3.18864	0	0	0	0	0	0	0	0	0	1	0	0	1	0	2	6	0.153846
32555430801	0	74	2	150.9	63.7	27.9744	98.8	1	0	0	0	0	12.8846	151.74	196.006	107.085	43.6858	135.31	0.6667	1.18	0.565	74.0498	3.41	6.9	4.998	0	0	0	0	0	0	0	0	0	0	0	0	1	0	1	6.16	0.157949
32634610802	0	70	2	153.1	31.8	13.5668	91.8	1	0	1	0	2	18.4866	106.56	177.063	127.44	46.7786	114.047	0.6441	0.98	0.657245	76.5174	0.33	5.1	3.33816	1	1	0	1	0	0	0	0	0	0	0	0	0	1	3	9.42	0.241538
32634612101	0	75	2	152.9	54.5	23.3121	88.6	1	0	0	0	0	14.3131	109.62	186.341	170.805	35.1806	118.686	0.8814	1.47	0.599592	63.3406	4.69	5.1	7.79352	0	0	0	0	0	0	0	0	0	0	0	0	0	0	0	5.41	0.138718
32634621102	0	71	2	144.8	47.9	22.8454	83.6	1	0	1	0	0	19.2149	216.36	219.202	227.445	59.1498	106.702	0.9492	0.88	1.07864	61.6614	0.5	5.1	3.6708	1	0	0	0	1	0	0	0	0	0	0	0	0	0	1	8.99	0.230513
32634630401	0	70	2	150.9	42.7	18.7521	76.6	1	0	0	0	0	11.7642	100.44	179.769	80.535	75.0004	90.0778	0.7458	1.19	0.626723	70.6154	0.65	4.8	3.10296	0	0	0	0	0	0	1	0	0	0	0	0	0	0	1	3.17	0.0812821
32634631401	0	78	2	147.8	47.4	21.6985	87.5	1	0	0	0	0	14.5932	100.08	185.955	119.475	37.8868	114.82	0.565	0.83	0.680723	80.0135	3.72	4.8	2.91816	0	0	0	0	0	0	0	0	0	1	0	0	0	0	1	7.99	0.204872
32635911201	0	74	2	148	40.9	18.6724	87	1	0	1	0	0	16.918	90.54	182.862	88.5	62.2426	91.6242	0.6328	1.47	0.430476	76.1962	0.76	5.3	3.50448	1	0	0	0	0	0	1	0	0	0	0	0	1	0	2	6.07	0.155641
32635920301	0	76	2	147.3	50.1	23.0904	81.9	1	0	0	0	0	19.2989	122.76	189.434	100.89	52.191	122.939	0.5537	1.48	0.374122	81.4308	3.78	5.1	5.73216	0	0	0	0	0	0	0	0	0	0	0	0	0	0	0	2.41	0.0617949
32635921001	0	72	2	153.4	48.5	20.6106	79.2	1	0	0	1	0	14.8453	104.94	184.408	155.76	43.2992	114.82	0.7458	1.53	0.487451	70.1197	1.07	5.9	4.86696	0	0	0	0	0	0	0	0	0	1	0	0	1	0	2	7.5	0.192308
33010210502	0	73	2	147.1	45.8	21.1661	81.8	2	2	1	0	0	17.0021	97.56	202.192	118.59	44.0724	135.31	0.6667	0.72	0.925972	74.3022	0.7	5	3.78504	0	0	0	0	0	0	0	0	0	0	0	0	0	0	0	3.98	0.102051
33010220601	0	74	2	149.6	47.2	21.0901	86	1	0	1	0	1	20.2512	99.72	221.522	88.5	71.1344	134.15	0.678	1.05	0.645714	73.3715	2.64	4.7	4.36128	0	0	0	0	0	0	0	0	0	0	0	0	1	0	1	6.65	0.170513
33010220902	0	73	2	147.9	39.6	18.1033	78.2	1	0	1	0	1	11.7362	102.6	147.295	37.17	71.9076	65.722	0.7006	1.06	0.660943	72.3116	0.6	4.7	4.57128	1	0	0	0	0	0	0	0	0	0	0	1	0	0	1	11.57	0.296667
33010221901	0	73	2	139.2	45.8	23.6367	89.8	1	0	1	1	0	12.0443	103.14	219.202	198.24	36.727	141.109	0.8927	0.98	0.910918	63.327	6.13	4.9	4.42008	1	0	0	0	0	0	1	0	0	0	0	0	0	0	1	23.66	0.606667
33013121701	0	76	2	145.2	38.4	18.2137	77.4	1	0	1	0	0	13.1927	103.32	155.8	52.215	56.057	95.8768	0.5537	1.06	0.522358	81.4308	0.58	4.7	2.5788	0	0	0	0	0	0	0	0	0	0	0	0	1	0	1	9.08	0.232821
33013130601	0	70	2	138.9	45.6	23.6353	90.8	1	1	1	0	0	19.9431	94.68	201.805	58.41	73.454	125.258	0.9605	1.13	0.85	61.4809	0.99	5.4	4.0908	0	0	0	0	0	0	0	0	0	1	0	0	1	0	2	5.66	0.145128
33013131301	0	76	2	131.6	29.9	17.2647	71	1	0	0	0	0	10.7558	90	188.661	92.925	79.253	97.8098	0.8475	1.28	0.662109	64.5015	0.45	5.3	5.07864	0	0	0	0	0	0	1	0	0	0	0	0	0	1	2	7.4	0.189744
33013132402	0	70	2	136.9	49.6	26.4652	98	1	2	1	0	0	17.9544	104.04	225.774	141.6	61.0828	150.001	0.7458	1.3	0.573692	70.6154	1.99	5.9	3.52464	0	1	0	1	0	0	0	0	0	1	0	0	1	0	4	14.18	0.36359
33040432102	0	70	2	147.5	52.1	23.9471	93	1	0	1	0	0	18.9908	115.74	163.918	62.835	56.8302	96.65	1.0396	1.62	0.641728	58.8738	3.41	5.9	5.8548	0	0	0	0	0	0	0	0	0	1	0	0	0	0	1	5.82	0.149231
33400211201	0	72	2	143.4	41.5	20.1813	78	1	0	0	0	0	17.5063	85.86	167.011	100.89	64.5622	81.186	0.9266	0.96	0.965208	62.2622	1.02	5.1	5.31384	0	0	0	1	0	0	0	0	0	0	0	0	1	0	2	9.82	0.251795
33400211401	0	70	2	147.4	52.2	24.0257	88.4	1	1	1	1	1	13.7249	105.3	167.784	63.72	55.2838	103.995	0.9718	1.04	0.934423	61.0884	2.59	5.6	3.78336	0	0	0	1	0	0	0	0	0	1	0	0	1	0	3	5.32	0.13641
33400212502	0	76	2	148.5	58.1	26.3465	103	1	0	1	0	0	18.2065	98.82	151.934	76.995	51.8044	90.4644	0.8023	0.85	0.943882	66.4664	2.33	5.5	4.05888	0	0	0	0	0	0	0	0	0	0	0	0	1	0	1	3.83	0.0982051
33400231401	0	78	2	154.1	42.3	17.8129	75.1	1	0	0	0	0	15.1814	85.14	221.135	92.04	64.5622	150.001	1.0735	1.01	1.06287	56.3037	0.53	5.3	3.87408	0	0	0	0	0	0	0	0	0	0	0	0	0	0	0	3	0.0769231
33463110202	0	75	2	141.6	49.2	24.538	91	1	0	1	1	0	13.7529	109.26	236.213	92.925	49.0982	168.944	0.7232	1.15	0.62887	70.5867	4.59	5.4	3.41712	1	0	0	0	0	0	0	0	0	0	0	0	1	0	1	4	0.102564
33463110701	0	74	2	144.5	52	24.9039	86.4	1	1	1	0	0	12.3804	114.66	232.733	142.485	58.3766	146.908	0.9492	1.24	0.765484	61.0264	0.68	5.5	3.97488	1	0	0	0	0	0	0	0	0	0	0	0	0	0	0	3.16	0.0810256
33463120201	0	76	2	149.1	38.1	17.1384	73.3	1	0	1	0	1	16.834	113.22	243.171	140.715	75.0004	139.949	0.6215	0.84	0.739881	76.4401	0.95	5.3	3.07776	0	0	0	0	0	0	0	0	0	0	0	0	0	0	0	3	0.0769231
33463122202	0	74	2	147.1	51.8	23.9389	91	1	1	1	0	0	15.2094	126.9	248.584	103.545	78.4798	150.001	0.5876	0.86	0.683256	79.3515	0.67	5.3	3.57504	0	0	0	0	0	0	0	0	0	0	0	0	0	0	0	1.83	0.0469231
33605910901	0	77	2	149.2	54.3	24.3928	97	1	0	0	0	0	11.8202	103.14	224.615	199.125	30.928	157.733	0.9153	0.42	2.17929	61.6381	2.11	5.2	6.07824	0	0	0	1	0	0	0	0	0	0	0	0	1	0	2	13.81	0.354103
33605911302	0	71	2	156	51.1	20.9977	88.2	1	1	1	0	1	14.6492	109.44	191.367	98.235	64.5622	111.341	0.9153	1.38	0.663261	62.9015	6.67	4.8	6.22608	1	0	0	0	0	0	0	0	0	0	0	0	1	0	1	9.01	0.231026
33605912001	0	79	2	153	51.3	21.9146	92	1	0	0	0	0	16.75	136.98	232.733	286.74	65.722	126.032	0.8249	1.22	0.676148	64.8323	1.4	5	6.594	1	0	0	0	0	0	0	0	0	0	0	0	0	0	0	2.58	0.0661538
33605912501	0	71	2	143	44.6	21.8104	79	1	1	1	0	0	14.8733	104.22	169.717	93.81	56.057	109.794	0.7232	1.19	0.607731	71.561	0.62	5	3.76992	0	0	0	0	0	0	1	0	0	0	0	0	1	0	2	9.64	0.247179
33605920602	0	70	2	148.6	67.6	30.6132	101	1	0	1	0	0	12.5205	117.36	175.903	133.635	31.7012	107.475	0.678	1.21	0.560331	74.3984	6.53	4.9	5.1072	1	0	0	1	0	0	0	1	0	0	0	0	1	0	3	17.99	0.461282
33605921801	0	73	2	151	52	22.806	83.2	1	1	0	0	1	15.6016	119.88	163.532	134.52	34.0208	93.1706	0.7571	1.25	0.60568	69.3052	1.11	4.9	3.93792	0	0	0	0	0	0	0	0	0	0	0	0	1	0	1	4.33	0.111026
33605922401	0	73	2	142.2	52.7	26.0622	93.7	1	0	0	0	0	13.5568	99.54	186.728	100.005	42.526	102.062	0.7458	1.27	0.587244	69.8782	1.63	5.4	3.6204	1	0	1	0	0	0	1	0	0	0	0	0	1	0	3	8.16	0.209231
33605931001	0	70	2	144.6	48	22.9564	89	2	2	0	0	0	21.4557	114.12	187.501	242.49	31.7012	83.5056	0.7006	1.02	0.686863	73.0746	9.67	5.6	3.72792	1	0	0	1	0	0	0	0	0	1	0	0	1	0	3	5.66	0.145128
33605931402	0	78	2	147.3	55.7	25.6714	91.4	2	0	1	0	0	20.2512	123.66	186.341	350.46	29.7682	68.4282	0.904	1.47	0.614966	61.8588	1.56	5.1	4.60656	1	0	0	1	0	0	0	0	0	0	0	0	1	0	2	12.18	0.312308
33823110201	0	75	2	154.5	46.3	19.3965	80	2	1	1	0	0	14.1731	201.24	187.888	103.545	54.124	112.114	0.9379	1.42	0.660493	61.222	1.25	6.2	5.28528	0	0	0	1	0	0	0	0	0	0	0	0	0	0	1	2.33	0.0597436
33823120301	0	70	2	150	48.7	21.6444	84	2	1	1	0	0	12.9406	112.86	215.723	115.935	55.2838	139.949	0.904	1.1	0.821818	63.5559	2.73	5.9	4.10592	1	0	0	0	0	0	0	0	0	0	0	0	0	0	0	2	0.0512821
33823131802	0	75	2	143	28	13.6926	46	1	0	1	1	1	26.4134	91.98	216.496	154.875	87.3716	100.903	1.0396	1.57	0.662166	57.8666	5.6	4.7	4.61832	0	0	0	0	0	0	0	0	0	0	0	0	0	0	0	6.73	0.172564
3110610701	0	81	3	139.9	36.6	18.7002	83	1	0	0	0	0	15.6016	138.24	300.775	197.355	37.1136	218.816	0.9153	0.9	1.017	60.8623	1.92	5.6	5.7036	0	0	0	0	0	0	0	0	0	0	0	0	0	0	0	1.66	0.0425641
3110621101	0	83	3	140.8	47.1	23.7583	89.1	1	0	0	0	0	12.3244	104.58	184.022	142.485	37.1136	118.3	0.7684	1.24	0.619677	66.573	3.47	5.5	5.45664	0	0	0	0	0	0	0	0	0	0	0	0	0	0	0	6.98	0.178974
3404332201	0	82	3	149.7	45.8	20.4372	81	1	0	0	0	0	14.033	100.62	233.12	126.555	41.7528	159.279	0.7458	1.1	0.678	67.8755	0.37	5.5	4.25208	0	0	0	0	0	0	0	0	0	0	0	0	0	0	0	5.99	0.15359
3467621001	0	82	3	140.7	45.7	23.0849	78.6	1	1	0	0	0	15.6856	113.04	165.851	459.315	17.7836	33.2476	0.8814	1.15	0.766435	61.9426	2.12	5.3	4.96104	0	0	0	0	0	0	0	0	0	0	0	0	1	0	1	14.07	0.360769
5745711302	0	80	3	145	46.6	22.1641	89.6	1	0	1	0	0	21.9879	116.46	238.146	141.6	54.5106	168.944	0.8814	1.29	0.683256	62.3263	2.1	5.2	5.43144	1	0	0	0	0	0	0	0	0	0	0	0	1	0	1	6.18	0.158462
5745721001	0	96	3	146.2	49	22.9246	98.2	1	1	0	0	1	15.4895	106.92	233.506	143.37	78.0932	143.815	0.8362	1.53	0.546536	61.2895	0.62	5.3	4.86024	0	0	0	0	0	0	0	0	0	0	0	0	1	0	1	9.51	0.243846
5820210801	0	90	3	137.5	35.1	18.5653	69.4	2	0	0	0	0	14.6212	90.9	242.785	140.715	49.4848	173.97	0.9266	1.75	0.529486	58.8825	4.91	5.4	4.16976	1	0	0	0	0	0	0	0	0	0	0	0	1	0	1	3.5	0.0897436
6048132301	0	80	3	153	39.8	17.002	69	1	0	0	0	0	15.7976	100.98	207.604	77.88	70.7478	132.217	0.6441	1.1	0.585545	74.0042	0.48	4.7	3.81864	1	0	0	0	0	0	0	0	0	0	0	0	0	0	0	2.67	0.0684615
7242811601	0	80	3	146.4	40.6	18.9428	73	2	1	0	0	0	11.4281	88.56	174.357	53.1	67.2684	98.9696	0.7232	1.42	0.509296	69.4564	0.39	4.4	3.04584	0	0	0	0	0	0	1	0	0	0	0	0	0	0	1	4.83	0.123846
7242821401	0	96	3	141	81	40.7424	86.1	2	0	0	1	0	13.7249	109.26	160.826	152.22	37.5002	88.5314	0.8475	1.71	0.495614	60.8407	2.22	5.1	6.13704	0	0	0	0	0	0	0	0	0	0	0	0	1	0	1	4	0.102564
7463130601	0	85	3	143.9	51.6	24.9189	88.6	1	0	1	0	0	14.9573	95.94	174.743	188.505	37.5002	98.9696	0.678	1.32	0.513636	70.8719	0.78	4.9	4.72248	1	0	0	0	0	0	0	0	0	0	0	0	0	0	0	3.33	0.0853846
7498122101	0	81	3	143.7	40.8	19.7582	79.4	1	0	1	0	0	15.1254	103.86	210.31	148.68	54.8972	128.351	0.8588	1.34	0.640896	63.023	0.4	5.2	6.08328	1	0	0	0	0	0	0	0	0	0	0	0	0	0	0	10.35	0.265385
7823311101	0	87	3	145.6	41	19.3402	86.8	1	0	0	0	0	20.6994	90.54	221.135	130.095	51.0312	148.068	0.6667	1.37	0.486642	71.1122	6.48	5	3.50784	0	0	0	0	0	0	0	0	0	1	0	0	1	0	2	19.09	0.489487
7823320401	0	81	3	145.5	52.7	24.8934	87.2	1	0	0	0	0	12.6885	104.4	196.779	124.785	37.1136	144.975	0.7797	1.3	0.599769	66.4471	1.86	4.9	4.53936	1	0	0	0	1	0	0	0	0	0	0	0	1	0	2	12.32	0.315897
7823320501	0	85	3	144.9	37.7	17.9558	79	1	0	0	0	2	13.2487	113.4	157.346	66.375	60.3096	92.784	0.7684	1.27	0.605039	66.1777	2.04	5.1	4.3764	0	0	0	0	0	0	0	0	0	0	0	0	0	0	0	10.75	0.275641
7823320801	0	90	3	147.3	35.9	16.5458	71.4	1	0	0	0	0	17.8144	124.74	252.063	87.615	67.655	177.449	0.5989	1.15	0.520783	74.7763	0.61	4.8	4.74936	1	0	0	0	0	0	0	0	0	0	0	0	0	0	0	5.33	0.136667
9400411901	0	80	3	148.1	56.2	25.6228	87.2	2	0	1	0	0	19.2429	95.58	231.96	127.44	46.7786	173.97	0.6215	1.5	0.414333	75.4657	2.18	5	5.3676	0	0	0	0	0	0	0	0	0	0	0	0	0	0	0	8.15	0.208974
10179120801	0	85	3	146.5	39.7	18.4976	84	1	0	0	0	0	11.26	70.56	253.223	126.555	65.3354	160.826	0.7232	1.11	0.651532	68.4112	0.71	5	2.51832	0	0	0	1	0	0	1	0	0	0	0	0	0	0	2	19.15	0.491026
10179131501	0	85	3	147	64.8	29.9875	110	1	0	0	1	0	13.6129	57.6	228.481	89.385	52.9642	160.439	0.6667	1.21	0.550992	71.5271	0.97	5.5	3.95808	1	0	0	1	0	0	0	0	0	1	0	0	1	1	4	12.08	0.309744
10820620901	0	83	3	143.5	66.3	32.1966	110.8	1	0	1	0	0	12.9406	120.42	216.883	242.49	34.794	109.794	0.8475	1.28	0.662109	63.0956	4	5.7	6.40416	1	0	0	0	0	0	0	0	0	0	0	0	1	0	1	8	0.205128
10825910102	0	83	3	155.6	60	24.7818	80.7	1	2	1	0	0	21.5677	114.3	125.258	198.24	30.928	57.2168	0.7232	1.11	0.651532	68.8199	0.7	4.3	4.03368	0	0	0	1	0	0	0	0	0	0	0	0	0	1	2	6.33	0.162308
11013112402	0	81	3	144.9	43.5	20.7182	83.2	1	0	1	0	0	16.5819	99	197.939	92.04	80.4128	107.861	1.0396	1.96	0.530408	56.7634	0.41	4.5	4.86192	0	0	0	0	0	0	0	0	0	0	0	0	1	0	1	11.75	0.301282
11013121001	0	84	3	152.5	32.1	13.8027	68.3	1	0	0	0	0	22.9962	103.32	146.521	92.925	41.7528	94.3304	0.4181	1.06	0.394434	92.6218	1.02	5.4	3.0912	0	0	0	0	0	0	1	0	0	0	0	0	0	0	1	7.49	0.192051
11013130501	0	87	3	134.6	38.6	21.3058	83	1	0	0	0	0	11.232	106.74	163.532	69.915	62.2426	94.3304	0.5537	1.18	0.469237	78.7238	1.87	5.2	3.36672	0	0	0	0	0	0	0	0	0	1	0	0	0	0	1	7.67	0.196667
11600611201	0	80	3	153	45.2	19.3088	79.8	1	0	0	0	0	17.1421	108.72	256.702	162.84	42.526	191.754	0.8588	1.22	0.703934	63.2191	1.49	5.1	4.72248	0	0	1	0	0	0	0	0	0	1	0	1	0	0	3	9.9	0.253846
11600621101	0	90	3	149.5	49.5	22.1474	93.4	1	0	0	0	0	10.3357	95.22	211.857	107.085	67.655	121.779	0.5763	1.03	0.559515	76.3679	1.49	5.6	2.59392	0	0	0	0	0	0	0	0	0	0	0	0	0	0	0	6	0.153846
11748920201	0	91	3	153.3	47.6	20.2546	77.1	1	0	0	0	0	13.4728	85.86	244.331	76.995	76.9334	165.465	0.7006	1.23	0.569593	68.4334	3.39	5	3.61032	0	0	0	0	0	0	0	0	0	0	0	0	0	0	0	1.33	0.0341026
11748921502	0	83	3	150.8	42.4	18.645	79.8	1	1	1	0	0	21.5677	109.98	214.176	166.38	45.6188	148.841	0.8701	1.6	0.543813	62.193	1.55	4.9	6.8292	0	0	0	0	0	0	0	0	0	1	0	0	1	0	2	9	0.230769
11827621101	0	81	3	135.2	39.1	21.3906	87.4	1	0	0	0	1	18.8787	120.96	196.393	161.07	57.2168	117.913	0.4859	1.07	0.454112	86.0851	0.33	4.9	3.25752	0	0	0	0	0	0	0	0	0	0	0	0	1	0	1	5.5	0.141026
11827630101	0	81	3	149.5	47.7	21.342	85.9	1	0	0	0	0	11.4281	139.32	176.29	140.715	44.8456	101.289	0.4633	1.09	0.425046	88.3595	29.01	5.9	3.48096	0	0	0	0	0	0	1	0	0	0	0	0	1	0	2	20.66	0.529744
12249032601	0	89	3	145.3	45.3	21.4569	87	2	0	0	0	0	15.7696	88.74	148.841	132.75	58.7632	74.6138	0.791	1.47	0.538095	64.3908	1.06	5	4.116	0	0	0	0	0	0	0	0	0	0	0	0	0	0	0	5.15	0.132051
12409910601	0	90	3	141.9	35.5	17.6305	74.9	2	0	0	0	0	7.61872	88.56	242.398	46.905	75.0004	163.532	0.8362	1.34	0.62403	62.2868	0.44	4.8	4.32096	0	0	0	0	0	0	0	0	0	1	0	0	0	0	1	14.99	0.384359
12409911001	0	92	3	141.1	45.8	23.0044	88.1	1	0	0	0	0	17.6183	99.36	196.006	105.315	52.5776	126.032	1.3447	1.92	0.700365	47.7579	2.36	5.1	6.23784	0	0	0	0	0	0	0	0	0	0	0	0	0	0	0	4.92	0.126154
12409920901	0	87	3	131.2	30.4	17.6606	84.3	1	0	0	0	0	31.7633	112.32	158.893	49.56	74.2272	79.253	1.5142	2.46	0.615528	45.3822	0.75	4.7	7.03416	0	0	0	0	0	0	0	0	0	0	0	0	0	0	0	10	0.25641
14115421501	0	87	3	146.1	40.1	18.7864	75.7	1	0	0	1	0	13.3328	103.14	216.883	125.67	74.6138	111.341	0.7458	1.4	0.532714	66.8781	7.59	4.9	2.79216	0	0	0	0	0	0	0	0	0	1	0	0	0	0	1	7.25	0.185897
14401610101	0	82	3	152.5	55.1	23.6926	92	2	0	0	1	0	11.5121	101.34	223.455	309.75	41.3662	108.248	0.7458	0.95	0.785053	67.8755	0.5	4.8	3.00552	0	0	0	1	0	0	1	0	0	1	0	0	0	0	3	7.33	0.187949
15047810901	0	87	3	146.5	42.9	19.9886	78	1	0	1	0	0	13.7249	92.16	193.687	89.385	47.5518	127.191	0.7119	1.48	0.481014	68.6035	3.28	3.8	4.98624	0	0	0	0	0	0	0	0	0	0	0	1	1	0	2	11.83	0.303333
15405810601	0	91	3	145	41.6	19.786	65	1	0	0	0	0	19.719	96.66	146.908	89.385	52.191	70.7478	0.8136	1.44	0.565	63.0538	0.96	5.3	3.73128	0	0	0	0	0	0	0	0	0	1	0	0	1	0	2	12.49	0.320256
15467611301	0	80	3	140.5	43.7	22.1375	85.6	1	0	0	0	0	20.0552	128.88	238.919	96.465	53.3508	170.491	0.3503	0.93	0.376667	103.296	1.02	5.4	4.94424	0	0	0	0	0	0	0	0	0	0	0	0	1	0	1	13.3	0.341026
16010411901	0	86	3	153	39.6	16.9166	70	2	0	0	0	0	14.061	52.56	203.738	96.465	64.5622	127.965	0.452	0.64	0.70625	88.2305	1.26	4.6	4.23528	0	0	0	0	0	0	0	0	0	0	0	0	0	0	0	13.5	0.346154
17115920901	0	80	3	154.5	68.6	28.7387	103	1	0	1	0	0	20.4473	107.28	219.975	133.635	48.7116	156.186	0.8927	1.41	0.633121	61.8931	7.25	5.1	5.23488	1	0	0	0	0	0	0	0	0	0	0	0	0	0	0	8.32	0.213333
17115922701	0	82	3	147.4	53.2	24.4859	106.8	1	0	1	0	0	15.3215	100.26	150.774	110.625	43.6858	80.7994	0.8927	1.7	0.525118	61.5121	15.35	4.9	4.75104	1	0	0	0	0	0	0	0	0	1	0	0	0	0	1	5.5	0.141026
17115930601	0	81	3	150.4	46.4	20.5127	80	1	0	0	0	0	21.7358	127.44	183.248	155.76	35.5672	127.965	0.7006	1.27	0.551654	70.4551	21.62	5.4	4.74432	1	0	0	0	0	0	0	0	0	0	0	0	0	0	0	4	0.102564
17464311602	0	83	3	145.3	43.5	20.6043	82	1	1	1	1	0	14.9013	179.82	236.213	79.65	98.9696	127.578	0.7006	1.25	0.56048	70.0266	1.6	5.6	3.3852	0	0	0	0	0	0	1	0	0	0	0	0	0	1	2	16.34	0.418974
17464321001	0	83	3	143.3	47.3	23.034	87.4	1	0	0	0	0	23.6124	114.12	135.31	233.64	25.129	53.7374	0.678	1.2	0.565	71.2952	0.75	5.1	3.47256	1	0	0	0	0	0	0	0	0	0	0	0	0	0	0	11.09	0.284359
20490631401	0	83	3	144.5	41.4	19.8273	82	1	0	0	0	0	14.061	93.78	216.883	64.605	99.3562	109.408	0.6667	1.1	0.606091	71.9543	2.27	4.7	3.17184	0	0	0	0	0	0	0	0	0	0	0	0	1	0	1	2.33	0.0597436
20490632101	0	81	3	153	46.3	19.7787	69	1	0	0	0	0	15.3775	92.7	144.975	73.455	57.6034	79.6396	0.6554	1.19	0.550756	73.0754	2.42	4.7	2.6376	0	0	0	1	0	0	1	0	0	0	0	0	0	0	2	7.74	0.198462
20740610702	0	82	3	139	43.4	22.4626	71.6	1	1	1	0	1	17.6463	95.4	160.439	47.79	58.3766	84.2788	0.8588	2.2	0.390364	62.8299	1.72	4.9	5.06856	1	0	0	1	0	0	0	0	0	0	0	0	1	0	2	12.67	0.324872
20742810902	0	80	3	149.1	37.1	16.6886	73.6	1	0	1	0	0	19.4109	136.8	243.558	107.97	55.6704	170.877	0.791	1.41	0.560993	66.1308	1.19	4.9	5.166	0	0	0	0	0	0	0	0	0	0	0	0	0	0	0	4.09	0.104872
20742811201	0	87	3	139.9	42.8	21.868	82.2	1	1	0	0	0	20.0552	94.86	189.047	77.88	57.2168	121.392	0.9492	1.53	0.620392	58.6055	0.95	4.5	4.44024	1	0	0	0	1	0	0	0	0	0	0	0	0	0	1	5.07	0.13
20742812801	0	87	3	139.2	42.2	21.7788	83	1	0	0	0	0	14.7613	99.18	191.754	62.835	67.655	115.98	0.9266	1.82	0.509121	59.3839	0.49	4.6	6.6948	0	0	0	0	0	0	0	0	0	0	0	0	1	0	1	2.33	0.0597436
20742830101	0	84	3	149.4	45	20.161	89	1	0	0	0	0	12.4925	125.1	180.929	120.36	50.6446	108.248	0.8249	1.33	0.620226	63.8448	1.66	4.6	4.00848	0	0	0	0	0	0	0	0	0	0	0	0	0	0	0	4.17	0.106923
20742831102	0	83	3	150.5	60.7	26.7988	100	1	1	1	0	0	12.3804	143.82	205.285	107.97	44.0724	137.63	0.8814	1.54	0.572338	61.7551	38.5	5.2	5.56584	1	0	1	0	0	0	1	0	0	0	0	0	0	0	2	6.57	0.168462
21115431501	0	83	3	160	46	17.9688	47	1	1	0	1	0	12.5205	108.54	187.114	156.645	47.1652	111.341	0.7006	1.15	0.609217	70.0266	3.05	4.7	3.5448	1	0	0	1	0	0	1	0	0	0	0	0	1	1	4	14.74	0.377949
21117630601	0	82	3	152.3	52.3	22.5477	90.5	1	0	1	1	0	26.4975	97.74	205.671	80.535	62.6292	130.671	0.9718	1.81	0.536906	58.7181	1.29	5.2	3.7548	0	0	0	0	0	0	1	0	0	0	0	0	0	0	1	6.5	0.166667
24270212601	0	85	3	143.5	38.4	18.6478	71	1	0	0	0	0	14.7052	95.04	248.584	103.545	77.32	155.8	0.9492	1.22	0.778033	58.9474	2.4	5.2	4.0656	0	0	0	0	0	0	0	0	0	0	0	0	1	0	1	7.83	0.200769
24270230501	0	88	3	148	46.8	21.366	72	1	0	0	0	0	10.1956	116.1	218.816	164.61	59.923	127.965	0.6893	1.12	0.615446	69.6267	1.62	5.6	5.964	1	0	0	0	0	0	0	0	0	1	0	0	0	0	1	6.32	0.162051
24405632201	0	82	3	148.2	43.6	19.8514	92.6	1	1	0	0	0	18.6267	83.88	176.29	32.745	57.99	115.593	0.8475	0.98	0.864796	63.2872	0.3	5.2	4.96944	0	0	0	0	0	0	1	0	0	0	0	0	0	0	1	4	0.102564
24460410801	0	81	3	137.6	45.6	24.084	81.6	2	2	1	0	0	14.9854	100.26	239.305	202.665	44.0724	153.48	0.8023	1.11	0.722793	65.4156	4.46	5.3	3.17016	1	0	0	0	0	0	0	0	0	0	0	0	0	0	0	2.16	0.0553846
24460411601	0	80	3	155.2	67.3	27.9403	100.2	2	0	1	0	0	24.6488	125.64	288.017	205.32	40.2064	221.135	1.5933	1.82	0.87544	45.0701	11.26	5.7	9.35088	1	1	0	0	0	0	0	0	0	0	0	0	1	0	2	7	0.179487
24460413801	0	82	3	153.1	49.6	21.1608	88.6	2	0	0	0	0	12.4084	102.6	266.367	110.625	48.7116	203.352	0.6667	1.29	0.516822	72.1728	1.72	4.8	5.05848	0	0	0	0	0	0	0	0	0	1	0	0	1	0	2	3.25	0.0833333
24460431901	0	81	3	132.3	36.5	20.8532	82.6	1	0	0	0	0	14.4252	108	229.254	127.44	70.3612	131.831	0.9266	1.49	0.621879	60.4547	1.24	5.3	5.74224	1	1	0	0	0	0	0	0	0	0	0	0	0	0	1	5.09	0.130513
24467610102	0	88	3	144.4	31.1	14.9151	66.2	1	0	1	0	0	10.6718	201.06	202.965	76.11	68.0416	122.166	0.7571	1.11	0.682072	66.1404	0.88	5.2	4.0152	0	0	0	0	0	0	0	0	0	1	0	0	0	0	1	3.5	0.0897436
24467610402	0	81	3	133.2	40.8	22.996	71.2	1	0	1	0	0	23.5844	125.46	188.661	61.065	55.2838	119.073	0.9379	1.38	0.679638	60.0548	26.7	4.8	5.0484	0	0	0	0	0	0	0	0	0	0	0	0	1	0	1	13.07	0.335128
24467611301	0	81	3	156.1	41.6	17.0721	72.2	1	0	0	0	0	11.7362	115.56	182.862	67.26	51.8044	125.258	0.7232	1.34	0.539701	69.241	2.06	5	3.55152	0	0	0	0	0	0	0	0	0	1	0	0	1	0	2	7.41	0.19
24467620802	0	88	3	127.4	33.9	20.8863	83.2	1	0	1	0	1	18.2065	103.14	265.981	114.165	74.2272	162.372	1.0283	2.08	0.494375	55.9324	1.09	4.8	4.66704	0	0	0	0	0	0	0	0	0	0	0	0	1	0	1	14.66	0.375897
24467622401	0	84	3	151	36.7	16.0958	67	1	0	0	1	0	19.579	107.64	235.439	149.565	77.7066	123.325	1.2882	2.09	0.616364	50.0188	1.07	5.1	7.93968	0	0	0	0	0	0	0	0	0	0	0	0	0	0	0	1.66	0.0425641
24467633201	0	84	3	130	34	20.1183	85	1	0	0	0	0	21.6517	103.5	227.321	85.845	68.0416	136.083	0.8023	1.23	0.652276	64.8233	0.2	5.3	3.72624	0	0	0	0	0	0	0	0	0	0	0	0	0	0	0	9.67	0.247949
26167611302	0	80	3	149	40.3	18.1523	83	1	0	1	0	0	11.4561	100.8	178.223	90.27	41.3662	126.032	0.7684	0.93	0.826237	67.1888	0.31	5	2.97192	0	0	0	1	0	0	0	0	0	0	0	0	0	0	1	9.09	0.233077
26167630201	0	83	3	142.3	42.1	20.7909	88	1	0	1	1	0	16.9741	93.42	195.233	83.19	52.5776	109.021	0.9379	0.89	1.05382	59.6896	0.37	4.9	3.27936	0	0	0	0	0	0	0	0	0	1	0	0	0	0	1	6.91	0.177179
26167631201	0	80	3	154	67	28.251	104	1	0	0	0	0	11.344	127.44	223.455	129.21	38.66	141.496	0.4859	0.67	0.725224	86.353	1.28	6	4.6536	1	1	1	1	0	0	0	0	0	0	0	0	0	0	3	16.1	0.412821
26167631901	0	87	3	138	36	18.9036	83	1	0	0	0	0	15.8537	110.88	234.666	92.04	57.6034	138.403	0.4633	0.9	0.514778	86.7943	0.53	5.2	2.83584	0	0	0	0	0	0	1	0	0	0	0	0	0	1	2	7.99	0.204872
26557630901	0	82	3	141.6	42.3	21.0967	77.4	1	0	0	0	0	21.0635	107.46	218.042	49.56	76.5468	124.872	0.7345	0.78	0.941667	68.4453	7.3	5.3	3.57504	0	0	0	0	0	0	0	0	0	0	0	0	0	0	0	5.82	0.149231
26630632601	0	82	3	141.2	39.8	19.9624	76.3	1	0	0	0	0	17.8144	95.22	216.883	74.34	64.1756	143.429	0.7458	1.38	0.540435	67.8755	0.87	4.8	4.5528	1	0	0	0	0	0	0	0	0	0	0	0	0	0	0	3.33	0.0853846
26860610901	0	82	3	143.2	43.6	21.2618	81.2	1	0	0	0	0	16.3578	98.64	282.605	110.625	52.9642	184.795	0.7119	1.28	0.556172	69.6266	0.59	5	4.02024	0	0	0	0	0	0	0	0	0	0	0	0	0	0	0	2.91	0.0746154
26860612901	0	81	3	158	48.4	19.3879	81.2	1	0	0	0	0	17.8144	97.74	167.011	100.89	73.454	63.0158	0.9153	1.77	0.517119	60.8623	0.73	5.1	4.54944	1	0	0	1	1	0	0	0	0	1	0	1	0	0	4	8.41	0.215641
27040232301	0	80	3	152.5	46	19.7796	84	1	0	0	0	0	15.3775	147.24	202.965	106.2	49.4848	131.057	0.7684	1.12	0.686071	67.1888	0.3	5.8	3.50112	0	0	0	1	0	0	0	0	0	1	0	0	0	0	2	9.96	0.255385
27180610301	0	81	3	152	46.3	20.0398	90	1	1	0	1	0	16.0777	93.24	257.862	149.565	102.062	139.949	0.7345	0.98	0.74949	68.6557	0.34	5	4.15296	0	0	0	0	0	0	0	0	0	0	0	0	0	0	0	6	0.153846
29402811201	0	83	3	156	66.3	27.2436	110	1	0	0	0	0	14.033	271.26	239.692	268.155	41.3662	155.413	0.7345	1.01	0.727228	68.2381	6.68	12.2	4.58136	1	0	0	1	0	0	0	0	0	0	0	0	0	0	1	6.15	0.157692
29402821801	0	81	3	165	63.2	23.214	97.1	2	2	1	0	0	13.921	150.3	186.341	60.18	47.5518	136.47	0.7232	1.09	0.663486	69.241	1.33	5.6	3.2844	1	0	1	0	0	0	0	0	0	0	0	0	0	0	1	6.16	0.157949
29533120902	0	81	3	147.1	54.6	25.2329	106.6	1	0	1	1	0	11.344	119.52	226.161	84.96	73.0674	138.789	0.5876	1.16	0.506552	77.5778	3.52	5	6.33192	1	0	0	1	0	0	1	0	0	0	0	0	1	0	3	13.49	0.345897
29600630701	0	80	3	151.8	51	22.1323	96.5	1	0	0	0	0	14.3971	100.98	183.635	108.855	47.5518	110.568	0.6893	1.01	0.682475	71.3064	0.89	5.2	3.62544	0	0	0	0	0	0	0	0	0	0	0	0	0	0	0	0.66	0.0169231
29608132002	0	81	3	142.9	41.2	20.1759	86	1	0	1	0	0	12.6885	111.24	212.63	109.74	53.3508	146.908	0.6893	1.29	0.534341	71.0852	2.72	5.3	2.9988	1	0	0	0	0	0	0	0	0	0	0	0	0	0	0	10.66	0.273333
29743920702	0	80	3	150.5	60.6	26.7547	100.5	1	1	1	0	0	17.4782	103.5	281.831	65.49	80.7994	197.166	0.5763	1.07	0.538598	78.651	3.4	4.8	5.05176	1	0	0	0	0	0	0	0	0	0	0	0	1	0	1	13.47	0.345385
29743932501	0	87	3	147	45.8	21.1949	84.5	1	0	0	0	0	22.9122	97.74	276.032	136.29	68.8148	192.913	0.9944	1.46	0.681096	57.1316	0.45	5.3	5.04168	0	0	0	0	0	0	0	0	0	0	0	0	0	0	0	1.66	0.0425641
29824510401	0	83	3	154.6	55	23.0114	91.4	1	0	0	0	0	13.4168	95.4	176.676	61.065	43.6858	131.057	0.6102	1.23	0.496098	75.529	2.57	5.9	3.69264	0	0	0	0	0	0	0	0	0	0	0	0	0	0	0	5.84	0.149744
29824520801	0	80	3	147.9	49.2	22.492	88	1	0	0	1	1	17.2542	95.04	219.589	69.03	57.99	147.681	0.678	1.08	0.627778	71.9547	0.74	5	3.33144	0	0	0	0	0	0	0	1	0	0	0	0	1	0	2	14.82	0.38
29824532702	0	90	3	155.7	76.9	31.7212	87	1	0	1	0	0	19.579	124.38	201.032	231.87	35.1806	101.676	1.0622	0.72	1.47528	54.6399	3.51	5	5.08536	0	0	0	1	0	0	1	0	0	0	0	0	0	0	2	17.37	0.445385
29863120102	0	80	3	152.2	56	24.1746	95.4	1	0	1	0	0	18.1505	101.88	214.563	102.66	52.191	147.681	0.5311	1.02	0.520686	82.2482	2.37	4.6	3.66744	0	0	0	0	0	0	0	0	0	0	0	0	1	0	1	10.5	0.269231
32014610701	0	83	3	144.3	46	22.0915	81	1	0	0	0	0	14.089	111.78	186.341	500.91	28.6084	35.5672	0.565	1.07	0.528037	78.7797	0.85	5.2	4.3008	0	0	0	1	0	0	0	1	0	1	0	0	1	0	4	9.74	0.249744
32165911601	0	84	3	146.8	37.5	17.4012	75	1	0	0	0	0	11.0079	138.24	230.8	95.58	54.5106	167.011	0.7345	1.05	0.699524	68.034	0.49	5.6	2.35536	0	0	0	0	0	0	0	0	0	1	0	0	0	0	1	8.66	0.222051
32165931002	0	90	3	153.9	57.4	24.2345	114	1	0	1	0	0	18.5426	167.58	228.867	177	33.2476	138.403	0.6554	0.94	0.697234	71.1749	0.9	7.5	1.848	1	1	0	1	0	0	0	0	0	1	0	0	1	0	4	12.16	0.311795
32165931301	0	80	3	147.6	50.9	23.3639	89.8	1	0	0	0	0	33.668	100.26	213.403	138.945	49.0982	139.563	0.5876	2.37	0.247932	77.8192	1.31	4.9	4.70904	0	0	0	0	0	0	0	0	0	0	0	0	0	0	0	4.5	0.115385
32468131401	0	80	3	145	60.6	28.8228	101	2	0	0	0	0	11.6802	99	244.718	120.36	42.9126	178.223	0.6328	1.05	0.602667	74.7248	21.86	5.4	3.94968	1	1	0	1	0	0	0	0	0	0	0	0	0	0	2	17.67	0.453077
32555421401	0	83	3	149.9	59.9	26.6578	96.6	1	0	0	0	0	15.6576	106.02	196.779	107.085	46.0054	132.99	0.5876	1.21	0.48562	77.106	2.29	5.5	4.116	1	0	0	0	0	0	0	0	0	0	0	0	0	0	0	2.83	0.0725641
33013120801	0	80	3	144.2	34.8	16.7359	71.2	1	0	0	0	0	14.7893	117	168.558	111.51	51.0312	102.836	0.6554	1.17	0.560171	73.3028	3.39	5.4	4.28568	0	0	0	0	0	0	0	0	0	0	0	0	1	0	1	8.66	0.222051
33013131801	0	83	3	139.1	55.3	28.5806	98.4	1	0	0	0	1	16.946	117.18	230.8	138.06	55.6704	156.573	0.9831	1.64	0.599451	58.171	12.28	6.1	7.5936	0	0	0	0	0	0	0	0	0	0	0	0	1	0	1	4.25	0.108974
33400212401	0	85	3	148	54	24.653	95.2	1	0	0	0	0	16.0217	110.7	219.975	261.96	34.794	136.47	0.904	1.03	0.87767	60.5433	25.1	5.4	4.39488	1	0	0	0	0	0	0	0	0	0	0	0	1	0	1	5.64	0.144615
33463112401	0	83	3	138	51	26.7801	91	1	1	0	0	0	11.7642	117.18	202.578	76.11	53.7374	129.898	0.9266	1.35	0.68637	60.0871	3.36	5.6	5.12904	1	0	0	0	0	0	0	0	0	0	0	0	0	0	0	4.33	0.111026
33823120401	0	86	3	147	49.7	22.9997	93	2	1	0	0	1	17.8704	118.62	212.243	152.22	51.4178	137.63	0.791	1.07	0.739252	64.9454	0.4	5.3	4.31088	1	0	0	0	0	0	0	0	0	0	0	0	0	0	0	3.66	0.0938462
33823121102	0	84	3	152	31.6	13.6773	58	2	1	1	0	0	17.5343	99.72	144.975	107.97	42.9126	82.7324	0.8588	1.24	0.692581	62.4523	1.22	5	3.61032	0	0	0	1	0	0	0	0	0	0	0	0	0	0	1	9.67	0.247949
33823122101	0	87	3	147	51	23.6013	93	2	0	0	0	0	13.7529	100.8	206.444	148.68	64.5622	112.887	0.7458	1.28	0.582656	66.8781	1.77	5.4	4.00848	1	0	0	0	0	0	0	0	0	1	0	0	1	0	2	9.49	0.243333
33823131402	0	80	3	143	45.5	22.2505	82	1	0	1	0	0	20.2512	94.14	206.831	168.15	40.593	135.697	0.678	0.94	0.721277	71.9547	1.36	5.5	4.69056	0	0	0	0	0	0	1	0	0	1	0	0	0	0	2	9.08	0.232821
3047612301	1	69	1	167.6	78.5	27.9461	100	1	2	1	1	2	12.9126	124.74	226.548	162.84	29.3816	162.759	0.791	1.11	0.712613	80.4858	6.14	5.4	4.4856	1	0	0	1	0	0	0	0	0	0	0	0	0	0	1	5.99	0.15359
3047620701	1	60	1	169.5	60.6	21.0928	81.4	1	1	1	1	0	14.6772	95.94	217.269	75.225	100.903	102.449	0.9153	0.77	1.1887	76.9474	0.46	4.8	5.31552	0	0	0	0	0	0	0	0	0	0	0	0	1	0	1	2.99	0.0766667
3047632301	1	64	1	165.5	45.3	16.5387	61.8	1	1	1	1	0	8.54305	87.12	169.331	65.49	55.2838	98.1964	0.904	1.23	0.734959	76.2321	1.92	5	5.68008	0	0	0	0	0	0	1	0	0	1	0	0	0	0	2	4.99	0.127949
3110610202	1	60	1	160.5	59.7	23.1752	84	1	1	1	1	2	12.0443	85.68	142.655	119.475	32.0878	75.387	0.9266	0.82	1.13	76.4322	8.11	5.1	5.0316	0	0	0	0	0	0	0	0	0	0	0	0	0	0	0	1.83	0.0469231
3110610302	1	61	1	152.7	50.5	21.6577	78	1	1	1	1	0	7.73076	94.14	198.712	69.03	52.5776	115.98	0.7684	0.79	0.972658	84.3331	0.99	4.9	4.52928	0	0	0	0	0	0	0	0	0	0	0	0	0	0	0	0.66	0.0169231
3110610902	1	67	1	156.5	45.1	18.414	72	1	1	1	0	0	13.0807	90.36	175.13	66.375	48.7116	99.3562	0.7232	0.8	0.904	85.1575	3.68	5.2	4.6368	0	0	0	0	0	0	0	0	0	1	0	0	1	0	2	5.65	0.144872
3110611301	1	63	1	168.2	51.7	18.2742	71	1	1	1	0	0	9.66345	108.18	190.594	51.33	50.6446	120.619	0.791	0.72	1.09861	82.3381	0.59	5.3	3.9732	0	0	0	0	0	0	0	0	0	0	0	0	0	0	0	2.5	0.0641026
3110611402	1	64	1	164	74.9	27.848	99	1	1	1	0	1	15.7416	94.5	214.176	123.015	40.2064	138.016	1.1526	0.88	1.30977	66.7372	0.53	5.6	8.36808	0	0	0	0	0	0	0	0	0	0	0	0	0	0	0	1.66	0.0425641
3110620101	1	68	1	162.1	53.1	20.2082	74.1	1	2	1	0	0	10.0556	93.24	238.146	65.49	60.6962	165.465	0.8249	0.92	0.89663	78.9453	0.31	5	3.81192	1	0	0	0	0	0	0	0	0	0	0	0	0	0	0	4.5	0.115385
3110621301	1	69	1	155.3	48.5	20.1094	76.2	1	1	1	0	0	15.8257	100.62	201.419	91.155	62.6292	122.939	0.5763	1.01	0.570594	95.7238	2.38	4.9	4.04712	0	0	0	0	0	0	0	0	0	1	0	0	0	0	1	1.83	0.0469231
3110631002	1	65	1	162.9	67.1	25.286	91.2	2	2	1	0	0	12.3524	108.72	168.171	71.685	73.0674	85.8252	1.0509	1.17	0.898205	69.9277	2.03	5.1	6.89808	1	0	0	1	0	0	0	0	0	0	0	0	0	0	1	5.58	0.143077
3110632101	1	68	1	168.1	66.9	23.675	83.7	1	0	0	1	0	23.5284	117.36	190.207	63.72	48.325	134.923	0.904	1.07	0.84486	75.0849	2.96	5.3	6.09672	0	0	0	0	0	0	0	0	0	0	0	0	1	0	1	3.57	0.0915385
3404320101	1	63	1	154.7	54.6	22.8146	78	1	1	1	1	0	18.5426	79.74	116.753	40.71	42.1394	69.588	0.791	0.97	0.815464	82.3381	0.56	5.3	5.26176	1	0	0	1	0	0	0	0	0	0	0	0	0	0	1	3.5	0.0897436
3404330902	1	65	1	152.5	55	23.6496	86.8	1	1	1	1	2	10.2517	88.92	177.836	105.315	30.928	116.367	1.0622	1.44	0.737639	69.5194	3.43	4.7	6.79896	1	0	0	0	1	0	0	0	0	1	0	0	0	0	2	11.31	0.29
3404331501	1	63	1	172.5	69	23.1884	89	1	1	1	1	1	13.6969	84.06	165.851	77.88	91.6242	56.057	1.1526	1.25	0.92208	67.0006	0.4	4.7	5.81448	0	0	0	0	0	0	0	0	0	0	0	0	0	0	0	2.16	0.0553846
3404332301	1	61	1	152	54	23.3726	81.8	1	1	0	1	0	17.6743	85.86	241.625	61.95	64.9488	167.011	0.8249	1.08	0.763796	81.1197	8.21	5	4.85016	0	0	0	0	0	0	0	1	0	0	0	0	0	0	1	5	0.128205
3467610601	1	61	1	162.8	49.7	18.752	80	1	1	1	1	0	12.2964	108.36	240.079	280.545	30.5414	156.573	1.0961	1.1	0.996454	69.428	2.03	5.8	7.89936	0	0	0	0	0	0	0	1	0	1	0	0	1	0	3	8.07	0.206923
3467620801	1	62	1	152.7	48.6	20.8429	78	1	1	1	1	0	8.59907	84.96	153.094	160.185	47.1652	77.32	0.7684	1.02	0.753333	83.9908	0.73	5.6	5.26848	0	0	0	0	0	0	0	1	0	1	0	0	0	1	3	7.75	0.198718
3467620902	1	65	1	154	48.6	20.4925	77	1	1	1	1	1	20.7274	114.66	153.094	91.155	59.923	81.186	0.8136	1.18	0.689492	80.4465	0.75	5.1	6.00264	0	0	0	0	0	0	0	0	0	1	0	0	0	0	1	4.33	0.111026
3467622302	1	63	1	168.7	73.6	25.8611	94.4	1	1	1	1	1	19.2429	106.74	166.625	67.26	36.3404	121.006	1.1074	1.09	1.01596	68.4843	7.29	5.6	7.46088	1	0	0	0	0	0	0	0	0	0	0	0	1	1	2	6.83	0.175128
3467631502	1	63	1	162.8	80	30.1843	100	1	1	1	0	0	23.4164	102.24	139.563	99.12	45.2322	76.1602	0.8475	0.9	0.941667	79.2857	0.53	5.5	5.01984	1	0	0	1	0	0	0	0	0	0	0	0	1	0	2	8.66	0.222051
5405421301	1	65	1	154	52.8	22.2635	75	1	1	1	1	0	25.5451	123.3	161.599	58.41	46.0054	100.516	0.8814	0.97	0.90866	76.997	0.28	5.6	3.8052	0	0	0	0	0	0	0	0	0	0	0	0	0	0	0	3.08	0.0789744
5405422901	1	62	1	165	69.7	25.6015	92	1	1	1	0	0	16.918	106.92	190.98	92.925	42.526	127.965	0.9492	1	0.9492	74.8143	0.53	5.8	6.66456	0	0	0	0	0	0	0	0	0	1	0	0	0	0	1	2.75	0.0705128
5405432702	1	65	1	160	51.5	20.1172	81	1	1	1	1	1	13.1647	108.36	184.795	86.73	52.9642	107.475	0.8362	1.31	0.638321	79.2487	3.47	5.4	6.33192	1	0	0	0	0	0	0	0	0	0	0	0	1	0	1	10.31	0.264359
5405433201	1	62	1	154	55.2	23.2754	87	1	1	1	0	0	15.1254	114.3	254.769	122.13	53.7374	178.996	0.9153	1.25	0.73224	76.319	2.13	5.4	6.96528	1	0	0	0	0	0	0	0	0	0	0	0	1	0	1	3.16	0.0810256
5745710402	1	62	1	159.3	73.8	29.082	96.1	1	0	1	1	0	19.8311	106.2	308.893	108.855	55.6704	247.811	0.791	0.94	0.841489	82.6682	1.77	5.5	5.41632	1	0	0	0	0	0	0	0	0	1	0	0	1	0	2	6.33	0.162308
5745710901	1	63	1	154.4	58.4	24.4973	94.8	1	0	1	1	0	25.209	136.44	211.47	111.51	48.325	158.893	0.8475	0.99	0.856061	79.2857	0.39	7	3.48432	0	0	0	0	0	0	0	0	0	1	1	0	1	0	3	8.67	0.222308
5745711201	1	62	1	161.2	48.5	18.6643	66.5	1	0	0	1	1	11.4561	91.62	127.578	46.905	58.3766	73.454	0.9153	1.14	0.802895	76.319	0.83	5	3.87072	0	0	0	0	0	0	0	0	0	1	0	0	0	0	1	3.49	0.0894872
5745711701	1	69	1	161.6	53.6	20.5249	84.4	1	1	1	1	1	9.29932	112.5	205.671	146.025	87.7582	105.155	0.7684	1.08	0.711481	81.7734	3.53	5.2	6.10512	0	0	0	0	0	0	1	0	0	0	0	0	0	1	2	7.41	0.19
5745731001	1	66	1	154.4	43.8	18.373	85.4	1	0	1	1	1	21.0355	84.42	153.48	53.1	63.789	87.3716	0.5198	1.07	0.485794	102.42	0.17	4.9	3.90264	0	0	0	0	0	0	1	0	0	0	0	0	1	0	2	6.82	0.174872
5820210401	1	66	1	169.1	62.9	21.997	81.2	2	1	1	1	0	20.4753	100.62	144.202	103.545	30.5414	92.3974	0.9718	1.21	0.80314	72.7107	18.73	5.2	5.01984	0	0	0	0	0	0	0	0	0	1	0	0	0	0	1	4.08	0.104615
5820232301	1	69	1	154.1	48.6	20.4659	79.1	1	1	1	0	0	18.7387	81	134.15	49.56	58.7632	63.4024	1.0509	1.56	0.673654	68.891	2.38	5.2	4.6284	0	0	0	0	0	0	0	0	0	0	0	0	0	0	0	3.5	0.0897436
6044010302	1	60	1	158.4	49.5	19.7285	78	1	1	1	1	1	26.0493	117.72	256.316	166.38	46.7786	175.13	0.6667	0.95	0.701789	91.5277	0.46	4.8	5.18616	0	0	0	0	0	0	0	0	0	0	0	0	0	0	0	2.84	0.0728205
6044020502	1	63	1	160	49	19.1406	78	1	1	1	1	1	15.7976	109.08	127.965	41.595	56.8302	67.2684	0.5989	0.85	0.704588	95.8858	8.23	6	2.38056	0	0	0	0	0	0	0	0	0	0	0	0	1	0	1	3.84	0.0984615
6044030401	1	65	1	162.5	71.4	27.0391	100	1	1	0	1	0	28.2621	107.1	211.857	63.72	50.6446	155.413	0.9266	1.34	0.691493	74.9173	1.18	4.9	4.25376	1	0	0	0	0	0	0	1	0	0	0	0	1	0	2	10.24	0.262564
6044031801	1	68	1	160.5	76.6	29.7357	102	2	2	1	1	0	13.7529	136.44	152.707	115.05	29.3816	109.408	1.017	1.48	0.687162	70.3955	2.94	5.5	4.662	1	0	0	0	0	0	0	0	0	1	0	0	1	0	2	6.82	0.174872
6044031902	1	64	1	161.5	74.6	28.6018	98	1	1	1	1	0	13.921	122.22	162.372	114.165	34.794	113.274	0.7119	1.03	0.691165	86.8848	0.72	4.8	3.3348	0	1	0	1	0	0	0	0	0	1	0	0	0	0	3	7.41	0.19
6044032701	1	63	1	173.5	71.5	23.7524	96	1	1	1	1	0	12.0723	100.98	165.078	136.29	43.2992	99.3562	0.8136	1.31	0.621069	81.0778	1.91	5	5.70696	0	1	0	0	0	0	0	0	0	1	0	0	0	0	2	5.08	0.130256
6048110502	1	63	1	162.2	69.7	26.493	101	1	1	1	1	2	12.5485	147.24	203.738	123.015	28.995	155.8	0.9153	1.15	0.795913	76.0142	3.93	5.8	3.696	1	1	1	0	0	0	0	0	0	0	1	0	0	0	3	14.23	0.364872
6048110701	1	60	1	172.3	76.2	25.6675	110	1	1	1	1	0	10.1676	107.46	209.924	165.495	32.4744	150.774	0.8362	1.59	0.525912	80.8512	7.64	5.3	5.38104	1	0	0	1	0	0	0	0	0	0	0	0	0	0	1	17.25	0.442308
6048112101	1	64	1	176.5	69.8	22.4061	96.8	1	1	0	1	0	13.6129	99	142.269	72.57	38.2734	97.0366	0.8927	1.22	0.731721	76.7589	0.78	4.9	4.64688	1	0	0	0	0	0	0	0	0	0	0	0	0	0	0	7.08	0.181538
6048113002	1	64	1	171.7	86	29.1714	105	2	1	1	1	1	11.344	108.72	232.733	188.505	32.861	173.197	0.7571	1.06	0.714245	84.0052	0.67	5.2	5.36256	0	0	0	1	0	0	0	0	0	1	0	0	1	0	3	5	0.128205
6048120801	1	60	1	172.6	60.2	20.2076	81.4	1	2	1	1	1	12.5485	95.4	153.094	64.605	52.9642	90.0778	0.678	0.94	0.721277	90.6892	0.81	4.8	2.90136	0	0	0	0	0	0	0	0	0	0	0	0	0	0	0	5.34	0.136923
6048121801	1	63	1	172.3	74.2	24.9939	95.4	1	2	1	1	0	25.6572	100.98	200.645	189.39	37.1136	95.1036	1.0961	1.48	0.740608	68.87	1.92	5.2	5.754	1	0	0	0	0	0	0	0	0	1	0	0	1	0	2	8.58	0.22
6048132202	1	64	1	166.1	79.7	28.8881	101	1	2	1	1	0	9.71947	197.28	163.532	325.68	24.3558	51.0312	0.8814	1.17	0.753333	77.2962	2.31	5.6	4.15968	0	1	0	1	1	0	0	0	0	0	0	0	1	0	4	9.32	0.238974
6403311402	1	67	1	172.6	74.9	25.142	93	2	2	1	1	0	14.7893	101.52	265.208	106.2	32.0878	214.176	0.9266	1.08	0.857963	74.3516	1.83	4.9	5.62632	0	0	0	1	0	0	0	0	0	0	0	1	0	0	2	4.49	0.115128
6403332501	1	62	1	173	78.1	26.0951	94	1	2	1	1	1	20.7834	101.7	142.269	102.66	45.6188	81.5726	0.6215	1.12	0.554911	94.3375	0.8	4.7	3.60528	1	0	0	0	0	0	0	0	0	0	0	0	1	0	1	13.33	0.341795
6403332601	1	63	1	176	85.3	27.5374	103	1	1	1	1	0	18.2065	97.2	202.192	154.875	30.1548	122.939	0.9492	1.43	0.663776	74.5155	1.96	4.7	4.4772	0	0	0	0	0	0	0	0	0	0	0	0	0	0	0	1.5	0.0384615
6403332701	1	62	1	175	59.8	19.5265	78.3	1	1	1	0	0	13.2207	102.24	135.31	143.37	44.459	68.0416	0.8588	1.23	0.698211	79.0284	0.36	5.1	4.9728	0	0	0	1	0	0	1	0	0	1	0	0	0	0	3	4.32	0.110769
6403332902	1	61	1	178.1	85.5	26.9549	101	1	1	1	1	2	11.5681	104.04	232.733	92.925	40.9796	170.877	0.678	0.97	0.698969	90.3151	1.61	5.3	3.6708	1	0	0	0	0	0	0	0	0	0	0	0	1	0	1	10.24	0.262564
6554612101	1	62	1	169.1	71.7	25.0745	91.2	1	1	1	1	2	18.7667	99.18	177.063	81.42	39.0466	119.846	0.8362	0.72	1.16139	80.1908	0.54	5.3	4.22352	1	0	0	0	0	0	0	0	0	0	0	0	0	0	0	5.16	0.132308
6554612202	1	62	1	161.5	55.2	21.1638	88.2	1	1	1	1	0	15.7976	95.94	259.022	130.095	107.475	123.325	0.7684	0.83	0.925783	83.9908	0.26	5.2	5.02152	0	0	0	0	0	0	1	0	0	0	0	0	0	0	1	5.74	0.147179
6554632601	1	60	1	163.7	53	19.7778	83	1	0	1	1	1	15.4895	107.82	77.7066	49.56	34.4074	30.1548	0.6893	0.81	0.850988	89.8722	2.02	5.1	3.42552	0	0	0	0	0	0	0	0	0	1	0	0	0	0	1	2.5	0.0641026
7242831601	1	68	1	161.5	57.9	22.199	83.4	2	3	1	1	1	9.69146	111.42	214.563	64.605	61.856	142.269	0.9605	1.41	0.681206	72.6335	0.88	4.9	4.86024	1	0	0	1	0	0	0	0	0	0	0	0	0	0	1	6.67	0.171026
7400211401	1	64	1	165.9	65.8	23.9074	93.2	1	1	0	1	0	12.0443	239.22	229.64	213.285	44.0724	142.269	1.017	1.29	0.788372	71.4711	1.27	8.7	3.48936	0	0	0	0	0	0	0	0	0	0	0	0	0	0	0	9.07	0.232564
7400230301	1	69	1	163	50.3	18.9318	72	1	0	1	1	0	18.9067	92.7	175.903	87.615	71.521	93.1706	0.8136	1.36	0.598235	79.2539	1.75	5.5	3.3012	0	0	0	0	0	0	0	0	0	0	0	0	0	0	0	0.33	0.00846154
7400231101	1	67	1	164	48.1	17.8837	75.6	1	1	0	1	1	21.2596	115.38	160.052	66.375	59.5364	86.5984	0.8701	1.22	0.713197	76.9574	0.98	5.6	4.80312	0	0	0	0	0	0	0	0	0	0	0	0	1	0	1	7.33	0.187949
7400420401	1	65	1	165	78.8	28.944	102	2	2	1	1	0	14.9013	100.08	190.207	64.605	83.119	92.0108	0.9379	1.25	0.75032	74.4217	4.45	4.8	6.88632	1	0	1	0	0	0	1	1	0	0	0	0	0	1	4	7.41	0.19
7400420801	1	60	1	179.5	74.2	23.029	111	2	2	1	0	0	12.5485	102.6	117.913	89.385	64.9488	28.6084	0.8023	1.05	0.764095	82.7042	0.46	5.1	7.33824	0	0	0	0	0	0	0	0	0	1	0	0	0	0	1	3.5	0.0897436
7463121302	1	60	1	154.6	57.7	24.1411	86	1	1	1	0	1	15.9097	106.92	133.764	79.65	58.3766	61.4694	0.9831	1.19	0.826134	73.9949	1.46	5.2	6.57888	0	0	0	0	0	0	0	0	0	0	0	0	0	0	0	1.33	0.0341026
7463131001	1	62	1	152.3	53.9	23.2375	86	2	1	1	1	0	12.5205	86.76	155.413	136.29	32.4744	90.4644	0.6893	0.95	0.725579	89.1381	0.59	5	6.06984	0	0	0	0	0	0	1	0	0	0	0	0	0	0	1	4.48	0.114872
7498110202	1	60	1	167.8	64.1	22.7653	83.2	1	1	1	1	1	18.8787	127.26	120.233	128.325	35.1806	52.191	0.6893	0.97	0.710619	89.8722	1.94	5.7	5.1996	0	0	0	0	0	0	0	0	0	0	0	0	0	0	0	2.33	0.0597436
7498112101	1	62	1	169.8	56.1	19.4575	73.6	1	1	1	1	1	23.5844	92.52	166.625	57.525	60.3096	93.1706	0.7797	0.94	0.829468	83.3221	1.95	5.6	4.65528	0	0	0	0	0	0	0	0	0	0	0	0	0	0	0	2.34	0.06
7498120502	1	69	1	158.5	52.7	20.9774	72.4	1	1	1	1	1	22.1839	99.36	190.207	143.37	44.0724	123.325	1.1187	1.53	0.731176	66.5726	0.51	4.9	9.24672	1	0	0	0	0	0	0	0	0	0	0	0	0	0	0	3.83	0.0982051
7498121702	1	60	1	175.5	51.3	16.6557	74.4	1	2	1	1	1	20.9515	92.7	146.908	63.72	66.4952	70.3612	0.904	1.18	0.766102	77.4726	0.59	5.1	4.95096	0	0	0	0	0	0	0	0	0	0	0	0	0	0	0	6.08	0.155897
7498122201	1	61	1	158.7	42.9	17.0335	61.8	1	1	1	1	1	21.7078	111.42	155.413	82.305	46.7786	92.784	0.7571	1.13	0.67	85.0199	0.64	5.5	5.24832	0	0	0	0	0	0	0	0	0	1	0	0	1	0	2	6	0.153846
7498130502	1	66	1	151.6	43	18.7098	74	1	1	1	0	1	17.2262	96.12	180.542	86.73	68.4282	95.4902	0.9266	1.43	0.647972	74.6318	6.63	5.1	8.45208	0	0	0	0	0	0	1	1	0	0	0	0	1	0	3	4.67	0.119744
7537611401	1	60	1	159	58.3	23.0608	83	1	1	1	1	1	17.4222	76.5	121.779	77.88	37.8868	61.856	1.0396	1.13	0.92	71.7652	0.97	4.7	4.662	0	0	0	0	0	0	0	0	0	0	0	0	0	0	0	1.66	0.0425641
7537611602	1	69	1	159.5	59.5	23.3881	90	1	1	1	1	0	20.9795	78.12	177.836	80.535	39.8198	129.124	1.1865	1.49	0.796309	64.462	2.3	4.7	6.2244	0	0	0	0	0	0	0	0	0	0	0	0	0	0	0	2.82	0.0723077
7537612701	1	63	1	161.5	47.8	18.3266	84.5	1	1	1	1	1	8.79514	73.26	132.99	52.215	47.9384	78.4798	0.8927	1.25	0.71416	77.0619	0.5	5.1	5.20128	0	0	0	0	0	0	0	0	0	0	0	0	0	0	0	2.34	0.06
7537620701	1	61	1	168.8	61.8	21.6892	95	1	1	1	1	0	17.3382	87.3	153.867	69.03	40.2064	95.8768	1.13	1.18	0.957627	68.2797	0.97	4.7	3.5448	0	0	0	0	0	0	0	0	0	0	0	0	1	0	1	4.42	0.113333
7537630601	1	66	1	168.2	74.4	26.2979	96.6	2	3	1	0	0	10.8119	117.18	199.486	197.355	37.5002	121.006	0.8136	0.87	0.935172	80.1399	1.4	5.3	5.86656	1	0	0	0	0	0	0	0	0	0	0	0	0	0	0	4.32	0.110769
7537630901	1	66	1	154	52	21.9261	88.1	2	2	1	0	1	19.9711	91.08	172.037	71.685	46.0054	113.274	0.8475	1.15	0.736957	78.3686	1.98	4.9	4.91568	0	0	0	0	0	0	0	0	0	0	0	1	0	0	1	2.25	0.0576923
7550412101	1	64	1	170	73.6	25.4671	92.9	2	2	1	0	1	15.6576	121.86	163.918	415.065	19.7166	30.5414	1.5481	1.19	1.30092	56.783	0.58	5.4	8.2488	1	0	0	1	0	0	0	0	0	0	0	0	1	0	2	6.66	0.170769
7550421202	1	69	1	158.6	47.5	18.8837	72	2	2	1	1	0	16.4699	98.28	139.176	80.535	49.0982	76.1602	1.3447	1.38	0.97442	60.1924	3.25	5	5.43648	0	1	0	0	0	0	1	0	0	1	0	0	0	0	3	2.99	0.0766667
7823310302	1	63	1	161.1	47.6	18.3407	70	1	1	1	1	0	10.9519	99.18	112.114	32.745	41.3662	67.655	0.8023	1.18	0.679915	81.7011	0.9	4.8	5.72544	1	1	0	0	0	0	1	0	0	0	0	0	0	0	2	3.99	0.102308
7823311802	1	60	1	161.6	63.4	24.2776	86.4	1	2	1	1	1	14.9013	95.58	159.666	112.395	56.057	86.5984	0.8814	1.23	0.716585	78.554	1.48	4.7	8.44368	1	0	0	0	0	0	0	1	0	1	0	0	1	0	3	9.99	0.256154
7823311902	1	63	1	158	52.6	21.0703	82	1	1	1	1	1	12.2404	105.12	144.975	62.835	66.4952	72.2942	0.7232	1	0.7232	86.4788	1.3	5	7.4508	0	0	0	0	0	0	1	0	0	0	0	0	1	0	2	5.33	0.136667
7823321201	1	67	1	172.9	61.5	20.5724	92.5	1	1	1	1	0	15.2935	86.22	211.857	96.465	42.9126	156.573	0.8362	1.1	0.760182	78.6503	0.88	4.9	3.9816	0	0	0	0	0	0	0	0	0	0	0	0	1	0	1	3.65	0.0935897
7823321602	1	63	1	159.2	49.5	19.5308	74.5	1	2	1	1	1	14.5932	126.18	185.955	69.915	93.1706	71.9076	0.5876	0.93	0.631828	96.8911	0.49	5.2	4.96608	1	0	0	0	0	0	0	1	0	1	0	0	1	0	3	7.32	0.187692
7823321702	1	61	1	162.2	47.9	18.2068	74	1	1	1	1	1	26.4694	92.88	163.918	47.79	44.8456	121.006	0.6328	1.07	0.591402	93.7921	0.34	4.6	4.37976	0	0	0	0	0	0	0	0	0	0	0	0	1	0	1	6.08	0.155897
7823321901	1	68	1	155.5	44.2	18.2794	69.2	1	1	0	1	0	8.51504	106.02	200.259	92.925	64.1756	131.057	1.0283	1.59	0.64673	69.9709	0.81	5.4	6.0648	0	0	0	0	0	0	0	0	0	1	0	0	0	0	1	4.17	0.106923
7823322602	1	67	1	156.7	39.4	16.0457	71	1	2	1	1	1	22.352	98.28	152.707	44.25	71.521	81.186	0.5989	1.29	0.464264	94.4209	2.17	4.7	5.52216	0	0	0	0	0	0	1	0	0	1	0	0	1	0	3	6.16	0.157949
7823330802	1	67	1	155.4	42.5	17.599	64.6	1	1	1	1	0	17.1421	96.12	170.491	62.835	68.0416	98.1964	0.8023	1.04	0.771442	80.4528	5.44	5.4	4.04712	0	0	0	0	0	0	1	0	0	0	0	0	0	0	1	4.99	0.127949
7823332402	1	60	1	153.5	46	19.5228	79	1	2	1	1	1	10.3357	107.46	214.176	130.095	44.0724	156.96	0.7345	1.09	0.673853	86.8005	0.51	5.1	4.23864	0	0	0	1	0	0	0	0	0	1	0	0	1	0	3	5.66	0.145128
9400411201	1	65	1	153.2	64	27.2686	89.8	2	2	1	0	0	10.0276	99.72	223.068	71.685	49.4848	163.145	0.6215	0.81	0.767284	93.2292	1.08	4.9	3.54648	1	0	0	0	0	0	0	0	0	0	0	0	0	0	0	2.83	0.0725641
10179111301	1	69	1	161	91.7	35.3767	122	1	0	0	1	0	21.5397	65.7	161.985	92.04	32.861	105.928	1.0509	1.32	0.796136	68.891	3.69	5.3	5.418	1	0	0	0	0	0	0	0	0	0	0	0	1	0	1	4.58	0.117436
10179111502	1	64	1	168.5	59.1	20.8155	76	1	2	1	1	0	20.0832	63.18	148.454	64.605	51.4178	89.3046	0.9831	1.05	0.936286	72.8101	1.15	5.2	5.77248	1	0	0	1	0	0	0	0	0	0	0	0	1	0	2	5.67	0.145385
10179111701	1	68	1	156	35	14.382	70	1	0	1	1	2	16.2458	47.7	145.748	67.26	42.526	92.3974	0.7345	1.08	0.680093	84.1254	1.68	4.7	3.97488	1	0	0	0	0	0	1	0	0	0	0	0	0	1	2	8.09	0.207436
10179130401	1	61	1	168	84.2	29.8328	100	1	1	1	1	1	18.2625	52.56	202.965	131.865	35.9538	136.856	0.9266	1.21	0.765785	76.1169	2.45	5.6	5.20128	1	0	0	0	0	0	0	0	0	0	0	0	1	0	1	5	0.128205
10510212302	1	62	1	164	60.4	22.4569	86	2	1	1	1	0	18.0664	156.42	219.589	149.565	52.5776	141.109	0.7797	1.01	0.77198	83.3221	3.39	5	5.41128	0	1	0	0	0	0	0	0	0	0	0	0	1	0	2	2	0.0512821
10510223401	1	68	1	155	63	26.2227	85	2	3	1	0	0	12.7446	144.36	216.109	356.655	25.5156	96.65	1.1074	0.95	1.16568	67.1886	6.09	5.6	5.3424	1	1	1	0	0	0	0	0	0	0	0	0	0	0	2	4.57	0.117179
10538122801	1	67	1	159	55.1	21.795	78.1	1	2	1	1	0	17.5623	128.88	143.429	86.73	37.1136	96.2634	1.1865	1.29	0.919767	64.938	0.86	4.8	4.17312	0	0	0	0	0	0	0	1	0	0	0	0	0	0	1	3.41	0.0874359
10538130802	1	64	1	157.5	37.9	15.2784	21.2	2	1	1	0	0	23.4724	94.68	193.3	100.89	69.2014	102.062	0.7797	1.51	0.516358	82.6631	11.15	5	4.73088	1	1	0	1	0	0	1	0	0	0	0	0	0	1	4	8.98	0.230256
10820630402	1	63	1	162.5	68.6	25.9787	98.2	1	1	1	0	0	21.0635	187.2	196.779	138.06	42.9126	128.738	0.9379	0.93	1.00849	75.0057	0.68	7.3	6.40416	1	1	1	1	1	0	0	0	0	0	0	0	0	0	4	8.16	0.209231
10820630502	1	68	1	154.8	61	25.4559	97.3	1	1	1	1	0	9.94355	113.4	185.955	229.215	31.3146	100.516	0.904	1.02	0.886275	75.0849	1.32	5.5	3.18528	0	0	0	0	0	0	0	0	0	0	0	0	0	0	0	2.83	0.0725641
10820630602	1	63	1	166.2	83.9	30.3739	107.2	1	1	1	0	1	10.1956	105.3	209.151	122.13	31.3146	140.336	0.9718	0.96	1.01229	73.5616	5.09	5	2.49816	0	1	0	1	0	0	0	0	0	1	0	0	1	0	4	6.66	0.170769
10820630701	1	60	1	171.5	78.7	26.7576	106.2	1	2	1	1	1	15.2654	84.6	201.805	105.315	32.861	145.748	1.1526	1.32	0.873182	67.8232	28.81	4.8	5.00976	1	0	0	1	1	0	0	0	0	0	0	0	1	0	3	19.83	0.508462
10820632902	1	64	1	169.6	51.6	17.939	86.8	1	1	1	0	0	13.8369	356.76	275.259	182.31	43.6858	185.181	0.8588	1.07	0.802617	78.4034	1.53	9	3.63552	0	1	1	0	0	0	0	0	0	0	0	0	0	0	2	5.42	0.138974
10825913102	1	67	1	165.7	66.7	24.293	89	1	1	1	0	0	16.4699	118.62	203.738	79.65	50.258	139.176	0.7458	0.95	0.785053	83.7348	1.02	4.5	4.6284	0	0	0	0	0	0	0	0	0	0	0	0	0	0	0	1.82	0.0466667
10825922901	1	67	1	162.3	60.8	23.0816	85.2	1	2	1	1	1	11.176	120.96	234.28	111.51	92.0108	144.975	1.0057	0.9	1.11744	71.0904	1.79	5.5	5.08536	0	0	0	0	0	0	0	0	0	0	0	0	0	0	0	1	0.025641
10825923002	1	69	1	159.3	59.7	23.5257	86.9	1	2	1	1	1	16.778	114.12	175.903	38.055	88.1448	92.3974	0.8701	0.92	0.945761	76.3933	0.74	6.6	4.43688	0	1	0	1	0	0	1	1	0	0	0	0	1	0	5	12.65	0.324359
10825931002	1	64	1	170.5	69	23.7356	77	1	2	1	1	1	18.2065	100.62	155.413	59.295	59.1498	94.3304	0.7006	0.96	0.729792	87.6493	0.3	4.9	3.43224	0	0	0	0	0	0	0	0	0	0	0	0	0	0	0	4.67	0.119744
10825932601	1	65	1	160.6	77.2	29.9313	101.8	1	1	1	0	0	16.6659	109.26	184.795	251.34	72.2942	58.7632	0.7232	0.95	0.761263	85.8054	0.46	5.3	5.2836	0	0	0	0	0	0	0	0	0	0	0	0	0	0	0	3.23	0.0828205
11013111902	1	60	1	164.1	73.5	27.2942	92.2	1	1	1	0	0	19.8871	90.9	197.939	85.845	49.0982	143.815	0.8701	0.9	0.966778	79.111	1.74	5.1	4.23528	0	0	0	0	0	0	0	0	0	0	0	0	0	0	0	1.49	0.0382051
11274410201	1	63	1	172.1	74.4	25.1195	98.8	2	2	1	1	0	20.4193	88.56	265.594	248.685	35.9538	182.475	1.017	1.15	0.884348	71.7531	0.98	5.2	5.80776	1	1	0	0	0	0	1	0	0	0	0	0	0	1	3	3.83	0.0982051
11274411401	1	64	1	169	64.5	22.5832	89	1	1	1	0	0	13.8369	95.22	134.15	97.35	32.861	83.5056	1.1639	1.25	0.93112	66.3816	0.67	4.7	6.92664	1	1	0	1	0	0	0	1	0	0	0	0	1	0	4	4.33	0.111026
11274420501	1	69	1	168	57.7	20.4436	79	1	1	1	1	0	15.9097	99.36	265.981	107.97	55.2838	197.939	0.8588	1.17	0.734017	76.9421	5.38	5.3	4.66368	0	0	0	0	0	0	1	0	0	1	0	0	0	1	3	4.82	0.12359
11274421401	1	69	1	165.5	53.5	19.5325	85.8	1	2	1	1	0	18.4026	99.72	185.955	190.275	32.861	115.98	0.791	0.99	0.79899	80.4858	2.37	4.9	3.50952	1	1	0	0	0	0	0	0	0	0	0	0	0	0	1	1.99	0.0510256
11274422702	1	66	1	167	51.7	18.5378	72	1	1	1	1	1	16.806	104.76	254.383	418.605	45.6188	132.217	0.6441	0.93	0.692581	91.0752	1.17	4.7	4.24536	0	0	0	0	0	0	1	0	0	1	0	0	0	0	2	3.16	0.0810256
11274430401	1	68	1	164.6	66.4	24.508	95	1	1	1	1	1	18.9067	93.24	146.521	121.245	44.459	81.5726	0.9605	1.14	0.842544	72.6335	0.57	4.7	6.93336	1	0	0	1	0	0	0	0	0	0	0	0	0	0	1	4.58	0.117436
11274430802	1	67	1	167.4	71.9	25.6577	92.1	2	1	1	1	1	23.5564	380.52	221.908	161.07	45.2322	153.867	1.2317	1.29	0.954806	63.6222	0.52	10.9	6.30672	1	0	1	0	0	0	0	0	0	0	0	0	0	0	1	8.58	0.22
11274431501	1	64	1	168.7	68.5	24.0691	88	1	1	1	1	1	14.6492	101.88	173.197	45.135	71.521	92.784	0.7458	1.11	0.671892	84.6997	4.37	5	3.066	0	0	0	0	0	0	0	0	0	0	0	0	1	0	1	2.83	0.0725641
11274431601	1	62	1	165	58.2	21.3774	81	2	1	1	0	0	17.5623	99	151.161	53.985	49.4848	98.1964	0.8814	0.92	0.958043	77.9124	0.55	5	5.12904	1	0	0	0	0	0	1	0	0	0	0	0	0	0	1	4.32	0.110769
11460420601	1	64	1	181.5	63.3	19.2154	75.4	1	1	1	1	0	10.5878	108	158.506	105.315	48.7116	95.1036	0.8814	1.08	0.816111	77.2962	3.49	4.8	3.66912	0	0	0	0	0	1	0	0	0	0	0	0	1	0	2	6.67	0.171026
11460430602	1	66	1	165.2	79.9	29.277	104	2	2	1	0	0	15.1534	100.8	184.022	91.155	46.392	127.191	1.1752	1.16	1.0131	65.5251	2.04	5	5.79096	1	0	0	0	0	0	0	1	0	1	0	0	1	0	3	7.33	0.187949
11460431401	1	68	1	159	50.6	20.015	69.7	1	1	0	1	0	20.7274	106.02	147.295	86.73	33.6342	104.769	0.9831	1.43	0.687483	71.7144	0.66	4.6	7.4088	0	0	0	1	0	0	0	0	0	0	0	0	0	0	1	2.33	0.0597436
11460431801	1	65	1	173	66.1	22.0856	87.1	1	1	0	1	0	15.2654	106.74	177.063	103.545	37.8868	131.057	0.9944	1.11	0.895856	72.0759	0.19	5.4	3.64224	0	0	0	1	0	1	0	0	0	1	0	0	0	0	3	6	0.153846
11600622001	1	68	1	162.2	66.6	25.3147	89.8	1	1	1	0	1	18.3746	105.12	159.666	108.855	53.7374	86.2118	0.9718	1.09	0.89156	72.1698	19.79	5.2	4.83336	1	0	0	1	0	0	0	0	0	0	0	0	0	0	1	6.49	0.16641
11600622202	1	60	1	170.2	82	28.3071	100	1	0	1	1	0	19.8871	133.56	149.228	183.195	28.2218	72.6808	0.8814	0.83	1.06193	78.554	2.88	4.7	6.02448	1	1	0	0	0	0	0	0	0	0	0	0	0	0	1	3.58	0.0917949
11600631301	1	68	1	165.6	76.1	27.7501	109	1	2	1	1	0	18.5986	88.2	142.269	187.62	25.129	68.0416	1.0283	1.08	0.95213	69.9709	2.08	5.3	4.6536	1	1	1	0	0	0	0	0	0	0	0	0	1	0	3	7.83	0.200769
11748910501	1	60	1	168	141.2	50.0283	28.3	1	3	1	0	2	19.9151	137.88	184.022	146.025	20.8764	136.47	0.7458	1.01	0.738416	86.078	2.54	5.4	4.81656	1	1	1	0	0	0	0	1	0	0	0	0	0	0	3	4.83	0.123846
11748912301	1	64	1	158.4	66.4	26.4641	27.7	1	1	1	0	0	13.0807	109.26	169.717	107.085	32.0878	122.939	0.5085	0.87	0.584483	104.461	3.32	5.1	3.63048	1	0	0	0	0	0	0	0	0	0	0	0	1	0	1	9.83	0.252051
11748920301	1	64	1	167.5	54.3	19.354	25	1	0	0	0	0	12.1563	98.46	174.743	48.675	68.0416	108.248	0.6893	0.98	0.703367	88.4331	0.88	4.9	2.87448	1	1	0	0	0	0	0	0	0	0	0	0	0	0	1	5.65	0.144872
11748920601	1	68	1	156.7	54.9	22.3581	24	1	1	1	1	1	25.0129	105.48	242.785	128.325	58.7632	161.599	1.1865	1.46	0.812671	64.6978	1.34	5	6.4932	1	0	0	0	0	0	0	0	0	1	0	0	1	0	2	4.24	0.108718
11748921101	1	60	1	156.6	65.8	26.8313	90	1	1	1	1	0	19.2429	137.34	151.547	62.835	33.2476	106.702	0.8701	0.83	1.04831	79.111	6.73	6.8	4.4688	0	0	1	0	0	0	0	0	0	0	0	0	1	0	2	2.83	0.0725641
11748921701	1	67	1	159.4	65.4	25.7396	94.9	1	1	1	1	1	19.2709	111.96	174.743	163.725	39.8198	109.794	0.9831	1.16	0.8475	71.9807	0.49	5	4.37976	1	0	0	1	0	0	0	0	0	0	0	0	0	0	1	4.48	0.114872
11748922401	1	60	1	165.7	68.7	25.0214	27.5	1	1	1	1	1	17.1981	100.26	206.058	127.44	65.3354	124.099	0.8475	0.99	0.856061	80.2592	0.81	5	6.42432	1	0	0	0	0	0	0	0	0	0	1	0	1	1	3	7.57	0.194103
11827631202	1	60	1	160.5	62.9	24.4175	78.8	1	1	1	1	0	14.7052	98.28	171.264	194.7	50.258	81.5726	0.565	1.03	0.548544	100.21	0.44	5.4	4.65696	0	0	0	0	0	0	0	0	0	1	0	0	1	0	2	4.83	0.123846
11827632801	1	67	1	154	42	17.7096	22	1	0	0	1	0	12.1844	91.62	154.64	92.04	51.4178	87.3716	0.5876	1.07	0.549159	95.4108	1.16	5.2	4.11264	1	0	0	0	0	0	0	0	0	0	0	0	1	0	1	7.41	0.19
12249012402	1	64	1	158.1	48	19.2034	73.1	1	1	1	1	1	11.9042	121.68	167.784	79.65	90.0778	66.4952	0.6328	1.01	0.626535	92.6726	14.46	5.4	4.28232	0	0	0	0	0	0	0	0	0	1	0	0	1	1	3	5.16	0.132308
12249012501	1	65	1	160.5	56.7	22.0107	79.1	1	1	1	1	1	17.8704	64.62	174.743	100.005	53.3508	107.861	0.7684	0.92	0.835217	83.004	0.87	4.6	4.6788	0	0	0	0	0	0	1	0	0	1	0	0	1	0	3	5.98	0.153333
12249020702	1	64	1	163	47.3	17.8027	73	1	1	1	1	0	13.865	102.06	108.635	68.145	44.459	46.392	0.8588	1.1	0.780727	78.4034	0.84	4.6	6.67968	1	0	0	0	0	0	1	0	0	1	0	0	1	0	3	6.75	0.173077
12249021502	1	65	1	161.5	58.7	22.5057	71	1	1	1	1	1	16.1618	129.24	166.625	71.685	75.0004	83.5056	0.678	0.97	0.698969	88.8917	1.26	5.1	5.56248	0	0	0	0	0	0	0	0	0	0	0	0	1	0	1	4.75	0.121795
12249031601	1	65	1	154.4	51.9	21.7707	77.8	2	1	0	1	1	15.5736	93.42	169.331	46.02	85.4386	83.8922	0.8475	1.06	0.799528	78.6684	4.18	4.8	4.3008	0	0	0	0	0	0	0	0	0	0	0	0	0	0	0	2	0.0512821
12409910101	1	66	1	162.3	53.5	20.3103	70.3	2	1	1	0	0	19.7471	90.9	195.233	54.87	80.7994	112.114	1.1074	1.61	0.687826	67.6921	0.38	5.2	5.47176	1	1	0	1	0	0	0	0	0	0	0	0	0	1	3	7.99	0.204872
12409910801	1	62	1	161.4	59.9	22.9943	81.2	1	0	0	1	0	17.9544	106.2	169.331	42.48	56.8302	105.928	0.8362	1.1	0.760182	80.1908	39.75	5	3.57336	0	0	0	1	0	0	1	0	0	0	0	0	1	1	4	7.67	0.196667
12409920302	1	67	1	156.7	37.8	15.3941	81.4	1	1	1	1	2	17.9264	105.12	170.491	48.675	86.2118	76.9334	1.1978	1.39	0.861727	64.6019	2.79	4.7	6.65448	0	0	0	0	0	0	1	0	0	0	0	0	0	1	2	6.15	0.157692
12409920602	1	62	1	160.8	49.7	19.2214	72.3	2	2	1	1	1	15.9097	130.86	168.944	73.455	41.3662	113.66	0.8362	1.01	0.827921	80.1908	0.6	5.3	5.6196	0	0	0	0	0	0	0	0	0	0	0	0	0	0	0	2.74	0.0702564
12409920702	1	68	1	147.8	44.6	20.4167	73.3	1	1	1	1	1	23.9766	94.14	137.63	41.595	66.1086	61.0828	0.8701	1.07	0.813178	76.6728	115.2	4.7	5.22144	0	0	0	1	0	0	1	0	0	0	0	0	0	0	2	6.33	0.162308
14115410501	1	65	1	158	51.3	20.5496	83	1	1	1	1	0	19.551	103.68	206.444	114.165	46.7786	140.336	1.0848	1.03	1.0532	68.7226	0.9	5.2	7.602	0	0	0	0	0	0	0	0	0	0	0	0	0	0	0	6.5	0.166667
14115430202	1	66	1	163.3	54.6	20.4748	69	1	1	1	0	0	11.344	96.3	195.62	58.41	47.1652	146.135	1.0848	1.21	0.896529	68.4607	9.97	4.8	3.81696	1	0	0	1	0	0	0	0	0	0	0	0	1	0	2	6.34	0.162564
14240310802	1	61	1	168.9	69.2	24.2575	87.2	2	2	1	1	0	15.5736	109.8	204.898	119.475	34.4074	152.32	0.9379	1.05	0.893238	75.6134	5.5	6	5.53728	0	1	0	1	0	0	1	1	0	1	0	0	1	1	7	11.33	0.290513
14240311001	1	68	1	163.5	65.1	24.3526	97.3	2	2	1	1	1	14.4532	97.02	216.883	205.32	53.7374	131.444	0.7684	0.97	0.792165	82.0725	2.97	4.9	5.46168	0	0	0	1	0	0	1	0	0	0	0	0	1	0	3	4.49	0.115128
14240311301	1	68	1	173.1	76.3	25.4642	102.2	2	2	1	1	1	21.7918	176.04	251.677	115.935	72.2942	155.413	1.13	1.38	0.818841	66.4495	1.53	5	5.376	0	0	0	0	0	0	1	0	0	0	0	0	0	0	1	2.49	0.0638462
14240312101	1	64	1	165.1	69.8	25.6072	95.3	2	2	1	1	1	11.6522	106.74	278.352	94.695	67.655	203.352	0.8136	0.99	0.821818	80.7591	1.22	5.6	4.00848	0	0	0	0	0	0	0	0	0	0	0	0	0	0	0	2.33	0.0597436
14401630301	1	61	1	171.6	69.5	23.6021	86.6	2	2	1	1	1	13.5568	117.36	186.728	116.82	51.0312	117.913	0.9153	1.07	0.855421	76.63	0.65	4.7	5.46504	1	0	0	0	0	0	0	0	0	0	0	0	0	0	0	1.33	0.0341026
14401631201	1	60	1	164	70.9	26.3608	94.2	2	2	1	0	0	9.35534	166.14	222.295	233.64	30.5414	150.774	0.6554	0.9	0.728222	92.3883	1.78	5	5.59104	1	1	0	0	0	0	0	0	0	0	0	0	0	0	1	2.33	0.0597436
14401631301	1	69	1	166	69.3	25.1488	98	2	2	1	1	2	21.4837	108.18	196.393	260.19	35.5672	106.315	1.0961	1.11	0.987477	67.3207	1.64	4.6	6.18744	1	0	0	0	0	0	1	0	0	0	0	0	0	0	1	3.83	0.0982051
15385920202	1	64	1	159.5	70.3	27.6334	91	1	1	1	1	0	12.5485	99	192.527	80.535	32.4744	142.269	0.7006	1.26	0.556032	87.6493	35.79	5.8	4.51248	0	0	0	0	0	0	0	0	0	0	0	0	1	0	1	4	0.102564
15404410201	1	61	1	163.5	60.9	22.7815	83.2	1	1	1	1	0	13.4728	90.36	164.692	107.085	49.4848	102.449	0.8475	1.12	0.756696	79.928	0.39	4.1	4.23528	0	0	0	0	0	0	0	0	0	0	0	0	0	0	0	1.66	0.0425641
15404413302	1	64	1	163.5	59.1	22.1081	83.3	1	1	1	1	1	15.8817	195.66	211.084	84.075	85.8252	116.753	0.8362	0.88	0.950227	79.5566	1	5.8	5.18448	1	0	1	0	0	0	0	0	0	0	0	0	0	0	1	4.16	0.106667
15404430601	1	62	1	159.9	66.5	26.0091	94	1	1	1	1	1	13.0246	95.76	154.253	74.34	34.0208	105.928	0.9831	1.47	0.668776	73.3906	28.62	4.8	5.48352	0	0	0	0	0	0	0	0	0	0	0	0	1	0	1	3.58	0.0917949
15462820301	1	60	1	168	60.6	21.4711	84	1	0	1	1	1	15.0414	89.64	159.666	81.42	47.9384	110.954	0.9153	1.11	0.824595	76.9474	0.39	7.1	4.7292	0	0	0	0	0	0	0	0	0	0	0	0	0	0	0	2.82	0.0723077
15467620202	1	67	1	154.9	51.9	21.6304	79.9	1	0	1	1	0	20.5033	110.7	166.625	269.04	32.0878	85.8252	0.8701	2.86	0.304231	76.9574	0.93	4.1	5.1324	0	0	0	0	0	0	0	0	0	1	0	0	0	0	1	2.75	0.0705128
15467630402	1	66	1	166.5	57.5	20.7415	76	1	1	1	0	0	16.0777	76.86	199.486	42.48	66.8818	125.258	0.9379	0.97	0.966907	74.1381	0.33	4.7	4.91064	0	0	0	0	0	0	0	0	0	0	0	0	0	0	0	3.32	0.0851282
15567610901	1	63	1	162	44.7	17.0325	69	1	1	0	1	0	12.8006	85.5	180.542	141.6	39.4332	110.181	1.1413	1.7	0.671353	67.363	13.74	5.1	4.89552	0	0	0	0	0	0	1	0	0	1	0	0	0	1	3	16	0.410256
15567612302	1	63	1	156.8	43.8	17.8148	73.8	1	1	1	1	1	14.005	88.2	175.13	47.79	73.0674	101.289	0.8814	1.22	0.722459	77.6012	1.41	4.9	4.18152	0	0	0	0	0	0	0	0	0	0	0	0	0	0	0	3.33	0.0853846
15823110801	1	61	1	163	53.5	20.1362	70	1	1	1	1	0	14.7052	91.08	165.465	103.545	47.5518	93.1706	0.7684	0.99	0.776162	84.3331	1.11	4.3	4.12608	0	0	0	0	0	0	0	0	0	1	0	0	1	0	2	3.32	0.0851282
15827810601	1	63	1	165	64.2	23.5813	86	1	2	1	1	0	20.7554	123.48	183.248	130.095	43.2992	116.753	0.9266	1.08	0.857963	75.5052	0.99	5.3	6.58056	1	0	0	0	0	0	0	0	0	0	0	0	0	0	0	3.41	0.0874359
15827811902	1	60	1	150.2	45.1	19.9911	76	2	0	1	1	1	12.3524	124.56	279.125	254.88	66.8818	159.666	1.0961	1.06	1.03406	69.7156	0.5	5.3	7.9296	0	1	0	0	0	0	0	0	0	0	0	0	0	0	1	1.33	0.0341026
16010410401	1	62	1	172	66	22.3094	92	2	2	1	1	1	22.9122	44.82	167.398	53.1	59.923	102.836	0.6893	0.8	0.861625	89.1381	0.52	4.6	3.46416	0	0	0	0	0	0	0	0	0	1	0	0	1	0	2	3.5	0.0897436
16010430801	1	64	1	166.5	57.8	20.8497	87	2	2	1	0	1	16.0777	45.54	142.655	34.515	70.3612	76.1602	0.678	0.7	0.968571	89.2371	0.26	4.4	3.61032	0	0	0	1	0	0	0	0	0	0	0	0	0	0	1	5.15	0.132051
16115911002	1	64	1	162.1	55.7	21.1977	83	1	1	1	1	1	12.6325	121.86	183.248	119.475	69.588	92.3974	0.9379	1.1	0.852636	74.7109	0.82	5.2	5.00472	0	0	0	1	0	0	0	0	0	1	0	0	1	0	3	7.31	0.187436
16115920402	1	69	1	174.7	59	19.3315	76.1	1	1	1	0	1	18.1785	91.44	147.681	93.81	53.3508	81.5726	0.7458	0.82	0.909512	83.121	0.41	5.1	4.91064	1	0	0	1	0	0	0	0	0	0	0	0	0	0	1	4.08	0.104615
16115921301	1	68	1	157.1	57.5	23.2978	78.3	1	1	0	1	1	17.1981	126.18	170.104	60.18	70.7478	89.3046	0.678	0.97	0.698969	87.8942	0.23	4.9	3.21552	0	0	0	0	0	0	0	0	0	0	0	0	0	0	0	7.08	0.181538
16115921401	1	65	1	174.5	66.7	21.9046	93	2	2	1	1	1	13.4728	56.16	134.923	84.075	34.4074	81.5726	0.8814	1.18	0.746949	76.997	0.36	5.2	3.84384	0	0	0	0	0	0	0	0	0	0	0	0	0	0	0	1	0.025641
16243121901	1	69	1	160.3	54.5	21.2095	88.2	1	1	1	1	1	23.6404	139.68	185.955	146.91	46.0054	108.248	0.8927	1.25	0.71416	75.3283	0.26	6.5	6.12192	0	1	1	0	0	0	0	0	0	0	0	0	0	0	2	6.66	0.170769
16243122202	1	65	1	170	71.5	24.7405	97.1	1	1	1	1	1	12.4925	100.8	175.903	132.75	40.2064	109.021	0.8023	0.99	0.810404	81.0649	4.74	4.7	5.00136	0	0	0	0	0	0	1	0	0	1	0	0	0	0	2	7.83	0.200769
16600622202	1	64	1	166.5	62.4	22.509	86	1	2	1	0	0	17.1701	100.26	207.218	134.52	49.8714	124.099	0.6441	0.82	0.785488	91.7788	0.92	5.5	4.956	0	0	0	0	0	0	1	0	0	0	0	0	0	0	1	3.74	0.0958974
16823110401	1	66	1	170.2	73	25.2002	94	1	1	1	0	0	17.1701	99.54	211.857	164.61	41.3662	127.965	0.8588	1.03	0.833786	77.8023	14.53	5.1	4.8636	0	0	0	0	0	0	1	0	0	0	0	0	0	0	1	3.99	0.102308
16823111402	1	63	1	172.5	65.1	21.8778	84.4	1	1	1	1	1	23.0522	92.16	201.805	58.41	81.5726	107.861	1.0509	1.19	0.883109	70.4764	0.95	5.1	4.49232	0	0	0	0	0	0	0	0	0	0	0	0	0	0	0	3.74	0.0958974
16823111501	1	60	1	168	58.6	20.7625	80.8	1	1	1	1	1	18.1225	94.68	186.728	97.35	59.923	105.155	0.5989	0.8	0.748625	97.0631	4.08	4.8	4.49904	0	0	0	0	0	0	0	0	0	0	0	0	1	0	1	4.16	0.106667
16823112402	1	61	1	169.5	63.2	21.9977	81.8	1	2	1	1	1	18.9067	114.48	179.382	68.145	47.5518	112.114	0.8023	0.89	0.901461	82.363	0.32	5	5.292	0	0	0	0	0	0	0	0	0	0	0	0	1	0	1	3.65	0.0935897
16823120402	1	66	1	170.3	71.8	24.7568	93	1	2	1	1	1	12.6605	94.5	205.285	144.255	38.66	129.511	0.8023	0.99	0.810404	80.756	14.42	5.5	5.9976	0	0	0	0	0	0	0	0	0	0	0	0	1	0	1	1.83	0.0469231
16823120502	1	63	1	168.8	71.2	24.9882	89.2	2	1	1	0	1	23.1363	109.62	184.408	157.53	35.9538	114.434	1.0509	1.01	1.0405	70.4764	2.53	5	7.938	0	0	0	0	0	0	0	0	0	0	0	0	0	0	0	0.83	0.0212821
16823121202	1	65	1	171.6	51.9	17.6251	73	1	1	1	1	0	20.3353	99.9	153.867	61.95	40.2064	93.9438	0.7684	0.78	0.985128	83.004	4.87	5.7	3.42552	0	0	0	0	0	0	1	0	0	0	0	0	0	0	1	4	0.102564
16823130202	1	69	1	152.2	48.9	21.1096	78.8	2	3	1	0	1	19.0748	86.04	192.527	73.455	54.124	120.619	0.791	0.4	1.9775	80.4858	1.2	5.2	6.1068	0	1	0	1	0	0	0	0	0	0	0	0	0	0	2	2.99	0.0766667
16823131001	1	68	1	163.6	69.9	26.1162	95.6	2	2	0	1	0	21.4276	101.34	193.3	98.235	33.2476	132.217	1.1639	1.32	0.881742	65.3827	5.02	5	5.93544	1	0	0	1	0	0	0	0	0	0	0	0	0	0	1	4.33	0.111026
16823131702	1	66	1	166.6	66.5	23.9592	91	2	2	1	1	1	16.1618	98.46	170.491	76.11	34.4074	115.207	0.7119	0.68	1.04691	86.2187	0.94	4.9	4.67376	1	0	0	0	0	0	0	0	0	0	0	0	0	0	0	2.58	0.0661538
16823132102	1	63	1	167	92.7	33.2389	114.1	2	1	1	1	1	22.9682	123.12	185.181	78.765	44.8456	122.552	0.8927	0.91	0.980989	77.0619	1.25	6	3.87912	0	0	0	0	0	0	0	0	0	0	0	0	0	0	0	1.33	0.0341026
17115911102	1	69	1	172	83.2	28.1233	103	1	1	1	1	0	16.5259	115.56	225.001	320.37	34.0208	132.604	0.904	1.05	0.860952	74.8113	0.76	5	6.18744	0	0	0	0	0	0	0	0	0	1	0	0	1	0	2	4.99	0.127949
17115911702	1	62	1	157	73.5	29.8187	101	1	1	1	0	0	15.2654	116.46	175.13	108.855	44.459	114.434	0.9718	1.23	0.790081	73.8566	1.05	5.4	3.72792	1	0	1	0	0	0	0	0	0	0	0	0	0	0	1	9.08	0.232821
17115912502	1	61	1	163	65.1	24.5022	90	2	1	1	1	1	12.7726	123.84	138.789	127.44	34.4074	83.8922	0.7345	1.05	0.699524	86.4424	1.24	5	4.32096	0	0	0	1	0	0	0	0	0	0	0	0	0	0	1	3.58	0.0917949
17115921001	1	68	1	166.5	74.3	26.8016	98	1	1	1	1	0	17.2542	92.88	115.207	70.8	30.928	81.5726	0.7119	1.31	0.543435	85.5773	2.53	5.1	3.96816	1	0	0	0	0	0	1	0	0	0	0	0	0	0	1	8.52	0.218462
17115922402	1	61	1	157	59.3	24.0578	86	1	2	1	1	0	16.89	156.24	193.3	261.96	24.7424	119.459	0.565	0.7	0.807143	99.7963	1.59	5.1	2.87448	1	0	0	0	0	0	0	0	0	0	0	0	0	0	0	5.84	0.149744
17115931002	1	64	1	162.6	71.8	27.1571	94.4	1	1	1	1	2	16.4979	104.04	134.923	157.53	27.4486	83.5056	1.1074	1.36	0.814265	68.2151	0.74	4.8	5.79432	0	0	0	0	0	0	0	0	0	0	0	0	0	0	0	2.5	0.0641026
17115931602	1	61	1	168.2	68.6	24.2478	88.8	1	1	1	1	1	16.778	137.52	197.166	269.04	36.3404	121.392	0.8136	0.8	1.017	81.7347	1.92	5.1	6.55872	0	0	0	0	0	0	0	0	0	1	0	0	0	0	1	4.83	0.123846
17115932202	1	64	1	155.1	68.9	28.6415	89	1	1	1	0	0	17.3382	95.58	152.707	46.905	45.2322	107.861	0.7006	0.92	0.761522	87.6493	2.12	4.8	3.654	1	0	0	0	0	0	0	0	0	0	0	0	1	0	1	5.25	0.134615
17464311101	1	66	1	158.6	48.7	19.3608	70.6	1	2	1	1	1	14.5932	103.5	158.506	40.71	68.4282	80.7994	0.6554	0.91	0.72022	90.212	0.94	5.2	2.78376	0	0	0	0	0	0	1	0	0	0	1	0	0	0	2	7.08	0.181538
17464312401	1	63	1	151.6	44.5	19.3625	70.4	1	0	1	1	0	17.1981	80.82	170.877	192.93	53.7374	88.1448	0.7345	1.17	0.627778	85.7478	0.6	5.2	4.93584	0	0	0	1	0	0	0	0	0	0	0	0	1	0	2	6.65	0.170513
17464313101	1	67	1	166.1	63.2	22.9075	92.5	1	0	1	1	1	16.6099	106.38	196.006	139.83	29.7682	144.202	0.8814	1.14	0.773158	76.4156	1.24	5.9	5.24832	0	0	0	0	0	0	0	0	0	0	0	0	0	0	0	7.33	0.187949
17464322202	1	67	1	165.4	72.5	26.5013	94.2	1	1	1	1	1	17.8704	82.98	219.589	196.47	25.9022	153.094	1.017	1.14	0.892105	70.6569	0.71	5.1	5.89512	0	0	0	0	0	0	0	0	0	0	0	0	0	1	1	3.16	0.0810256
17464330901	1	68	1	169.2	68.2	23.8223	92.8	2	2	1	0	0	19.7471	95.58	155.8	196.47	21.263	92.3974	0.8362	1.29	0.648217	78.3594	2.22	5.5	2.90808	0	0	0	1	0	0	1	0	0	0	0	0	0	0	2	8.74	0.224103
17740212402	1	62	1	161.8	72.7	27.7701	100	1	2	1	1	1	19.9431	100.62	157.346	273.465	35.5672	49.0982	0.9266	1.17	0.791966	75.8079	2.86	5.3	7.31976	1	0	0	0	0	0	0	0	0	0	0	0	0	0	0	3.67	0.0941026
17740212601	1	68	1	175.2	65.3	21.2738	101	1	1	0	1	1	12.0443	79.56	150.001	95.58	34.0208	76.5468	0.5989	0.95	0.630421	94.0717	2.05	5	3.42216	1	1	0	0	0	0	0	0	0	0	0	0	0	0	1	7	0.179487
17740230401	1	68	1	159.4	63.8	25.1098	89.2	1	1	1	1	0	14.5932	98.46	186.728	156.645	39.0466	113.274	0.791	1.08	0.732407	80.7802	1.06	5.1	4.7712	0	0	0	0	0	0	0	0	0	0	0	0	1	0	1	2.83	0.0725641
17740232302	1	61	1	156.6	54.4	22.1827	81.4	1	1	1	1	2	10.9799	91.08	170.491	107.085	57.6034	86.2118	0.6441	0.73	0.882329	92.8875	0.24	5.4	2.72328	0	0	0	0	0	0	0	0	0	0	0	0	0	1	1	4.17	0.106923
19403721402	1	65	1	170.7	70.1	24.0575	101.2	2	3	1	1	0	21.4276	116.64	242.012	207.09	34.0208	160.826	1.4351	1.5	0.956733	58.9599	4.56	5.5	4.20672	1	1	0	1	1	0	0	0	0	0	0	0	1	0	4	5.83	0.149487
19403730101	1	66	1	170.7	60.3	20.6943	87.5	1	2	1	1	0	15.5456	74.52	187.114	66.375	45.6188	128.738	0.7684	1.26	0.609841	82.6876	5.75	4.6	4.77792	0	0	0	0	0	0	0	0	0	0	1	0	0	0	1	2.33	0.0597436
19403733401	1	62	1	172.4	78.6	26.4453	100.2	1	1	1	1	0	6.83444	98.28	187.501	158.415	33.2476	124.872	0.791	0.83	0.953012	82.6682	1.2	4.6	5.97072	1	0	0	1	0	0	0	0	0	0	0	0	0	0	1	5.82	0.149231
20245431301	1	62	1	168	49.4	17.5028	79.5	1	1	1	1	1	9.57942	109.8	150.001	54.87	39.4332	90.0778	0.6441	1.11	0.58027	92.5105	2.89	5.5	2.81736	0	0	0	0	0	0	0	0	0	1	0	0	1	0	2	5.66	0.145128
20402810702	1	64	1	168.5	77.5	27.2962	98.4	2	2	1	1	2	14.3411	117.72	230.414	161.07	34.4074	161.599	1.1752	1.24	0.947742	66.0314	18.24	6.4	7.41048	1	0	0	0	0	0	0	0	0	0	0	0	0	0	0	4.16	0.106667
20490610701	1	63	1	170	68.3	23.6332	90	1	2	1	1	1	13.7529	107.1	169.717	54.87	61.856	104.382	1.0396	1.17	0.888547	70.8948	7.04	4.7	3.83544	0	0	0	0	0	0	0	0	0	0	0	0	0	0	0	5.09	0.130513
20490611001	1	64	1	160	66.3	25.8984	91	1	1	1	0	1	15.6856	112.14	249.357	240.72	45.2322	161.985	0.9718	1	0.9718	73.2725	1.87	4.8	7.32984	1	0	0	0	0	0	0	0	0	0	0	0	1	0	1	4.83	0.123846
20490611901	1	69	1	173	64.3	21.4842	78	1	1	1	1	1	15.1254	106.2	177.449	54.87	59.5364	114.82	0.8588	0.96	0.894583	76.9421	0.69	5	2.48136	1	1	0	0	1	0	0	1	0	0	0	0	0	0	3	4.83	0.123846
20530420701	1	62	1	169.4	77.8	27.1115	93.2	2	1	1	1	1	22.464	119.34	200.259	157.53	59.1498	111.727	1.2091	1.33	0.909098	65.5295	1.35	4.6	6.99888	1	0	0	0	0	0	0	0	0	0	0	0	0	0	0	2.58	0.0661538
20530431001	1	68	1	171	73.5	25.1359	105	2	1	1	1	1	22.6321	130.14	195.62	236.295	33.6342	97.0366	1.243	2.73	0.455311	63.0707	1.3	5.1	8.19336	0	0	0	0	0	0	0	1	0	0	0	0	0	0	1	3.99	0.102308
20740611201	1	62	1	163.4	68.1	25.506	84.6	1	1	1	1	0	25.5451	100.62	156.96	225.675	24.3558	72.6808	0.8927	0.97	0.920309	77.3709	1.4	5.4	7.99512	1	0	0	0	0	0	0	0	0	1	0	0	0	0	1	4.5	0.115385
20740613301	1	69	1	146.1	40	18.7396	76.2	1	0	0	1	1	17.1981	90.36	161.599	56.64	55.2838	92.0108	0.8927	0.94	0.949681	75.3283	1.41	4.8	3.97992	0	0	0	0	0	0	0	0	0	1	0	0	1	0	2	7.16	0.18359
20740613401	1	64	1	166	83.6	30.3382	105.2	1	0	1	1	0	13.8369	108.18	146.521	72.57	30.928	92.0108	0.8475	0.91	0.931319	78.974	0.44	5.5	4.4016	0	0	0	0	0	0	0	0	0	0	0	0	0	0	0	4.67	0.119744
21115411701	1	63	1	170.3	77.2	26.6188	94.2	2	2	1	0	1	17.7023	109.62	196.006	134.52	37.5002	139.563	0.9605	1.14	0.842544	74.0342	1.58	5.9	6.51336	1	0	0	0	0	0	0	0	0	0	0	0	0	0	0	2.08	0.0533333
21115411901	1	60	1	170.5	125.5	43.1713	86.2	2	1	1	1	2	16.834	106.02	216.109	178.77	51.8044	133.764	1.0057	0.66	1.52379	73.0798	0.77	5.8	6.67296	0	0	0	0	0	0	0	1	0	0	0	0	0	0	1	2.66	0.0682051
21115420102	1	62	1	171.1	65.7	22.4422	86.2	1	1	1	0	0	10.8679	95.04	214.563	73.455	55.2838	151.161	0.9153	0.96	0.953438	76.319	1.59	5.4	5.0568	0	0	0	0	0	0	0	0	0	1	0	0	1	0	2	4.33	0.111026
21115421501	1	66	1	172.3	68.9	23.2086	89.8	2	2	1	0	0	18.8787	108.54	182.862	30.09	93.9438	87.3716	0.7571	0.88	0.860341	83.3611	0.59	5.5	4.0908	0	0	0	0	0	0	0	0	0	0	0	0	0	0	0	2.16	0.0553846
21117612101	1	61	1	170.4	53.3	18.3564	71.2	1	1	1	1	1	12.4084	97.2	242.012	114.165	39.0466	177.836	0.904	0.89	1.01573	77.153	0.33	5.3	5.04	0	0	0	0	0	0	0	0	0	0	0	0	1	0	1	5.99	0.15359
21242812302	1	63	1	152.6	57.7	24.778	87.4	2	1	1	1	1	16.4699	97.92	156.186	79.65	49.0982	83.8922	0.904	1.01	0.89505	76.5329	0.58	4.9	4.69056	0	0	0	0	0	0	0	0	0	1	0	0	0	1	2	12.83	0.328974
21242821501	1	68	1	169.3	63.8	22.2591	87	2	1	1	1	0	12.9686	120.06	154.253	191.16	34.794	63.0158	1.0848	0.73	1.48603	67.9514	1.03	5.3	6.77712	1	0	1	1	0	0	0	0	0	0	0	0	0	0	2	5.99	0.15359
21242830202	1	67	1	172.4	76.5	25.7387	95.8	2	3	1	1	2	18.5986	102.06	173.197	93.81	45.2322	99.7428	0.904	1.03	0.87767	75.3636	1.23	5	4.87536	0	0	0	0	0	0	1	0	0	0	0	0	0	0	1	4.83	0.123846
24111610301	1	62	1	166	85.1	30.8826	106.7	2	1	1	1	1	16.75	144.18	207.218	222.135	42.1394	123.712	0.9944	1.18	0.842712	72.9328	1.02	7.2	7.47096	1	1	1	0	0	0	1	0	0	0	0	0	1	0	4	6.83	0.175128
24270222602	1	65	1	169.5	59.9	20.8491	83	1	1	1	1	1	8.01086	104.04	234.28	185.85	60.6962	132.604	0.8023	0.95	0.844526	81.0649	5.33	5.2	5.69688	0	0	0	0	0	0	0	0	0	0	0	0	0	0	0	2.5	0.0641026
24405621202	1	60	1	166.1	57.7	20.914	76.4	1	1	1	0	1	16.0497	95.04	138.789	44.25	58.7632	77.7066	1.0961	0.97	1.13	69.7156	5.72	6.3	5.74728	0	0	0	0	0	0	0	0	0	0	0	0	1	1	2	4.82	0.12359
24460410902	1	61	1	167.7	67.6	24.037	89.3	2	2	1	0	0	15.1534	103.68	205.671	79.65	60.3096	132.604	1.017	1.01	1.00693	72.3344	1.44	5	4.62168	0	1	0	1	0	0	0	0	0	0	0	0	0	0	2	3.49	0.0894872
24460411702	1	62	1	159.4	69.2	27.2351	96.8	2	1	1	1	0	11.092	281.34	238.532	209.745	37.1136	159.666	1.1639	1.38	0.843406	66.9108	2.59	11.1	4.8804	0	0	0	0	0	0	0	0	0	0	0	0	0	0	0	1.66	0.0425641
24460412302	1	61	1	168.8	63.6	22.3209	85.6	2	2	1	1	0	9.71947	197.46	195.233	92.925	48.325	130.284	0.8362	0.87	0.961149	80.5176	2.3	9.2	4.7292	0	0	1	0	0	0	0	0	0	0	0	0	0	0	1	2.33	0.0597436
24460413401	1	61	1	167.9	73.8	26.1791	95.5	2	1	1	1	0	22.8282	142.74	248.97	798.27	11.9846	53.3508	0.6554	1.03	0.636311	92.0072	3.1	7	6.12192	0	0	0	0	0	0	0	0	0	1	0	0	1	0	2	4.99	0.127949
24460414001	1	65	1	155.4	66.6	27.5786	95.6	2	2	1	1	1	23.0522	89.1	202.965	70.8	59.923	130.671	0.9605	1.02	0.941667	73.4578	3.19	5	3.70944	0	0	0	0	0	0	0	0	0	0	0	0	0	0	0	1.33	0.0341026
24467610201	1	62	1	158.8	56	22.2069	80.6	1	0	1	1	0	8.73912	133.92	270.233	49.56	101.676	160.439	1.0057	1.26	0.798175	72.4829	0.26	4.9	4.19496	0	0	0	0	0	0	0	0	0	0	0	0	1	0	1	2.83	0.0725641
24467610301	1	62	1	150.4	47.2	20.8663	79.4	1	0	1	1	0	19.607	102.96	315.079	64.605	39.4332	255.543	0.5424	1.33	0.40782	101.638	1.56	4.3	4.96608	0	0	0	0	0	0	0	0	0	0	0	0	1	0	1	1.83	0.0469231
24467620601	1	63	1	167.8	56.3	19.9951	87	1	1	1	0	0	13.2207	271.26	282.991	57.525	67.655	199.099	0.8136	3.14	0.259108	81.0778	8.35	7.4	3.65904	0	0	1	0	0	0	0	0	0	0	0	0	0	0	1	1.83	0.0469231
24467621301	1	62	1	159.4	49.3	19.4031	74.4	1	1	1	0	0	16.4419	108.54	256.316	92.04	52.5776	180.542	1.0057	1.13	0.89	72.4829	2.47	5.1	5.67672	0	0	0	0	0	0	0	0	0	0	0	0	1	0	1	3.08	0.0789744
24467622001	1	68	1	167.4	57.2	20.412	84.4	1	1	1	0	0	14.4532	102.96	233.893	94.695	42.9126	169.331	0.9831	1.18	0.833136	71.7144	0.43	4.3	4.23024	0	0	0	0	0	0	0	0	0	1	0	0	1	0	2	2.33	0.0597436
24467630202	1	62	1	170.1	65.6	22.6723	94.8	1	2	1	1	0	14.5932	114.3	172.424	164.61	33.6342	97.4232	1.1526	1.3	0.886615	67.2692	26.9	5.3	6.2496	1	0	0	0	0	0	0	0	0	0	0	0	0	0	0	17	0.435897
26167610801	1	62	1	173	62.4	20.8493	86	1	1	1	1	1	17.8704	110.52	165.465	111.51	45.2322	102.836	0.7571	1.18	0.64161	84.6749	1.41	5.7	4.56456	0	0	0	0	0	0	0	0	0	0	0	0	0	0	0	1	0.025641
26167611502	1	66	1	150	62	27.5556	103	1	0	1	0	0	12.7165	121.14	162.759	300.9	37.5002	47.5518	0.8475	0.67	1.26493	78.3686	0.82	5.3	7.78176	1	0	0	0	0	0	0	0	0	0	0	0	0	0	0	4.5	0.115385
26167612302	1	61	1	165.2	57	20.886	81	1	0	1	1	1	13.0246	109.98	202.578	102.66	42.9126	114.82	0.7119	0.73	0.975205	87.9344	0.32	4.8	4.03032	0	0	0	0	0	0	1	0	0	0	0	0	0	0	1	2.83	0.0725641
26167612401	1	69	1	164	55	20.4491	84	1	0	1	1	0	15.6576	107.1	210.697	96.465	32.4744	139.176	0.8136	1.04	0.782308	79.2539	0.99	4.9	3.91104	0	0	0	0	0	0	0	0	0	0	0	0	0	0	0	13.74	0.352308
26167620102	1	63	1	164	70.9	26.3608	93	2	1	1	1	0	22.8562	109.62	268.3	112.395	50.6446	172.037	0.7571	0.75	1.00947	84.3367	1.34	6.3	4.3008	0	0	0	0	0	0	0	0	0	1	0	0	1	0	2	8.9	0.228205
26167620601	1	68	1	162	65.5	24.9581	90	2	0	1	1	0	24.3967	136.62	181.315	100.005	37.8868	107.088	1.2091	1.25	0.96728	64.0329	0.8	6.2	6.85776	1	0	1	0	0	0	0	0	0	0	0	0	0	0	1	6.15	0.157692
26167621101	1	61	1	153.9	69.9	29.5121	104	2	2	1	0	0	19.9711	242.28	165.465	93.81	34.0208	95.8768	0.904	0.85	1.06353	77.153	0.9	9.5	3.68256	1	1	1	0	0	0	0	0	0	0	0	0	0	0	2	4	0.102564
26167621402	1	63	1	174	69.7	23.0215	96	2	0	1	1	0	12.4084	138.06	165.465	115.935	33.6342	88.5314	1.0735	0.93	1.1543	69.6601	7.06	6	3.9144	1	0	0	0	0	0	1	0	0	0	0	0	1	1	3	8.66	0.222051
26167621601	1	62	1	162	67	25.5296	87	2	1	1	1	0	11.8762	95.76	121.006	101.775	48.325	35.5672	0.8249	0.83	0.993855	80.7905	3.48	5	5.56584	1	0	0	0	0	0	1	0	0	0	0	0	1	0	2	8.33	0.21359
26167630102	1	69	1	150	66.3	29.4667	96	1	0	1	1	1	15.5736	106.2	179.382	145.14	41.7528	95.1036	0.8023	0.75	1.06973	79.8631	1.14	5.1	3.79176	0	0	0	0	0	0	0	0	0	0	0	0	0	0	0	3.25	0.0833333
26167630902	1	68	1	161.3	55.9	21.4854	84	1	1	1	1	0	16.3018	106.38	197.553	89.385	44.0724	120.233	0.7232	0.67	1.0794	84.8426	0.52	5.4	4.55616	0	0	0	0	0	0	1	0	0	0	0	0	0	0	1	2	0.0512821
26167631101	1	69	1	167.3	66.8	23.8663	92	1	1	0	1	0	15.0414	96.3	166.238	76.11	43.6858	93.5572	0.5424	0.8	0.678	98.9546	0.49	5.2	3.37008	0	1	0	0	0	0	0	0	0	0	0	0	0	0	1	3	0.0769231
26167632001	1	67	1	160	50.2	19.6094	75	1	0	1	1	1	12.6325	119.52	199.099	144.255	42.9126	107.088	0.678	0.89	0.761798	88.2205	0.21	5.3	3.36504	0	0	0	0	0	0	0	0	0	0	0	0	0	0	0	5.65	0.144872
26167632201	1	65	1	162	63.2	24.0817	88	1	2	1	1	0	11.0359	212.22	250.13	707.115	23.196	20.8764	0.9605	0.68	1.4125	73.4578	1.38	9.4	5.05008	0	0	1	0	0	0	0	0	0	0	0	0	0	0	1	2.49	0.0638462
26272810302	1	61	1	165.6	60.6	22.0979	82.9	1	2	1	1	0	14.5932	102.42	164.692	73.455	68.8148	83.119	1.0057	1.03	0.976408	72.7783	0.56	5.2	5.88672	0	0	0	1	0	0	0	0	0	0	0	0	0	0	1	2.66	0.0682051
26272811102	1	67	1	167.1	80.8	28.9373	102.4	1	2	1	1	0	15.4335	81.9	184.022	123.015	40.9796	121.006	0.9718	1.07	0.908224	72.4377	1.04	5.5	4.72248	0	0	0	0	0	0	1	0	0	1	0	0	1	0	3	10.33	0.264872
26272811302	1	68	1	158.6	60.5	24.0519	78.8	1	1	1	1	1	11.176	100.08	157.733	61.95	58.3766	94.3304	0.8588	1.03	0.833786	77.2235	0.25	5.2	4.6284	1	1	0	1	0	0	0	0	0	0	0	0	0	0	2	5.99	0.15359
26272811502	1	62	1	162.8	54.9	20.714	79.8	1	0	1	1	0	19.579	202.68	174.357	41.595	45.6188	124.872	0.7119	0.88	0.808977	87.5775	8.43	8.4	3.03408	0	0	1	0	0	0	0	0	0	0	0	0	0	0	1	5.42	0.138974
26272812601	1	60	1	163.3	69.9	26.2123	95.2	1	2	1	1	1	16.2458	197.64	206.058	340.725	37.5002	80.0262	0.7571	0.67	1.13	85.3721	0.73	5	4.58304	0	0	0	0	0	0	1	0	0	1	0	0	1	0	3	5.66	0.145128
26272820902	1	63	1	164.2	74.2	27.5206	99.2	1	1	1	1	0	25.153	129.24	272.94	80.535	45.2322	212.63	0.7797	1.26	0.61881	82.9893	61.8	5.5	5.92704	1	0	0	1	0	0	0	0	0	0	0	0	1	0	2	7.91	0.202821
26272821501	1	62	1	155.6	58	23.9557	86.2	1	1	1	1	0	19.9431	142.92	197.939	47.79	70.3612	123.712	0.6328	0.99	0.639192	93.4114	1.72	7.3	4.19496	1	1	1	1	0	0	1	0	0	0	0	0	0	0	4	8.08	0.207179
26272830101	1	66	1	153.9	48.5	20.4769	75.5	1	1	1	1	0	20.4753	89.28	209.151	136.29	55.2838	126.032	0.565	1.02	0.553922	97.8492	54	5.4	4.01352	0	0	0	0	0	0	1	0	0	0	0	0	0	1	2	6	0.153846
26272830401	1	67	1	152.9	48.4	20.7029	72.1	1	0	1	1	0	15.4335	86.4	221.135	134.52	68.8148	126.805	0.6215	0.9	0.690556	92.5252	0.34	5	3.65232	0	0	0	1	0	0	1	0	0	1	0	0	0	1	4	9.66	0.247692
26272831901	1	61	1	168.8	67.9	23.83	89.2	1	0	0	0	2	18.2905	91.44	177.836	86.73	49.4848	115.98	0.9718	1.11	0.875495	74.1576	0.44	4.7	4.02528	0	1	1	0	0	0	0	0	0	1	0	0	1	0	4	9.66	0.247692
26535910701	1	63	1	170.5	66.3	22.8068	26.1	1	2	1	1	1	10.8399	122.04	220.362	84.96	72.6808	122.166	0.9379	1.14	0.822719	75.0057	0.52	5.3	5.28192	0	0	0	0	0	0	0	0	0	0	0	0	0	0	0	1.65	0.0423077
26535912602	1	69	1	163.2	51.6	19.3736	88.5	1	2	1	1	0	9.18728	178.56	238.146	173.46	45.6188	149.614	0.7232	0.89	0.812584	84.5333	0.49	5.3	3.03744	0	0	0	0	0	0	0	0	0	1	0	0	1	0	2	3.99	0.102308
26535912702	1	68	1	162	76.1	28.9971	31.2	1	2	1	0	0	10.2797	73.62	186.728	87.615	40.2064	117.14	0.8588	0.77	1.11532	77.2235	1.09	5.9	4.14456	1	0	1	1	1	0	0	0	0	0	0	0	0	0	3	14.41	0.369487
26557610401	1	68	1	165	68.4	25.124	92	1	2	1	0	1	17.0301	154.44	277.965	985.005	23.5826	23.196	0.5763	0.94	0.613085	96.0739	0.55	5.4	7.2408	1	1	0	0	0	0	0	0	0	0	0	0	0	0	1	2.99	0.0766667
26557620302	1	60	1	171.5	91.5	31.1095	106.4	1	1	1	0	0	16.1618	171.18	223.841	204.435	36.727	142.269	1.4238	0.97	1.46784	60.4131	0.55	5.5	8.32776	1	1	0	0	0	0	0	0	0	0	0	0	0	0	1	2.33	0.0597436
26605910501	1	62	1	170.6	83.8	28.7929	108.6	1	1	0	1	1	12.2404	147.42	153.867	116.82	40.593	94.717	0.7119	0.95	0.749368	87.5775	1.23	5	4.49232	0	0	0	0	0	0	0	0	0	0	0	0	0	0	0	6.09	0.156154
26605910602	1	63	1	160.7	60.6	23.4661	93.2	1	1	1	1	0	18.7107	121.86	221.135	161.07	38.66	161.212	0.8701	0.79	1.10139	78.1514	1.71	4.8	5.82288	1	0	0	0	0	0	0	0	0	1	0	0	1	0	2	4.65	0.119231
26605921702	1	66	1	161.4	62.5	23.9924	84.6	2	2	1	1	1	10.9519	122.58	207.218	150.45	57.6034	125.645	0.7571	0.72	1.05153	83.3611	0.73	4.9	3.15672	0	0	0	0	0	0	0	0	0	1	0	0	0	0	1	2.82	0.0723077
26605921801	1	61	1	170.2	67.6	23.3361	91.4	1	2	1	1	0	16.9741	117.36	148.841	56.64	51.0312	88.1448	0.7345	0.9	0.816111	86.4424	1.04	4.8	5.5188	0	0	0	0	0	0	1	0	0	1	0	0	1	0	3	10.08	0.258462
26605922101	1	64	1	165.8	66.4	24.1546	91.4	1	1	1	1	0	21.3436	244.62	180.156	111.51	38.2734	121.779	0.6893	0.78	0.883718	88.4331	0.39	9.1	2.8644	1	1	1	0	0	0	0	0	0	1	0	0	0	0	3	4.91	0.125897
26605931702	1	62	1	170.4	70.5	24.2801	91.4	1	1	1	1	1	19.1588	111.78	201.032	80.535	70.7478	119.846	0.8362	0.86	0.972326	80.1908	0.97	4.6	3.19032	0	0	0	0	0	0	0	0	0	0	1	0	1	0	2	5.98	0.153333
26630610201	1	68	1	163.5	69.5	25.9986	99.1	1	1	1	0	1	23.4444	100.62	197.166	81.42	57.99	121.006	1.0961	1.37	0.800073	67.567	2.58	5.5	5.99256	1	0	0	0	0	0	0	0	0	0	0	0	0	0	0	2.5	0.0641026
26630620402	1	63	1	172.1	66.3	22.3847	78.1	1	2	1	1	1	22.2399	110.34	246.264	92.925	64.1756	155.8	0.6554	0.79	0.82962	91.2678	0.87	5.5	5.25	0	0	0	0	0	0	1	0	0	0	0	0	0	1	2	7.82	0.200513
26630621801	1	61	1	164.4	72.5	26.8247	67.2	1	1	1	1	1	16.5819	150.84	234.666	253.995	51.0312	146.521	0.7119	0.6	1.1865	87.9344	0.68	7	4.45536	1	1	1	0	0	0	0	0	0	0	0	0	0	0	2	6.5	0.166667
26630630501	1	67	1	159.6	60.6	23.7907	84.2	1	0	1	1	1	17.9824	107.82	203.352	96.465	69.2014	126.418	0.7797	0.94	0.829468	81.7214	0.92	4.8	5.8044	0	0	0	0	0	0	1	0	0	0	0	0	0	0	1	5.17	0.132564
26630631102	1	64	1	163.4	76.3	28.5772	102.5	1	0	1	0	1	20.4193	100.26	269.847	226.56	40.2064	185.955	0.8249	0.9	0.916556	80.1515	29.8	5.1	5.50536	1	1	1	1	0	0	0	0	0	0	0	0	1	0	4	12.42	0.318462
26630631401	1	63	1	172.3	59.8	20.1433	76	1	1	1	1	1	28.1781	97.92	180.542	73.455	64.9488	100.903	0.7232	1.13	0.64	86.4788	6.36	5.4	4.78632	0	0	0	0	0	0	0	0	0	0	0	0	1	0	1	4.81	0.123333
26630631501	1	61	1	170.4	59.7	20.5606	80.4	1	0	1	0	0	16.0777	102.24	201.032	139.83	59.5364	117.526	0.7232	0.89	0.812584	87.1794	0.34	5.1	3.94632	0	0	0	0	0	0	0	0	0	1	0	0	1	0	2	7.66	0.19641
26630631601	1	69	1	151.4	70.3	30.6693	94.8	1	0	0	1	1	16.3859	102.6	277.579	86.73	48.7116	216.109	0.7797	1.02	0.764412	81.1224	0.85	5.2	4.08408	0	0	0	0	0	0	0	0	0	1	0	0	1	1	3	9.08	0.232821
26630632201	1	63	1	149.4	53.1	23.7899	75.1	1	1	1	0	1	21.7078	100.26	173.197	45.135	57.2168	110.954	0.8136	0.98	0.830204	81.0778	1.44	5.5	4.87704	0	0	0	0	0	0	0	0	0	0	0	0	0	0	0	5.99	0.15359
26860610601	1	68	1	155.3	43.6	18.0777	69.1	1	1	1	0	0	24.2847	102.24	156.186	80.535	51.4178	80.0262	1.4916	1.89	0.789206	57.0786	7.19	5.4	6.99216	1	0	0	0	0	0	0	0	0	0	0	0	0	0	0	8.75	0.224359
26860611401	1	68	1	161.3	46.5	17.8725	77.5	1	1	1	1	1	8.99121	117.9	188.661	57.525	73.0674	98.583	0.9492	1.11	0.855135	73.1056	6.86	4.8	4.788	1	0	0	0	0	0	0	0	0	0	0	0	1	0	1	15	0.384615
26860612201	1	64	1	160.5	49	19.0216	88	1	0	1	1	0	12.9966	93.06	135.697	130.095	35.5672	55.2838	0.8023	0.94	0.853511	81.3799	3.86	5.3	4.64856	1	1	1	1	0	0	0	0	0	0	0	0	0	0	3	16.73	0.428974
26860613001	1	62	1	163	62.5	23.5237	89	1	1	1	0	1	16.6659	93.42	220.362	104.43	57.6034	131.444	0.7684	0.89	0.863371	83.9908	1.74	4.9	4.33608	0	0	0	0	0	0	0	0	0	0	0	0	0	0	0	3.25	0.0833333
26860631101	1	67	1	159.4	65.5	25.7789	97.2	2	1	1	1	0	12.7726	115.92	181.315	303.555	32.0878	64.1756	0.6893	0.67	1.02881	87.4257	1.65	5.7	4.46208	1	1	0	0	1	0	0	0	0	0	0	0	0	0	2	9.59	0.245897
27040210101	1	68	1	156	45	18.4911	77	1	2	1	1	1	17.5343	95.94	190.98	97.35	70.3612	98.583	0.8136	0.94	0.865532	79.5438	0.66	5	3.486	0	0	0	1	0	0	1	0	0	1	0	0	0	1	4	7.08	0.181538
27040210301	1	69	1	164	51.6	19.185	83	1	2	1	1	1	29.5786	121.5	193.3	47.79	117.14	62.6292	0.7797	0.98	0.795612	81.1224	0.31	4.8	5.964	1	0	0	0	0	0	1	0	0	1	0	0	1	0	3	10.64	0.272821
27040210501	1	68	1	157	47.9	19.4328	75	1	2	1	1	1	14.2011	215.1	246.651	65.49	158.893	70.7478	0.6893	1	0.6893	87.1024	0.68	5.5	4.63176	0	0	0	0	0	0	0	0	0	0	0	0	0	0	0	3.66	0.0938462
27040220301	1	60	1	162	51.4	19.5854	75	1	1	1	1	1	9.15927	110.52	233.12	90.27	75.0004	112.501	0.904	0.91	0.993407	77.4726	0.22	4.9	4.7964	0	0	0	0	0	0	0	0	0	0	0	0	0	0	0	4	0.102564
27040230401	1	61	1	160	51.3	20.0391	76	1	1	0	1	1	12.7726	106.2	158.119	44.25	60.6962	87.7582	0.904	1.25	0.7232	77.153	0.59	5.3	5.1492	0	0	0	0	0	0	0	1	0	0	0	0	1	0	2	5.32	0.13641
27040232601	1	69	1	158	59	23.634	97	1	1	1	1	2	7.11454	92.16	179.769	44.25	65.722	105.928	0.8136	1.15	0.707478	79.2539	0.68	5.5	4.08576	1	0	0	0	0	0	0	0	0	0	0	0	0	0	0	2.99	0.0766667
27180612602	1	63	1	164.5	62	22.9118	85	1	1	1	1	1	11.204	84.42	215.336	169.035	52.5776	141.882	0.7797	1.05	0.742571	82.9893	0.52	4.2	6.72168	0	0	0	0	0	0	1	0	0	0	0	0	1	0	2	4.67	0.119744
27180630602	1	62	1	166.5	52.5	18.9379	68	1	2	1	1	0	19.7471	115.02	193.3	103.545	56.4436	115.593	1.4351	1.46	0.982945	59.6609	0.67	4.3	7.67256	1	0	0	0	0	0	0	0	0	1	0	0	0	0	1	4.91	0.125897
27180630702	1	61	1	167.5	54.5	19.4253	71	1	1	1	1	0	11.7082	92.16	187.501	63.72	68.4282	110.954	0.8362	1.02	0.819804	80.5176	0.5	4.4	6.41256	1	0	0	0	0	0	0	0	0	0	0	0	0	0	0	8.65	0.221795
27180630802	1	68	1	158.5	52.1	20.7386	71	2	1	1	1	0	13.3328	109.08	154.64	120.36	54.5106	89.3046	0.8362	1.2	0.696833	78.3594	0.31	4.3	6.11016	0	0	0	0	0	0	0	0	0	0	0	0	1	0	1	5.33	0.136667
27180630901	1	68	1	167	110	39.4421	87	2	1	1	1	0	22.1839	106.74	161.599	90.27	56.4436	98.9696	1.0622	1.05	1.01162	68.7393	0.52	4.2	6.44616	0	0	0	0	0	0	1	0	0	0	0	0	1	1	3	7.5	0.192308
27180631102	1	69	1	159.2	51.1	20.1621	70	1	1	1	1	0	9.91554	99.9	257.089	53.985	58.3766	182.475	1.1187	1.18	0.948051	66.5726	2.53	4.3	6.04128	1	0	0	0	0	0	0	0	0	0	0	0	1	0	1	13.15	0.337179
27180631301	1	62	1	157.1	48.5	19.6512	75	1	1	0	1	1	12.9686	86.94	202.192	197.355	69.9746	83.8922	0.8362	0.92	0.908913	80.1908	0.57	3.9	6.13536	0	0	0	0	0	0	0	0	0	1	0	0	0	0	1	5.31	0.136154
27180631901	1	68	1	162.5	48.7	18.4426	70	1	1	1	1	1	9.83151	102.24	200.645	77.88	78.8664	102.449	0.8249	1.09	0.756789	78.9453	0.71	3.9	5.52048	0	0	0	0	0	0	0	0	0	0	0	0	0	0	0	6.32	0.162051
27495112401	1	68	1	161.5	54	20.7037	82	1	1	1	1	1	10.4477	117.54	154.64	115.05	49.4848	100.903	0.6102	1.11	0.54973	93.1138	2.11	4.9	4.32432	0	0	0	0	0	0	0	0	0	0	0	0	1	0	1	4.74	0.121538
27495130102	1	63	1	162.8	44.7	16.8655	74.2	1	1	1	1	0	12.5485	110.16	161.212	108.855	58.3766	91.2376	0.7458	1.11	0.671892	85.034	0.57	5.4	3.85392	0	0	0	0	0	0	0	1	0	1	0	0	1	0	3	5.49	0.140769
27495131401	1	67	1	158.1	57.3	22.924	90.6	1	2	0	1	0	22.492	131.58	213.403	336.3	43.2992	126.032	0.6215	1.06	0.586321	92.5252	0.73	5.8	4.66536	0	0	0	0	0	0	0	0	0	0	0	0	0	0	0	2.16	0.0553846
27555930502	1	62	1	164	69.5	25.8403	97.4	2	1	1	1	1	10.5318	129.06	201.805	126.555	37.1136	137.63	0.7797	0.86	0.906628	83.3221	1.37	5.5	3.8892	0	0	0	0	0	0	0	0	0	0	0	0	0	0	0	2.32	0.0594872
29402811502	1	68	1	164.3	79	29.2652	108	1	1	1	1	0	16.946	150.66	184.408	121.245	32.4744	138.016	0.9605	1.13	0.85	72.6335	2	6.3	7.93632	0	0	1	1	0	0	0	0	0	0	0	0	0	0	2	4.32	0.110769
29402821902	1	65	1	168	75.4	26.7149	102.1	2	3	1	0	0	22.7721	138.6	148.841	95.58	49.0982	95.4902	0.904	1.25	0.7232	75.937	1.87	5.2	8.49912	1	0	0	0	0	0	0	0	0	1	0	0	1	0	2	4.33	0.111026
29402832001	1	61	1	169.3	84.2	29.3764	103	2	2	1	0	0	18.9348	100.62	159.279	115.935	33.6342	112.887	0.9379	0.94	0.997766	75.6134	2.35	4.6	4.3596	1	0	0	1	0	0	0	0	0	0	0	0	1	0	2	5.5	0.141026
29409910702	1	63	1	165.5	72.6	26.5058	101	1	2	1	1	1	20.7554	112.32	167.398	104.43	30.5414	123.712	0.7797	0.95	0.820737	82.9893	1.24	5	3.89088	1	0	0	0	0	0	0	0	0	0	0	0	1	0	1	3.49	0.0894872
29409921001	1	66	1	161.5	61.9	23.7326	68	2	2	0	0	1	19.0748	260.82	160.826	71.685	49.8714	102.449	1.2656	1.35	0.937481	62.9196	0.52	7.8	3.77832	1	0	1	0	0	0	0	0	0	0	0	0	0	0	1	4.98	0.127692
29409922002	1	63	1	172.5	77.1	25.9105	103	1	2	1	0	1	17.2262	118.62	166.625	72.57	54.8972	103.609	1.1752	1.51	0.778278	66.292	1.56	5.7	5.6952	0	0	0	1	0	0	0	0	0	0	0	0	1	0	2	4.16	0.106667
29533110302	1	63	1	165	55.6	20.4224	84	1	0	1	0	0	15.5175	98.1	153.48	47.79	61.856	96.2634	0.7119	1.28	0.556172	87.2277	0.72	4.9	3.84888	0	0	0	0	0	0	0	0	0	0	0	0	0	0	0	5.67	0.145385
29533112101	1	66	1	163.5	65.7	24.5771	91	1	1	1	0	0	12.3804	138.78	146.908	306.21	24.7424	65.3354	0.7232	1.21	0.597686	85.4784	1.31	5.2	4.88208	0	0	0	0	0	0	0	0	0	0	0	0	0	0	0	2.74	0.0702564
29533120201	1	62	1	170.5	56	19.2637	80	1	1	1	1	1	9.99957	96.48	214.563	80.535	78.8664	126.805	0.7232	1.32	0.547879	86.8255	1.07	4.8	4.98792	0	0	0	0	0	0	0	0	0	0	0	0	0	0	0	4.34	0.111282
29533121001	1	60	1	164.5	63.5	23.4662	86.2	1	0	0	0	0	13.8089	111.96	215.336	195.585	45.2322	129.898	0.7119	0.9	0.791	88.2986	3.43	5.1	5.61624	0	0	0	0	0	0	0	0	0	0	0	0	0	0	0	5.09	0.130513
29533121701	1	69	1	168	77.6	27.4943	104	1	0	1	0	0	17.8704	104.94	187.888	100.005	32.4744	143.429	0.8475	1.07	0.792056	77.5021	1.22	5.2	4.28232	0	0	0	0	0	0	0	0	0	0	0	0	0	0	0	2.07	0.0530769
29533122102	1	68	1	157	40.6	16.4713	70	1	1	1	0	0	13.921	76.68	254.769	77.88	64.5622	182.862	0.5424	1.14	0.475789	99.3165	25.89	5.2	3.7548	0	0	0	0	0	0	0	0	0	0	1	0	0	1	2	23.87	0.612051
29600621501	1	61	1	157.5	50.7	20.4384	76	1	1	0	1	0	21.9598	142.38	200.259	61.95	57.2168	133.377	0.9605	1.06	0.906132	74.634	0.22	5	4.91736	0	0	0	0	0	0	0	0	0	0	0	0	1	0	1	4.16	0.106667
29600621701	1	62	1	168.2	85.8	30.3274	105.2	1	1	1	0	0	15.6856	71.46	149.614	87.615	40.2064	86.5984	0.9831	1.38	0.712391	73.3906	23.98	5	5.57424	1	0	0	0	0	0	0	0	0	0	0	0	0	0	0	3.66	0.0938462
29600630801	1	60	1	168.5	60.2	21.203	86	1	0	1	1	0	16.3298	91.08	121.779	121.245	37.1136	51.8044	0.7684	1	0.7684	84.6824	0.77	4.6	3.65736	1	0	0	0	0	0	0	0	0	0	0	0	0	0	0	9.64	0.247179
29600630901	1	68	1	158.2	120	47.9478	85.1	1	0	1	1	0	17.0861	87.66	150.774	49.56	47.9384	94.3304	0.7571	1.08	0.701019	82.741	1.27	5.1	3.54648	1	0	0	0	0	0	0	0	0	0	0	0	0	0	0	5.83	0.149487
29600632202	1	61	1	155.5	68.8	28.453	98	1	0	1	0	0	14.6212	84.42	267.914	115.05	42.526	199.872	0.8814	0.91	0.968571	78.2299	5.54	4.8	5.88	1	0	0	0	0	0	0	0	0	0	0	0	1	0	1	7.4	0.189744
29600632401	1	66	1	159.6	69.7	27.3632	91	1	1	1	1	0	14.6772	105.48	205.285	124.785	37.1136	139.949	0.8701	1	0.8701	77.2474	1.31	5	4.99296	1	0	0	0	0	0	0	0	0	0	0	0	0	0	0	3.83	0.0982051
29608111202	1	63	1	164.3	62.8	23.264	88	1	0	1	1	1	25.5451	116.64	205.671	39.825	64.9488	136.856	0.9379	1.46	0.642397	75.0057	1.82	5.8	6.23112	0	0	0	0	0	0	0	0	0	0	0	0	0	0	0	1.32	0.0338462
29608111501	1	60	1	158.3	49.1	19.5938	75.1	1	1	1	1	1	17.5063	64.62	222.295	51.33	95.4902	121.006	0.7571	0.79	0.958354	85.3721	0.86	4.9	4.77456	0	0	0	0	0	0	0	0	0	0	0	0	0	0	0	1.41	0.0361538
29608120702	1	65	1	166.7	71.1	25.5858	96.2	2	2	1	0	0	16.89	314.82	146.135	158.415	28.995	90.851	0.8814	1.04	0.8475	76.997	0.66	7.4	4.20504	1	1	1	1	0	0	0	0	0	0	0	0	0	0	3	8.58	0.22
29633111101	1	68	1	163.2	54.3	20.3873	77.6	1	1	1	0	1	16.5539	92.34	187.501	61.065	63.789	119.846	0.8362	0.97	0.862062	78.3594	0.28	5.1	4.56792	0	0	0	0	0	0	0	0	0	0	0	0	1	0	1	4.16	0.106667
29633122001	1	64	1	165.5	58.9	21.504	79.2	1	1	1	1	1	12.6045	104.22	255.929	256.65	40.593	159.666	0.9266	1.17	0.791966	75.2084	0.26	5.1	4.40832	0	0	0	0	0	0	0	0	0	0	0	0	1	0	1	4.16	0.106667
29633131402	1	68	1	168.8	69.4	24.3565	95.2	2	1	1	1	1	16.918	95.94	159.666	53.1	41.7528	116.367	0.5876	1.08	0.544074	95.0579	0.47	5	3.2844	0	1	0	1	0	0	0	0	0	0	0	0	0	0	2	3	0.0769231
29633132401	1	63	1	171.6	82.1	27.881	100	2	2	1	1	1	16.2458	112.32	193.3	307.095	31.3146	92.0108	1.0848	0.81	1.33926	69.2619	3	4.9	7.26264	1	0	0	1	0	0	0	0	0	0	0	0	0	0	1	3.16	0.0810256
29633133401	1	67	1	164.1	49.5	18.3818	83	2	0	1	1	0	18.3746	108.72	186.728	85.845	47.9384	101.676	0.791	1.15	0.687826	81.0801	0.47	5.2	3.1248	0	1	0	0	0	0	0	0	0	1	0	0	0	0	2	3.99	0.102308
29743921701	1	62	1	169.2	61	21.3073	79	1	2	1	1	0	11.4001	99.54	190.98	38.94	79.6396	112.501	0.7119	0.96	0.741563	87.5775	3.63	4.7	4.24536	0	0	0	0	0	0	0	0	0	0	0	0	0	0	0	2.33	0.0597436
29743921802	1	65	1	157.6	64.9	26.1296	92	1	1	1	1	1	21.3996	128.88	265.208	47.79	69.9746	190.98	0.9266	1.17	0.791966	74.9173	0.63	5.2	4.8636	0	0	0	0	0	0	0	0	0	0	0	0	0	0	0	1.49	0.0382051
29743922302	1	61	1	163.3	68.3	25.6123	83.6	1	1	1	1	1	20.5033	91.26	169.331	69.915	64.9488	93.9438	0.7006	0.93	0.753333	88.7081	8.4	4.8	5.38944	0	0	0	0	0	0	0	0	0	0	0	0	0	0	0	4.49	0.115128
29743931102	1	65	1	164.2	59.1	21.92	76.5	1	2	1	1	1	13.6129	92.7	196.006	53.985	67.2684	124.485	0.6893	0.81	0.850988	88.0909	0.25	4.6	5.11056	0	1	0	0	0	0	0	0	0	0	0	0	0	0	1	1.82	0.0466667
29743932702	1	64	1	161.7	53.7	20.5378	76.6	1	1	1	1	1	13.6969	99.36	173.97	134.52	35.9538	113.66	0.7232	0.87	0.831264	86.1388	0.6	4.8	3.52968	0	0	0	0	0	0	0	0	0	0	0	0	0	0	0	1.17	0.03
29824512302	1	64	1	157.5	73.4	29.5893	106.5	1	2	1	1	0	11.4841	110.16	82.3458	41.595	33.2476	41.7528	0.7458	0.92	0.810652	84.6997	1.4	7.2	4.70568	1	0	0	1	0	0	1	0	0	1	0	0	0	0	3	8.65	0.221795
29824530201	1	64	1	171	62.2	21.2715	81	1	1	1	1	0	13.5848	99.18	169.717	92.04	36.3404	119.459	0.9379	1.28	0.732734	74.7109	8.42	4.7	5.53728	1	0	0	0	0	0	1	0	0	0	0	0	0	0	1	5.75	0.147436
29824530502	1	60	1	160.7	73.1	28.3065	96.2	1	1	1	0	0	15.3215	106.2	183.248	206.205	28.995	100.129	0.7684	0.65	1.18215	84.6824	4.19	4.7	4.02864	0	0	0	0	0	0	0	0	0	0	0	0	1	0	1	5.49	0.140769
29824530701	1	69	1	165.4	60.5	22.1149	81.8	1	1	1	1	2	21.1475	102.96	216.883	82.305	55.6704	147.295	0.8701	1.05	0.828667	76.3933	0.29	4.9	4.39824	0	0	0	0	0	0	0	0	0	0	0	0	0	0	0	1.83	0.0469231
29824530901	1	60	1	167.5	77.2	27.5162	99.4	1	1	0	1	0	18.2905	111.96	224.615	161.955	29.3816	156.573	1.0509	1.09	0.964128	71.3417	2.88	5.3	4.59312	0	0	1	0	0	0	1	0	0	0	0	0	0	0	2	8.33	0.21359
29863111601	1	69	1	154	40	16.8663	83	1	0	0	1	0	11.288	101.34	222.682	125.67	57.99	145.748	0.6667	0.95	0.701789	88.3835	0.39	4.9	4.13448	0	0	0	1	0	0	0	0	0	0	0	1	0	0	2	7.09	0.181795
29863112201	1	64	1	161	53	20.4467	80	1	1	1	1	1	9.94355	127.62	201.805	80.535	75.7736	111.727	0.6441	0.82	0.785488	91.7788	0.86	5.2	3.8304	1	0	0	1	0	0	0	0	0	0	0	1	1	0	3	10	0.25641
29863120802	1	61	1	167.7	52.3	18.5967	77	1	2	1	1	1	12.9686	99.9	169.717	300.015	47.5518	64.5622	0.7006	0.87	0.805287	88.7081	1.49	5.4	4.92912	0	0	0	0	0	0	0	0	0	0	0	0	0	0	0	0.66	0.0169231
29863121101	1	67	1	163.3	60.5	22.6873	80.8	1	2	1	0	1	13.2767	105.3	239.692	83.19	48.325	175.516	0.9266	1.08	0.857963	74.3516	0.34	5.2	4.98288	0	0	0	0	0	0	0	0	0	0	0	0	0	0	0	4.34	0.111282
29863122301	1	60	1	172.6	70.2	23.5644	85	1	2	1	1	1	12.1003	134.28	195.62	53.1	63.4024	127.578	0.678	0.74	0.916216	90.6892	0.42	5.1	4.07904	0	0	0	0	0	0	0	0	0	0	0	0	1	0	1	2.65	0.0679487
29863132802	1	61	1	155.3	71.8	29.7702	104.6	1	0	1	0	0	16.5539	387.9	228.094	418.605	30.928	93.9438	1.13	1.08	1.0463	68.2797	26.9	8.2	5.33904	1	1	0	0	0	0	0	0	0	0	0	0	1	0	2	5.5	0.141026
32014610402	1	65	1	159.9	77.5	30.3113	106	1	1	1	1	1	15.1254	151.2	245.878	302.67	34.4074	143.429	0.9379	1.17	0.801624	74.4217	3.16	6.5	4.34616	1	0	0	0	1	0	0	0	0	0	0	0	0	0	1	6.32	0.162051
32014611001	1	67	1	151.4	42.1	18.3667	66	1	0	0	1	2	13.0807	97.74	129.124	62.835	42.526	78.0932	0.7232	1.06	0.682264	85.1575	51.33	4.7	3.3516	0	0	0	0	0	0	0	0	0	0	0	0	1	0	1	7	0.179487
32014611901	1	64	1	167.8	73.8	26.2103	96	1	1	1	1	0	13.893	95.94	124.872	130.095	34.0208	63.0158	1.0396	1.15	0.904	70.6161	2.25	5.1	4.87704	0	1	0	1	0	0	1	0	0	0	0	0	1	1	5	7.32	0.187692
32014621101	1	63	1	167.6	82.1	29.2277	99	1	2	0	1	0	17.8704	102.24	151.934	216.825	29.3816	77.32	0.9153	1.2	0.76275	76.0142	1.86	5.9	5.78592	1	0	0	0	0	0	0	0	0	1	0	0	1	0	2	6.66	0.170769
32014621901	1	67	1	158.9	50.2	19.8818	73	1	2	1	1	2	13.949	104.04	235.439	75.225	107.475	127.578	0.8927	1.13	0.79	75.8845	0.37	5.5	4.39656	1	1	0	0	0	0	0	0	0	1	0	0	0	0	2	8	0.205128
32014632202	1	68	1	161.3	58.8	22.6	90	1	0	1	1	1	12.2964	104.76	174.743	89.385	42.1394	114.047	1.0622	1.42	0.748028	68.7393	1.14	4.9	6.01776	0	0	0	0	0	0	0	0	0	0	0	0	1	0	1	7.82	0.200513
32014632402	1	66	1	166.6	60.1	21.6533	81	2	1	1	1	1	10.9519	116.1	177.063	109.74	64.9488	95.1036	0.9718	1.16	0.837759	72.7107	1.14	5.1	6.25968	0	1	0	0	0	0	1	0	0	1	0	0	1	0	4	3.83	0.0982051
32111610102	1	63	1	170.3	70.4	24.2741	90.1	2	2	1	1	2	12.2124	99.72	202.578	69.03	47.5518	144.202	0.9153	0.91	1.00582	76.0142	2.51	4.7	4.31424	1	1	0	1	1	0	0	0	0	0	0	0	0	0	3	7.83	0.200769
32111610501	1	60	1	168	75.2	26.644	92	2	2	1	1	1	11.5121	147.6	206.444	122.13	64.1756	115.98	0.5537	0.77	0.719091	101.324	1.18	5.5	1.9068	0	0	0	0	0	0	0	0	0	0	0	0	0	0	0	1.83	0.0469231
32111611202	1	64	1	169.7	68.9	23.9252	97	2	2	1	1	1	14.2851	98.28	142.655	174.345	31.3146	74.6138	0.8814	1.04	0.8475	77.2962	1.7	5.2	5.47512	1	0	0	0	0	0	0	0	0	0	0	0	0	0	0	3.17	0.0812821
32113120901	1	61	1	176.5	68.5	21.9888	88.4	1	2	1	0	0	13.1367	120.78	176.29	126.555	35.5672	113.66	0.6554	0.86	0.762093	92.0072	0.71	5	4.24536	0	0	0	0	0	0	0	0	0	0	0	0	0	0	0	0.66	0.0169231
32113131801	1	65	1	163.8	68	25.3443	92.8	1	1	1	0	0	16.1338	112.5	237.372	153.105	39.0466	164.305	0.8475	0.9	0.941667	78.6684	0.31	5.1	3.96312	0	0	0	0	0	0	0	0	0	0	0	0	0	0	0	2.16	0.0553846
32165911302	1	67	1	159.5	74	29.0878	101	1	2	1	1	0	15.0134	173.7	225.388	278.775	49.4848	136.083	0.678	0.88	0.770455	88.2205	0.71	5.3	4.54104	0	0	0	1	0	0	1	0	0	0	0	0	1	0	3	5.33	0.136667
32165911801	1	60	1	157.9	74.3	29.8006	92.1	1	1	1	1	1	15.1534	108.9	164.305	127.44	49.8714	93.5572	0.7684	0.89	0.863371	84.6824	0.76	5.2	3.77328	0	0	0	0	0	0	0	0	0	0	0	0	1	0	1	3.49	0.0894872
32404510202	1	62	1	162	63.3	24.1198	91.4	1	2	1	1	0	9.94355	97.02	185.568	109.74	44.0724	122.552	0.8701	1.28	0.679766	78.4648	1.53	4.8	4.74936	0	0	0	1	0	0	0	0	0	1	0	0	1	0	3	7.16	0.18359
32404510401	1	65	1	158.4	53.3	21.243	81.2	1	1	1	1	0	10.2236	111.6	211.857	143.37	44.459	144.588	0.6441	0.89	0.723708	91.4236	1.9	4.8	3.68928	0	0	1	0	0	0	0	0	0	1	0	0	0	0	2	13.41	0.343846
32404510701	1	61	1	166.5	55.3	19.9479	76.8	1	1	1	1	2	10.8119	114.48	139.949	76.995	40.9796	80.4128	0.904	0.94	0.961702	77.153	1.48	5.8	3.10296	0	0	0	0	0	1	0	0	0	0	0	0	1	0	2	7.41	0.19
32404512002	1	60	1	165.8	53.6	19.4983	79.2	1	1	1	0	0	12.4084	88.74	127.965	105.315	27.062	82.3458	0.8249	1.59	0.518805	81.4558	12.83	5	5.21136	0	0	0	1	0	0	1	0	0	0	0	0	0	1	3	10.67	0.27359
32404520401	1	62	1	171	86.6	29.616	101.4	1	1	0	1	0	15.8256	221.76	187.114	106.2	45.6188	124.099	0.7797	0.96	0.812187	83.3221	1.4	9.3	2.40072	1	1	1	1	1	0	0	0	0	0	0	0	1	0	5	6.33	0.162308
32404520701	1	68	1	168.8	64.3	22.5666	81.8	1	1	0	1	0	19.7471	96.66	146.521	36.285	51.8044	90.4644	0.8136	1.12	0.726429	79.5438	0.43	4.7	3.2844	0	0	0	0	0	0	0	0	0	0	0	0	0	0	0	1.5	0.0384615
32404531101	1	68	1	157.2	64.1	25.939	91.2	1	0	1	0	0	12.1283	136.62	111.341	123.9	22.8094	63.0158	1.0509	1.16	0.905948	69.143	0.67	5	4.8636	0	0	0	0	0	0	0	0	0	1	0	1	1	0	3	13.16	0.337436
32404531902	1	62	1	161.3	73.4	28.2116	101.1	2	3	1	1	0	18.1225	106.38	161.985	200.895	32.861	90.851	1.0396	1.05	0.990095	71.1791	1.53	4.9	4.27056	1	0	0	1	0	0	0	0	0	1	0	0	1	0	3	6.33	0.162308
32407831401	1	64	1	168.2	61.5	21.7382	84	2	2	1	0	2	12.2964	84.24	192.14	62.835	45.2322	143.042	0.8927	1.04	0.858365	76.7589	0.57	4.9	5.03328	0	0	0	0	0	0	0	0	0	0	0	0	0	0	0	1.33	0.0341026
32407831602	1	62	1	162	73.8	28.1207	97.5	2	1	1	0	1	17.8984	102.96	190.594	53.1	48.7116	138.403	0.8927	0.96	0.929896	77.3709	1.22	5.1	4.70568	1	0	0	0	0	0	0	0	0	0	0	0	0	0	0	3.16	0.0810256
32468110302	1	63	1	170	75.3	26.0554	98	2	2	1	1	1	8.87917	157.86	127.965	159.3	25.129	60.3096	0.8475	0.88	0.963068	79.2857	6.63	5.2	1.9488	1	0	0	0	0	0	0	0	0	0	0	0	0	0	0	2.99	0.0766667
32468112101	1	65	1	149.7	49	21.8652	78	1	2	0	0	0	12.8566	123.48	137.63	57.525	42.1394	86.985	0.7232	0.85	0.850824	85.8054	0.62	5.1	4.25208	1	0	0	0	0	0	0	0	0	1	0	0	0	0	1	3	0.0769231
32468120201	1	62	1	167.5	65.2	23.239	92.3	1	0	1	1	1	19.1588	106.38	220.749	79.65	59.5364	151.547	0.6441	0.93	0.692581	92.5105	0.45	5.5	4.43688	1	1	1	0	0	0	1	0	0	1	0	0	0	0	4	5.75	0.147436
32468121602	1	60	1	165.9	63.2	22.9628	86.2	2	2	1	1	0	15.3215	81.72	166.238	77.88	44.459	106.702	0.5763	0.96	0.600313	99.1291	1.11	5	4.5024	0	0	0	0	0	0	0	0	0	1	0	0	0	0	1	2.5	0.0641026
32530612101	1	65	1	167.7	69	24.5348	89	1	1	1	1	0	17.3102	125.1	127.578	151.335	43.6858	55.2838	0.7232	1.01	0.71604	85.8054	0.62	5	3.54144	0	0	0	0	0	0	0	0	0	0	0	0	1	0	1	5.49	0.140769
32530622501	1	68	1	175.6	63.5	20.5932	86	1	2	1	1	0	13.6969	66.24	176.29	128.325	40.593	107.475	0.7119	1.16	0.613707	85.5773	1.63	4.7	4.10088	0	0	0	1	1	0	0	0	0	0	0	0	1	1	4	10	0.25641
32530631302	1	62	1	162.7	64.3	24.2905	89.7	1	0	1	0	0	14.9013	103.14	185.181	123.015	48.325	109.794	0.9379	1.12	0.837411	75.3065	0.67	5.7	7.35504	0	0	0	0	0	0	0	0	0	0	0	0	0	0	0	2.5	0.0641026
32530632901	1	67	1	161.4	50.3	19.3091	78.8	1	0	0	1	0	18.5986	110.88	142.269	96.465	47.5518	70.7478	0.6893	1.06	0.650283	87.4257	2.53	5.4	3.05256	0	0	0	0	0	0	1	0	0	0	0	0	0	0	1	2.75	0.0705128
32555412601	1	63	1	165.5	62.9	22.9644	83.8	1	1	1	1	0	13.7249	81.72	156.186	123.015	46.0054	90.851	0.678	0.8	0.8475	89.5893	4.29	5.1	4.5528	0	0	0	0	0	1	0	0	0	0	0	0	0	0	1	7.99	0.204872
32555421502	1	64	1	176.3	74.6	24.0013	92.6	1	1	1	1	0	22.6321	95.4	152.32	124.785	30.928	96.65	0.6667	1.07	0.623084	90.0621	3.09	5	5.66328	0	1	0	0	0	0	0	0	0	1	0	0	0	0	2	4.49	0.115128
32555422701	1	68	1	170	65.5	22.6644	94	2	3	1	1	1	14.6772	95.04	156.186	108.855	28.6084	108.248	0.8927	1.36	0.656397	75.6038	7.82	5.1	4.58976	0	0	0	1	0	0	0	0	0	0	0	0	0	0	1	1.33	0.0341026
32555432501	1	67	1	165.3	75.4	27.5947	97	2	1	1	1	1	13.5008	116.28	188.661	303.555	19.7166	55.6704	0.8475	0.7	1.21071	78.0744	0.39	5.3	5.03496	1	1	0	1	1	0	0	1	0	0	0	0	0	0	4	6.16	0.157949
32634611202	1	68	1	172	83.2	28.1233	104.8	1	0	1	1	1	28.8783	94.32	225.388	146.025	45.2322	147.681	1.3447	1.26	1.06722	60.4126	4.01	5.2	7.01568	0	0	0	0	0	0	0	0	0	0	0	0	1	0	1	5.49	0.140769
32634611601	1	64	1	168.4	84	29.6207	105.4	1	0	1	1	2	16.6379	93.24	150.001	92.04	47.5518	85.8252	0.9944	1.08	0.920741	72.3559	1.41	5.1	6.66456	1	0	0	0	1	0	0	0	0	0	0	0	1	0	2	16	0.410256
32634612201	1	67	1	156.2	43	17.6241	72.6	1	1	1	1	1	18.9908	95.76	216.496	104.43	77.32	118.3	0.8023	1.03	0.778932	80.4528	1.15	5	5.38272	0	0	0	1	0	0	1	0	0	0	0	0	1	1	4	10.41	0.266923
32634620202	1	63	1	174.5	57.6	18.9161	81.5	1	1	1	1	1	11.316	88.2	180.156	78.765	59.923	105.928	0.8927	0.42	2.12548	77.0619	0.69	4.6	6.20928	0	0	0	0	0	0	0	0	0	1	0	0	0	0	1	3.49	0.0894872
32634620501	1	65	1	158.6	63.2	25.1253	84	1	0	0	1	0	19.3549	129.06	186.341	246.915	24.3558	99.7428	1.0509	1.14	0.921842	69.9277	1.06	4.8	4.78128	1	0	0	0	0	0	0	0	0	1	0	0	1	0	2	8.81	0.225897
32634620801	1	66	1	165.9	65.5	23.7984	89.5	1	1	1	1	0	28.9063	114.48	196.779	80.535	61.0828	115.98	0.8701	0.97	0.89701	77.2474	2.76	4.9	6.00264	0	1	0	0	0	0	0	0	0	1	0	0	1	0	3	6.41	0.164359
32634621302	1	60	1	167.1	76.8	27.5048	99.1	1	1	1	0	1	16.1618	169.2	194.46	121.245	44.8456	120.619	0.8023	0.97	0.827113	82.7042	0.55	5	5.19624	0	0	0	0	0	0	0	0	0	0	0	0	1	0	1	4.16	0.106667
32634622102	1	64	1	173.6	64.7	21.4687	82.5	2	1	1	1	0	18.2345	113.4	139.563	49.56	55.6704	75.7736	0.9492	1.12	0.8475	74.2226	1.06	4.7	5.57928	1	0	0	0	0	0	0	0	0	0	0	0	0	0	0	2.82	0.0723077
32634630202	1	63	1	160.6	50.9	19.7345	75.1	1	0	1	1	0	15.1254	112.68	223.841	85.845	52.191	158.119	1.13	1.05	1.07619	67.731	1.87	5.1	5.964	0	1	0	0	0	0	0	0	0	1	0	0	0	0	2	2	0.0512821
32634631602	1	60	1	156	59.9	24.6137	87.3	1	1	1	0	0	17.9824	96.3	295.362	88.5	76.9334	204.898	1.0509	1.1	0.955364	71.3417	0.54	5.2	4.33944	0	0	0	0	0	0	0	0	0	1	0	0	0	0	1	4.66	0.119487
32635911702	1	63	1	155.6	57.9	23.9144	91	1	1	1	1	1	16.0777	95.04	231.96	161.07	66.8818	139.949	1.1074	1.28	0.865156	68.4843	0.39	5.4	6.4512	0	0	0	0	0	0	0	0	0	0	0	0	0	0	0	1.33	0.0341026
32635911902	1	67	1	166	57.8	20.9755	84	1	1	1	0	1	19.7471	105.66	211.084	60.18	65.3354	139.176	0.9492	1.06	0.895472	73.377	1.45	5.7	6.1908	1	0	0	1	0	0	0	0	0	0	0	0	1	0	2	4.66	0.119487
32635921501	1	61	1	162.3	69.2	26.2705	93.6	1	1	1	0	0	12.6045	105.3	155.8	92.925	54.5106	74.6138	0.8362	1.09	0.767156	80.5176	1.09	4.1	5.33064	1	0	1	0	1	0	0	0	0	0	0	0	0	0	2	9.91	0.254103
32635921802	1	63	1	168.8	80	28.0766	105.8	1	1	1	1	1	20.0552	86.76	174.357	82.305	57.2168	102.062	0.8588	1.03	0.833786	78.7128	0.98	4.9	4.9476	1	0	0	0	0	0	0	0	0	0	0	0	0	0	0	4.83	0.123846
32635930101	1	69	1	157	58.9	23.8955	93	1	2	1	1	1	14.9573	101.16	203.352	100.005	47.5518	125.258	0.6441	1.12	0.575089	90.0682	17.62	5.7	4.95432	1	0	0	0	0	0	1	0	0	0	0	0	0	0	1	3.83	0.0982051
32635930602	1	65	1	172.5	67.6	22.7179	87	1	1	1	0	1	18.2905	116.1	172.81	59.295	67.655	96.65	0.6667	0.95	0.701789	89.7135	1.53	5.3	3.97152	1	0	0	0	0	0	1	0	0	1	0	0	1	0	3	5.67	0.145385
32635931001	1	66	1	159.2	55.8	22.0165	83.6	1	0	0	1	1	11.12	90.9	251.29	166.38	44.8456	181.702	0.5763	0.73	0.789452	96.794	1.76	5.6	3.5112	0	0	0	0	0	0	0	0	0	0	0	0	0	0	0	6.65	0.170513
32635931202	1	65	1	171.5	59.2	20.1277	85	1	2	1	1	1	9.35534	113.4	199.872	118.59	61.856	122.552	0.7345	0.93	0.789785	85.0801	0.28	5.2	3.43224	0	0	0	0	0	0	0	0	0	1	0	0	0	0	1	3.66	0.0938462
32635932001	1	65	1	164.5	71.6	26.4595	99.5	1	1	1	1	1	19.1588	110.34	148.454	53.1	46.392	95.8768	0.9379	1.13	0.83	74.4217	0.63	5.8	4.73088	1	0	0	0	0	0	0	0	0	0	0	0	0	0	0	5.15	0.132051
33010210201	1	60	1	157.3	57.5	23.2386	90.8	2	1	0	0	0	17.1421	86.22	155.8	53.1	58.7632	85.052	0.791	0.75	1.05467	83.349	1.29	5.3	3.10968	0	0	0	0	0	0	0	0	0	0	0	0	0	0	0	3.49	0.0894872
33010210401	1	66	1	167.3	64.5	23.0445	87.8	2	1	1	1	1	14.3971	106.38	207.991	146.91	52.5776	129.511	1.0396	0.93	1.11785	70.0747	1.46	5.3	6.25128	0	0	0	0	0	0	0	0	0	0	0	0	0	0	0	0.33	0.00846154
33010220501	1	62	1	163.2	64.4	24.1794	88.1	1	1	1	1	1	16.75	117.9	188.661	205.32	50.258	94.717	0.904	0.84	1.07619	76.8398	0.53	4.9	4.91736	0	0	0	0	0	0	0	0	0	1	0	0	1	0	2	5.15	0.132051
33010220801	1	65	1	160.6	59.1	22.9138	82.8	1	1	1	0	0	15.3775	117.72	209.151	200.01	46.0054	119.073	0.8701	1.19	0.731176	77.5429	4.39	4.8	11.1149	0	0	0	0	0	0	0	0	0	1	0	0	1	0	2	10.73	0.275128
33010222102	1	68	1	164.2	60.1	22.2909	82.1	1	1	1	0	1	8.45902	87.3	219.202	129.21	47.9384	146.521	0.8588	0.86	0.998605	77.2235	3	4.6	7.52472	0	0	0	0	0	0	1	0	0	0	0	0	0	0	1	3.15	0.0807692
33010231802	1	62	1	154	53.7	22.6429	85	1	1	1	0	0	15.9937	141.12	201.419	158.415	42.526	125.645	0.9379	0.94	0.997766	75.3065	1.79	5.2	6.81744	0	0	0	0	0	0	1	0	0	1	0	0	0	0	2	9.32	0.238974
33013111002	1	63	1	157.2	58.8	23.7943	82.8	1	1	1	0	2	12.3244	112.5	175.516	78.765	61.856	103.609	0.7458	0.8	0.93225	85.034	0.47	6.2	4.47384	0	0	0	0	0	0	1	0	0	1	0	0	0	0	2	7.4	0.189744
33013120601	1	61	1	153	44.2	18.8816	76.8	1	1	1	1	1	15.7136	107.46	207.604	87.615	46.0054	154.253	0.9944	1.2	0.828667	73.23	1.27	5.6	6.43272	0	0	0	0	0	0	0	0	0	0	0	0	1	0	1	4	0.102564
33013121202	1	69	1	167.5	57.7	20.5658	78	1	1	1	1	0	18.3746	101.16	213.79	81.42	61.0828	143.815	0.8362	1.06	0.788868	78.0738	2.12	5.1	4.4268	0	0	0	0	1	0	0	0	0	0	0	0	1	0	2	6.65	0.170513
33013121501	1	64	1	155.7	45.5	18.7687	72	1	2	0	1	0	15.9937	102.78	125.645	103.545	39.4332	64.5622	1.0057	1.16	0.866983	71.9096	2.3	4.9	5.63136	0	0	0	0	0	0	0	0	0	0	0	0	0	0	0	0.33	0.00846154
33013130202	1	66	1	155.9	73.7	30.3232	104	2	1	1	0	0	22.8562	103.86	187.114	158.415	36.3404	124.872	1.1639	1.17	0.994786	65.8727	3.2	6	4.494	0	0	0	0	0	0	0	0	0	1	0	0	1	0	2	7.33	0.187949
33013130402	1	67	1	149.4	49.4	22.1323	83	1	1	1	0	0	12.9406	100.62	141.882	111.51	34.0208	92.784	1.0057	1.2	0.838083	71.0904	0.96	6	5.27856	0	0	0	0	0	0	0	0	0	1	0	0	1	0	2	5.07	0.13
33013131002	1	65	1	153	45.1	19.2661	83	1	1	1	1	1	21.4837	93.06	146.521	47.79	78.4798	60.6962	0.9153	1.43	0.64007	75.4223	3.12	5.3	7.42728	1	0	0	0	0	0	0	1	0	1	0	0	1	0	3	13.07	0.335128
33040410102	1	68	1	158	72.4	29.0018	97.2	1	0	1	1	2	12.6325	107.64	200.259	90.27	43.6858	144.588	1.0396	1.35	0.770074	69.5535	1.28	5.3	6.78384	1	0	0	0	0	0	0	0	0	0	0	0	1	0	1	6.57	0.168462
33040420202	1	69	1	159.5	81.6	32.0752	108.3	2	1	1	1	0	20.0271	144.72	206.444	234.525	30.1548	111.341	1.3447	1.11	1.21144	60.1924	0.49	7.4	8.46216	1	0	1	0	0	0	0	0	0	0	0	0	1	0	2	6.32	0.162051
33040430102	1	66	1	163	53.8	20.2492	79	1	1	1	0	0	17.3942	89.1	161.599	85.845	51.4178	97.0366	0.8249	1.03	0.800874	79.537	0.41	5.1	4.62168	0	0	0	1	0	0	0	0	0	0	0	0	0	0	1	3.66	0.0938462
33400210801	1	64	1	158	52.1	20.8701	76	1	1	1	1	2	20.5874	102.6	179.382	84.96	56.8302	108.248	1.1074	0.95	1.16568	68.2151	1.39	5.2	4.242	0	1	0	0	0	0	0	0	0	0	0	0	1	0	2	3.16	0.0810256
33400212101	1	66	1	161.5	79.3	30.4038	103	2	2	1	1	2	13.6969	112.5	201.805	230.1	47.1652	110.568	1.1413	0.98	1.16459	66.5837	2.83	5.2	6.41424	0	1	0	0	0	0	0	0	0	0	0	0	0	0	1	3.66	0.0938462
33400230801	1	69	1	148	42.1	19.2202	74	1	1	1	1	2	16.3859	163.44	201.805	113.28	80.4128	102.836	1.3108	1.44	0.910278	61.0398	0.73	5	5.32056	0	0	0	1	0	0	0	0	0	0	0	0	1	1	3	6.83	0.175128
33400231301	1	67	1	152.4	50.4	21.7	78.8	1	1	1	1	0	13.4168	94.14	184.795	108.855	49.4848	119.073	1.1413	1.11	1.0282	66.3338	4.4	5.1	6.45288	0	0	0	0	0	0	1	0	0	1	0	0	1	1	4	9.32	0.238974
33463110201	1	68	1	153.4	45	19.1233	69.8	1	1	1	1	1	19.8591	101.88	191.367	38.94	68.8148	119.459	1.2995	1.35	0.962593	61.5542	0.72	5.7	3.70944	0	0	0	0	0	0	0	0	0	0	0	0	1	0	1	3.5	0.0897436
33463111501	1	61	1	160.6	56.6	21.9445	78.2	1	1	1	1	0	20.9515	110.16	199.486	151.335	46.392	123.712	0.9944	1	0.9944	73.23	0.94	5.5	4.59144	0	0	0	1	0	0	0	0	0	0	0	0	1	0	2	4.41	0.113077
33463111902	1	64	1	157.9	59.7	23.9447	83	1	1	1	1	1	19.1588	116.46	200.259	58.41	86.2118	103.222	0.9153	1.07	0.855421	75.7153	2.08	5.4	5.29536	0	0	0	0	0	0	0	1	0	0	0	0	0	0	1	3.75	0.0961538
33463120301	1	67	1	146.5	49.1	22.8774	79.8	1	1	0	1	0	12.1003	164.52	155.027	103.545	45.6188	89.3046	0.9605	1.32	0.727652	72.9031	2.7	5.2	5.09376	0	0	0	0	0	0	1	0	0	0	0	0	1	0	2	9.08	0.232821
33463120401	1	68	1	150	54.3	24.1333	89	1	1	1	1	0	15.8817	99.72	167.398	57.525	42.9126	109.408	0.8023	0.9	0.891444	80.1553	30.79	5.4	5.81616	1	0	0	0	0	0	1	1	0	1	0	0	1	0	4	11.83	0.303333
33605910302	1	69	1	158.3	53.3	21.2699	84.3	1	1	1	1	1	20.2512	143.82	195.233	132.75	71.9076	114.434	0.9492	1.03	0.921553	72.8392	0.48	4.8	6.96528	1	0	0	0	0	0	0	0	0	1	0	0	0	0	1	4.16	0.106667
33605911301	1	69	1	159.4	52	20.4657	75.6	1	1	1	1	0	15.8817	159.12	163.145	167.265	58.3766	81.5726	1.1526	1.24	0.929516	65.4933	3.14	5.2	8.19336	0	0	0	0	0	0	0	0	0	0	0	0	0	0	0	4.98	0.127692
33605920101	1	60	1	158.6	43.6	17.3333	65	1	1	1	1	0	13.3888	112.86	298.455	75.225	70.3612	214.95	1.017	1.45	0.701379	72.6341	0.6	4.7	4.69056	1	0	0	0	1	0	0	0	0	0	0	0	0	0	1	7.41	0.19
33605920402	1	63	1	159.3	58.4	23.0134	83	1	2	1	1	1	14.2011	105.66	225.388	106.2	45.2322	156.96	0.8249	1.1	0.749909	80.4678	2.26	4.8	4.22352	0	0	0	0	0	0	1	0	0	0	0	0	0	0	1	5.74	0.147179
33605922002	1	69	1	165	61.7	22.663	79	2	1	1	0	1	14.6212	114.48	145.748	90.27	44.0724	81.9592	0.9944	1.33	0.747669	71.0073	0.48	4.7	5.83968	0	0	0	0	0	0	0	0	0	0	0	0	0	0	0	1.33	0.0341026
33605930802	1	62	1	164	70.7	26.2864	91.8	2	2	1	1	1	17.9824	88.92	174.743	157.53	37.1136	98.1964	0.8475	1.28	0.662109	79.6036	2.36	4.9	6.22776	1	0	0	0	0	0	0	0	0	0	0	0	1	0	1	3.5	0.0897436
33823121402	1	64	1	170	71	24.5675	96.3	2	1	1	1	1	15.6576	105.48	189.434	161.955	55.6704	97.8098	1.1187	1.16	0.964397	67.837	1.49	5.3	8.4924	1	0	0	0	0	0	0	1	0	0	0	0	0	0	1	4.16	0.106667
33823122201	1	60	1	177	80.5	25.695	98	2	3	1	0	1	11.5121	110.16	171.65	81.42	40.2064	120.233	0.9379	1	0.9379	75.9266	0.95	6	4.22856	0	0	0	0	0	0	0	0	0	0	0	0	0	1	1	3.41	0.0874359
33823122401	1	66	1	161	63.4	24.4589	89.8	2	1	1	1	0	17.0861	185.22	199.099	98.235	40.9796	137.243	1.0057	1.15	0.874522	71.3583	5.03	5.8	4.60656	1	0	0	0	0	0	0	0	0	0	0	0	0	0	0	2.5	0.0641026
3047610902	1	76	2	157.1	51.9	21.0288	77.2	1	1	1	1	0	12.2404	90.54	170.877	85.845	60.6962	88.1448	1.0622	1.23	0.863577	66.8534	1.24	4.7	5.14752	0	0	0	0	0	0	0	0	0	1	0	0	1	0	2	2.66	0.0682051
3047630801	1	70	2	178.5	54.8	17.199	72.4	1	0	1	1	0	21.2876	100.62	166.238	69.03	54.124	96.65	0.9605	1.24	0.774597	72.1088	0.41	5.1	2.92152	0	0	0	1	0	0	0	0	0	1	0	0	0	0	2	6.81	0.174615
3047632801	1	70	2	160.5	49.5	19.2157	70.2	1	0	1	1	0	20.5593	86.4	238.919	62.835	71.1344	151.161	0.9944	1.04	0.956154	70.7523	0.27	5.4	4.81152	0	0	0	0	0	0	0	0	0	0	0	0	0	0	0	1	0.025641
3110611102	1	70	2	166.7	66.3	23.8585	87	1	1	1	0	0	16.0217	110.16	217.269	53.1	48.7116	144.975	0.9266	0.99	0.93596	73.5415	2.58	5.4	6.4092	0	0	0	0	0	0	0	0	0	0	0	0	0	0	0	0.33	0.00846154
3110612501	1	73	2	155	47.2	19.6462	65	1	1	1	1	0	16.89	81	170.877	77.88	37.1136	108.635	0.8814	0.94	0.93766	74.7939	1.19	5	5.50368	0	0	0	1	0	0	1	0	0	0	0	0	0	0	2	5.66	0.145128
3110620501	1	75	2	165.6	44.1	16.0812	77.1	1	1	1	1	0	11.0639	91.62	168.171	53.1	52.9642	100.903	0.6554	1.2	0.546167	87.3734	15.05	5.1	3.42552	0	0	0	0	0	0	1	0	0	0	0	0	0	0	1	5.5	0.141026
3110621202	1	74	2	163.2	44.4	16.6703	70.1	2	1	1	0	0	14.4532	93.06	153.867	76.995	58.3766	90.4644	0.8588	1.47	0.584218	75.6075	4.02	4.9	4.8216	0	0	0	0	0	0	0	0	0	1	0	0	0	0	1	4.32	0.110769
3404331001	1	70	2	157.6	47.3	19.0436	72.2	1	0	1	1	0	11.4841	79.38	223.068	71.685	69.2014	138.789	0.8927	1.21	0.737769	75.0577	0.84	5.4	5.12736	0	0	0	1	0	0	1	0	0	1	0	0	0	1	4	8.67	0.222308
3467611201	1	74	2	172	68	22.9854	87	1	1	0	1	0	18.4026	134.64	197.166	103.545	46.7786	128.351	1.0283	1.15	0.894174	68.5067	12.16	5.6	5.60616	0	0	0	0	0	0	1	0	0	0	0	0	0	1	2	3.67	0.0941026
3467631101	1	76	2	150.5	53.5	23.62	85	1	0	0	1	0	15.6296	118.8	178.996	116.82	36.727	123.325	1.0961	1.27	0.863071	65.7132	0.52	5.2	4.92576	0	0	0	0	0	0	0	0	0	1	0	0	1	0	2	14.32	0.367179
5405411202	1	71	2	155	56.9	23.6837	91	1	2	1	0	0	19.3549	104.58	170.491	94.695	40.2064	112.114	0.9605	1.22	0.787295	71.8534	1.38	5.2	4.90392	0	0	0	0	0	0	0	0	0	0	0	0	0	0	0	2.32	0.0594872
5405430602	1	70	2	163	42.6	16.0337	80	1	2	1	1	1	10.3077	100.44	191.367	85.845	85.052	85.052	0.5198	1.66	0.313133	100.924	2.18	4.9	5.7792	0	0	0	0	0	0	1	0	0	0	0	0	0	1	2	5.99	0.15359
5745720602	1	76	2	149.8	49.4	22.0142	78.2	1	1	1	1	0	10.8119	108.18	178.223	44.25	59.923	122.166	0.8249	1.14	0.723596	76.7794	3	5.5	2.98368	1	0	0	0	0	0	0	0	0	1	0	0	1	0	2	4.33	0.111026
5745721802	1	70	2	150.5	44	19.4258	73.8	1	1	1	0	0	10.8679	93.96	144.202	57.525	53.7374	93.9438	0.9831	1.69	0.581716	71.1964	1.56	5	4.60656	0	0	1	0	0	0	1	0	0	0	0	0	1	0	3	9.65	0.247436
5745722402	1	71	2	155.4	46.6	19.2967	76.2	1	0	1	1	1	24.6768	108.9	181.315	55.755	83.119	105.542	0.904	1.05	0.860952	74.2785	1.76	5.3	5.55408	0	0	0	0	0	0	1	0	0	1	0	0	0	0	2	4.75	0.121795
5820221202	1	75	2	155.9	58.2	23.9459	87	1	1	1	0	1	15.6856	95.22	156.573	103.545	47.5518	86.5984	0.9153	1.21	0.756446	72.7706	1.45	5	5.9304	0	0	0	0	0	0	0	0	0	0	0	0	0	0	0	1.16	0.0297436
5820221501	1	73	2	157.6	53.9	21.7008	80	1	0	0	1	2	19.551	137.34	192.527	85.845	46.392	131.831	1.1526	1.39	0.829209	64.5767	0.76	5.1	6.636	1	0	0	0	0	0	0	0	0	0	0	0	0	0	0	5.17	0.132564
5820230301	1	71	2	155.9	42.4	17.4451	72.4	1	1	1	1	0	17.9824	148.68	124.872	58.41	39.4332	69.2014	0.7797	1.05	0.742571	80.5447	0.92	5.4	3.91608	1	0	0	0	0	0	1	0	0	0	0	0	0	0	1	4	0.102564
5820232002	1	70	2	154.5	55.1	23.0831	81.1	1	1	1	1	0	15.3495	156.42	164.305	55.755	54.5106	96.2634	0.7684	1.26	0.609841	81.4797	6.37	5.3	4.75944	0	0	0	0	0	0	0	0	0	0	0	0	1	0	1	4.49	0.115128
5820232501	1	75	2	153.6	47.7	20.2179	75.1	1	0	1	0	1	29.6906	89.64	196.779	64.605	58.3766	127.191	0.678	1.11	0.610811	85.7665	0.35	5.5	4.872	0	0	0	0	0	0	0	0	0	0	0	0	1	0	1	2.33	0.0597436
6044010201	1	73	2	163	61.3	23.072	81	1	2	1	1	2	13.6689	108.18	187.501	95.58	52.5776	108.635	0.8475	1.4	0.605357	76.4174	0.38	4.7	3.93456	1	0	0	0	0	0	0	0	0	0	0	0	0	0	0	6.5	0.166667
6044011201	1	73	2	175.2	60.6	19.7426	87	1	0	1	1	0	12.4084	89.1	152.707	90.27	39.4332	86.2118	0.9266	1.23	0.753333	72.7736	0.77	4.6	4.4016	0	0	0	0	0	0	0	0	0	1	0	0	0	0	1	10.01	0.256667
6044012301	1	70	2	160.2	50.7	19.7553	77.5	1	1	1	1	1	19.2709	107.64	144.975	59.295	69.2014	61.0828	0.6667	1.4	0.476214	88.066	1.75	5.3	2.89968	1	0	0	0	0	0	0	0	0	0	0	0	1	0	1	2.83	0.0725641
6044030102	1	75	2	166	53.4	19.3787	86	1	1	1	1	1	16.1058	93.78	220.749	123.9	43.2992	160.052	0.8927	1.28	0.697422	73.7736	0.75	4.9	7.46424	1	0	0	0	0	0	1	0	0	0	0	0	0	0	1	5.08	0.130256
6044030802	1	70	2	168	65.9	23.3489	96	1	2	1	1	0	12.0443	100.98	178.609	126.555	48.325	115.593	1.0283	1.58	0.650823	69.4655	2.14	4.8	7.29456	1	0	0	0	0	0	0	0	0	0	0	0	0	1	1	8.74	0.224103
6044032202	1	77	2	163.5	57	21.3226	86	1	0	1	1	2	19.1868	167.22	193.3	57.525	60.6962	124.099	0.8475	1.34	0.632463	75.4046	7.27	5	5.12064	1	0	0	0	0	0	0	0	0	1	0	0	0	0	1	4.33	0.111026
6044032601	1	72	2	167	61.8	22.1593	86	1	2	0	1	0	12.4644	102.06	227.321	58.41	92.3974	118.3	0.7797	1.23	0.633902	80.2635	1.29	5.5	3.87408	0	0	0	0	0	0	0	0	0	0	0	0	0	0	0	7.41	0.19
6048120402	1	72	2	163.2	65.4	24.5549	86.5	1	2	1	1	1	15.1254	103.68	212.63	102.66	71.9076	126.418	0.9266	1.24	0.747258	73.0251	2.96	5.4	5.39952	1	0	0	1	0	0	0	0	0	0	0	1	0	0	2	7.33	0.187949
6048122801	1	72	2	167.5	53.6	19.1045	74.3	1	1	0	1	0	13.4168	108	158.506	128.325	30.5414	101.289	0.9831	1.4	0.702214	70.6965	0.86	5.4	6.57888	0	0	0	0	0	0	0	0	0	0	0	0	0	0	0	2.33	0.0597436
6048131702	1	72	2	169	63.7	22.3031	89	1	1	1	1	2	14.7333	94.5	177.836	90.27	57.2168	105.928	0.8814	1.56	0.565	75.0524	0.72	5.1	3.82536	1	0	0	0	0	0	0	0	0	0	0	1	0	0	1	10.49	0.268974
6554611602	1	70	2	166	75.7	27.4713	91	1	1	1	1	0	22.464	91.08	161.985	92.04	42.9126	98.583	1.0396	0.91	1.14242	69.051	0.47	4.8	5.8296	1	0	0	1	0	0	0	0	0	1	0	0	1	0	3	10.74	0.275385
6554612002	1	77	2	162.4	46.1	17.4795	77	1	1	1	1	1	20.0832	80.64	183.635	65.49	66.8818	102.062	0.9831	1.19	0.826134	69.5193	2.7	4.8	4.33944	0	0	0	0	0	0	1	0	0	0	0	0	0	0	1	8.41	0.215641
7400210502	1	74	2	162.3	51.7	19.627	75.2	1	0	1	1	0	18.3185	79.56	122.166	51.33	39.4332	75.7736	0.904	1.58	0.572152	73.5136	0.59	5.3	4.16976	0	0	0	0	0	0	0	0	0	1	0	0	0	0	1	2.66	0.0682051
7400221102	1	77	2	155.5	54.5	22.5391	85	1	1	1	0	0	25.6011	88.56	139.176	54.87	46.0054	88.5314	0.9831	1.48	0.664257	69.5193	2.24	5.4	4.36128	0	0	0	0	0	0	1	1	0	1	0	0	0	0	3	7.33	0.187949
7400221501	1	72	2	157	42.9	17.4044	67	1	1	1	0	1	21.9879	88.56	191.367	75.225	99.7428	85.8252	0.9379	1.56	0.601218	72.5421	0.15	4.9	7.42056	0	0	0	0	0	0	0	0	0	1	0	0	0	0	1	5.25	0.134615
7400231002	1	77	2	155.1	52.2	21.6994	77.2	1	1	1	1	0	15.6016	84.06	254.769	109.74	71.521	182.089	1.0848	1.69	0.641893	65.8714	0.41	5.2	8.1228	1	0	0	1	1	0	1	0	0	0	0	0	0	0	3	6.99	0.179231
7463110101	1	74	2	167	69.5	24.9202	97	1	0	1	0	0	13.6409	88.38	160.052	145.14	34.0208	87.3716	0.9266	1.24	0.747258	72.5264	1.33	4.5	4.98792	0	0	0	0	0	0	0	0	0	0	0	0	0	0	0	3.66	0.0938462
7463111401	1	72	2	155.5	50.7	20.9675	83	1	0	0	0	0	26.9176	135.54	149.228	81.42	39.4332	96.65	1.1526	1.39	0.829209	64.7999	15.48	4.4	4.85688	0	0	0	0	0	0	1	0	0	0	0	0	0	0	1	5.74	0.147179
7463120501	1	72	2	153.5	43.6	18.5042	71	1	1	1	1	1	18.4306	91.44	165.078	135.405	72.6808	66.4952	1.4238	2.84	0.501338	57.7201	2.27	4.9	8.95944	0	0	0	0	0	0	0	0	0	0	0	0	0	0	0	1	0.025641
7463131702	1	76	2	154.2	42.9	18.0422	72.5	1	1	1	1	0	18.7107	75.96	162.372	72.57	50.258	101.676	0.8362	1.17	0.714701	76.2096	0.55	4.4	7.35504	0	0	0	0	0	0	0	0	0	0	0	0	0	0	0	6.74	0.172821
7498121501	1	78	2	164.1	44.6	16.5622	75.1	1	0	0	0	1	19.1868	101.7	172.424	58.41	83.8922	75.0004	0.8362	1.32	0.633485	75.7161	2.61	5	4.96104	0	0	0	0	0	0	0	0	0	1	0	0	0	0	1	7.82	0.200513
7498122102	1	73	2	148.1	41.8	19.0575	75.8	1	0	1	1	1	15.3495	102.78	147.681	167.265	37.8868	69.588	1.2543	1.42	0.88331	61.6551	1.31	4.9	6.55032	0	0	0	0	0	0	0	0	0	0	0	0	0	0	0	5.67	0.145385
7498130901	1	72	2	168.2	60.2	21.2787	78.4	1	0	1	1	0	22.7161	96.66	170.491	80.535	56.4436	103.222	0.8136	1.55	0.524903	78.4147	0.65	5.2	5.17944	0	0	0	0	0	0	0	0	0	0	0	0	1	0	1	4.49	0.115128
7537610201	1	78	2	156.1	63.6	26.1006	91	1	0	0	1	1	12.9686	98.1	168.171	80.535	51.0312	103.995	0.8136	1.14	0.713684	76.8605	0.94	4.4	5.90184	0	0	0	0	0	0	0	0	0	0	0	0	0	0	0	5.5	0.141026
7537610902	1	70	2	165.5	58.3	21.2849	85	1	0	1	1	0	16.0497	78.48	156.573	80.535	37.5002	103.222	1.2769	1.55	0.823806	61.6994	11.72	5.2	7.83048	1	0	0	1	0	0	1	0	0	0	0	0	1	0	3	9.42	0.241538
7537612401	1	78	2	157.6	53.7	21.6203	83.2	1	1	0	0	0	13.2207	79.56	150.774	81.42	49.4848	86.985	0.9153	1.22	0.750246	72.0602	9.52	4.8	6.55032	0	0	0	0	0	0	1	0	0	0	0	0	0	0	1	3	0.0769231
7537621301	1	76	2	159	55.3	21.8741	83	1	1	0	1	1	20.3913	97.2	156.573	89.385	33.2476	105.542	1.5933	2.3	0.692739	53.5437	128.8	5	6.762	0	0	0	0	0	0	0	0	0	0	0	0	0	0	0	7.99	0.204872
7537622202	1	74	2	158.2	47.5	18.9793	74	1	1	1	1	0	14.1731	86.94	163.145	84.96	46.392	100.903	0.9605	1.43	0.671678	71.1135	2.9	5.1	5.70696	0	0	0	0	0	0	0	0	0	1	0	0	0	0	1	4.49	0.115128
7537630301	1	74	2	171.3	51.4	17.5165	86	2	2	1	1	0	22.7721	90.54	173.97	41.595	72.2942	91.6242	1.1865	1.26	0.941667	63.3439	0.79	4.7	4.45536	0	0	0	0	0	0	1	0	0	0	0	0	0	0	1	4.83	0.123846
7550420402	1	74	2	167.1	51.9	18.5872	72.7	2	3	1	0	1	12.4644	101.7	231.187	74.34	73.8406	149.614	0.9605	0.94	1.02181	71.1135	0.34	4.9	4.45536	0	0	0	1	0	0	0	1	0	0	0	0	0	0	2	3.83	0.0982051
7823310801	1	70	2	163.9	78.4	29.1849	106.8	1	1	1	1	0	22.8001	109.26	178.609	143.37	27.4486	127.965	1.0057	1.13	0.89	70.3159	0.7	5.3	5.95728	1	1	0	0	1	0	0	0	0	0	0	0	1	0	3	13.34	0.342051
7823310901	1	72	2	155	42.5	17.6899	65	1	0	0	1	1	12.1563	99.36	269.46	88.5	70.7478	194.846	0.8475	1.3	0.651923	76.6815	2.69	5.5	6.50328	0	0	0	0	0	0	0	0	0	0	0	0	0	0	0	2.65	0.0679487
7823311401	1	77	2	163.8	51.2	19.0828	72.8	1	0	1	1	1	14.5372	96.12	175.903	36.285	52.191	123.712	0.9379	1.37	0.684599	71.3341	0.61	4.8	5.81448	0	0	0	0	0	0	0	0	0	0	0	0	0	0	0	1.66	0.0425641
7823322101	1	72	2	159.7	66.6	26.1135	98.1	1	0	1	1	1	12.6885	89.46	130.671	73.455	29.3816	83.8922	0.8814	1.71	0.515439	75.0524	6.89	4.8	6.13032	0	0	0	0	1	0	0	0	0	0	0	0	0	0	1	5.83	0.149487
7823331102	1	75	2	167.4	50.1	17.8783	75.8	1	1	1	0	1	15.3215	94.14	183.248	114.165	47.1652	124.872	1.1752	1.59	0.739119	63.4633	0.95	5	6.2496	0	0	0	0	0	0	0	0	0	0	0	0	0	0	0	5.5	0.141026
7823332701	1	72	2	169	51	17.8565	75	1	1	1	0	0	22.7441	99.18	192.14	46.905	46.0054	145.748	0.904	1.43	0.632168	74.0191	4.13	5.2	5.67	0	0	0	0	0	0	0	0	0	0	0	0	1	0	1	4.82	0.12359
7823332802	1	76	2	159	58.7	23.219	75.6	2	2	1	1	0	19.467	97.02	183.248	73.455	53.3508	127.578	0.9605	1.45	0.662414	70.6408	4.93	5	3.68088	0	0	0	1	0	0	0	0	0	0	0	0	1	0	2	4.75	0.121795
9400411902	1	78	2	167.4	71.4	25.4793	96.6	2	2	1	0	0	17.7023	101.88	204.511	68.145	82.7324	117.526	0.7684	1.16	0.662414	79.304	0.86	5.1	5.10552	0	0	0	0	0	0	0	0	0	0	0	0	0	0	0	1.5	0.0384615
9400412101	1	77	2	160.5	44.1	17.1194	68.8	2	2	1	1	0	20.9235	97.74	246.264	82.305	75.0004	163.918	0.6893	0.94	0.733298	84.4362	1.04	4.9	3.70944	0	0	0	0	0	0	0	0	0	0	0	0	1	0	1	3.5	0.0897436
10400410401	1	78	2	166	65.4	23.7335	89	1	2	1	1	0	11.9323	105.66	119.073	68.145	53.3508	52.5776	1.017	1.35	0.753333	68.0209	0.48	6.9	4.32936	1	0	0	0	0	0	0	0	0	0	0	0	0	0	0	3.92	0.100513
10400411002	1	77	2	166.5	72.7	26.2244	93	2	2	1	0	0	15.4615	107.64	196.006	100.89	39.8198	136.083	0.9605	1.19	0.807143	70.4102	2.54	7.7	5.61624	1	0	0	0	0	0	0	0	0	0	0	0	0	0	0	4.17	0.106923
10510221002	1	70	2	172	70.5	23.8304	94	2	1	1	0	1	17.5903	137.7	224.615	107.085	40.9796	170.877	1.9662	2.59	0.759151	48.7119	23.47	5.1	6.51168	0	0	0	0	0	0	1	0	0	0	0	0	0	0	1	3.33	0.0853846
10510221402	1	76	2	158	57	22.8329	95	1	1	1	0	0	14.089	99	184.408	85.845	51.4178	124.099	1.1978	1.55	0.772774	62.5971	1.99	4.9	5.79768	1	1	0	1	0	0	0	0	0	1	0	0	1	0	4	7.74	0.198462
10510230601	1	75	2	164.8	57.1	21.0243	81	1	2	1	0	0	17.0301	79.74	167.011	115.05	63.789	86.2118	0.791	1.22	0.648361	78.8247	1.8	5	4.31088	0	0	0	0	0	0	0	0	0	0	0	0	1	0	1	7.51	0.192564
10820610401	1	71	2	170	134	46.3668	100	1	2	1	1	0	17.9544	130.68	213.017	409.755	26.2888	67.655	1.3334	0.72	1.85194	60.0405	4.29	5.6	8.2404	1	1	0	1	0	0	0	0	0	1	0	0	1	0	4	10.65	0.273077
10825912901	1	71	2	160.5	66.2	25.6985	91	1	1	1	1	0	21.4276	95.04	179.382	125.67	57.99	101.289	0.904	1.06	0.85283	74.2785	1.56	3.7	5.76408	1	0	0	1	0	0	0	0	0	0	0	0	1	0	2	6.33	0.162308
10825922601	1	70	2	154.6	62.6	26.1912	79.4	1	1	1	0	0	21.9598	179.82	230.027	219.48	35.1806	158.893	1.1978	1.29	0.928527	63.898	3.8	7.3	5.34744	1	0	1	1	0	0	1	0	0	0	0	0	1	0	4	17.66	0.452821
11013110102	1	74	2	158.8	51.7	20.5017	76.9	1	1	1	1	1	16.3578	86.04	179.382	140.715	43.6858	113.274	0.9379	1.65	0.568424	72.0467	0.68	4.7	6.1824	0	0	0	0	1	0	1	0	0	0	0	1	0	0	3	17	0.435897
11013110901	1	76	2	156.4	46	18.8055	71.2	1	1	1	1	0	13.1927	92.7	157.733	77.88	68.4282	78.4798	0.791	1.12	0.70625	78.564	0.62	4.8	6.14376	1	0	0	1	0	0	0	0	0	0	0	0	1	0	2	4.32	0.110769
11013111501	1	76	2	153.2	37.1	15.8073	59.2	1	1	1	1	1	17.9824	101.7	194.073	86.73	85.4386	98.583	1.0735	1.46	0.735274	66.4671	0.85	4.8	5.97912	0	0	0	0	0	1	1	0	0	0	0	0	0	0	2	3.66	0.0938462
11013111702	1	75	2	164.4	54.6	20.2018	76.2	1	0	1	0	0	19.0188	92.52	148.068	76.995	55.6704	85.8252	0.9153	1.3	0.704077	72.7706	0.97	4.7	4.4772	1	0	0	0	0	0	0	0	0	0	0	0	0	0	0	3.89	0.0997436
11013112101	1	70	2	152.3	56.4	24.3153	84	1	1	1	1	0	14.9013	106.02	161.599	112.395	54.8972	91.6242	1.1074	1.33	0.832632	66.7032	0.64	5.3	5.84136	0	0	0	0	0	0	0	0	0	0	0	0	0	0	0	0.83	0.0212821
11013121202	1	70	2	161.7	54.9	20.9968	82.2	1	1	1	1	0	14.145	96.3	171.65	100.89	50.6446	109.021	0.9718	1.33	0.730677	71.6485	0.83	4.6	5.33904	0	0	0	1	0	0	0	0	0	0	0	0	0	0	1	3.66	0.0938462
11013121902	1	73	2	175.6	72.1	23.3822	99	1	1	1	1	0	17.5903	109.44	183.635	86.73	42.1394	130.284	0.9379	1.12	0.837411	72.2923	0.91	5	4.57464	0	0	0	0	0	0	0	0	0	0	0	0	0	0	0	1.16	0.0297436
11013131601	1	76	2	145.9	34.6	16.2542	59.5	2	0	0	1	0	21.1195	111.96	218.429	107.085	71.521	124.872	1.0283	1.45	0.709172	68.0513	3.64	5.3	4.46208	1	0	0	0	1	0	0	0	0	0	0	0	1	0	2	16.82	0.431282
11274412601	1	74	2	163	74	27.852	104	2	1	1	0	0	23.0242	102.96	192.14	223.02	34.794	113.274	1.2204	1.15	1.06122	62.3744	1.5	5.2	6.7536	1	0	0	0	0	0	0	0	0	0	0	1	1	0	2	5.66	0.145128
11274412702	1	72	2	174	73	24.1115	95	2	2	1	1	1	13.7249	113.4	143.042	161.07	39.8198	71.521	0.9266	1.04	0.890962	73.0251	0.68	5.1	8.00184	1	0	0	0	0	0	0	0	0	0	0	0	0	0	0	3.32	0.0851282
11274412902	1	77	2	163.5	58	21.6966	84	2	0	1	1	0	11.9042	123.48	266.367	363.735	39.0466	124.485	0.4972	0.84	0.591905	100.974	1	5.1	4.494	1	0	0	0	0	0	1	0	0	0	0	0	0	0	1	5.16	0.132308
11274420601	1	77	2	158.2	44.5	17.7806	69	1	0	0	1	1	19.663	92.52	194.073	69.03	76.1602	110.568	0.6102	0.85	0.717882	90.2636	0.37	4.6	5.37096	0	0	0	0	0	0	0	0	0	0	0	0	0	0	0	1.91	0.0489744
11274421502	1	76	2	154.9	41.2	17.171	73.1	1	1	1	1	0	18.6547	109.44	160.439	66.375	57.2168	88.918	0.8136	1.3	0.625846	77.3615	1.98	4.3	4.39824	0	0	0	0	0	0	1	0	0	0	0	0	1	1	3	9.34	0.239487
11274422102	1	75	2	169	61.8	21.6379	85	1	1	1	1	0	29.1584	100.8	178.996	54.87	51.0312	120.233	1.3899	1.48	0.939122	57.8926	6.9	4.8	7.5936	1	0	0	1	1	0	1	0	0	0	1	1	0	1	6	23.65	0.60641
11274432001	1	70	2	156	45.7	18.7788	72	2	2	1	1	1	27.1697	89.64	181.702	53.1	92.784	85.052	0.8249	1.15	0.717304	78.375	5.66	5	6.11856	0	0	0	0	0	1	0	0	0	1	0	0	0	0	2	4.5	0.115385
11460430301	1	71	2	162.7	59.6	22.515	83.2	1	0	1	1	1	17.1981	124.92	204.511	157.53	54.8972	129.511	0.9831	1.25	0.78648	70.9442	1.3	4.7	5.48352	0	0	0	0	0	0	0	0	0	0	0	0	0	0	0	0.66	0.0169231
11460431102	1	79	2	155	60.9	25.3486	95	1	1	1	1	1	28.8223	91.8	161.985	74.34	41.7528	114.82	1.017	1.22	0.833607	67.8045	0.39	4.7	6.61584	0	0	0	0	0	0	0	0	0	1	0	0	0	0	1	2.66	0.0682051
11460431302	1	70	2	168	55.6	19.6995	71	1	1	1	1	0	27.8139	88.02	139.563	42.48	73.8406	68.4282	0.791	1.4	0.565	80.1967	0.47	4.7	5.5356	0	0	0	0	0	0	0	0	0	0	0	0	0	0	0	1.66	0.0425641
11600610701	1	73	2	158	54	21.6311	84.2	1	1	0	1	0	14.2011	101.7	193.3	66.375	62.6292	125.258	0.7684	0.98	0.784082	80.629	0.94	5.4	4.03032	0	0	0	1	0	0	0	0	0	0	0	0	1	0	2	7.66	0.19641
11600610801	1	74	2	166.6	69.5	25.04	99.8	1	0	0	1	0	14.3131	110.52	184.022	101.775	36.727	131.831	0.6667	1.36	0.490221	86.8505	6.35	5.3	5.72544	0	0	0	1	0	0	0	0	0	0	0	0	0	0	1	11.57	0.296667
11600611402	1	74	2	158.9	60.9	24.1196	91.2	1	0	1	1	0	18.9067	87.84	193.687	69.03	47.5518	140.336	0.791	1.21	0.653719	79.0898	1.22	5	4.46208	0	0	0	0	0	0	0	0	0	1	0	0	1	0	2	5.49	0.140769
11600612001	1	72	2	156	56.3	23.1345	91	1	1	1	0	1	20.5033	103.5	215.723	104.43	46.0054	157.346	0.9718	1.15	0.845043	71.1454	0.86	5.4	6.85104	1	0	0	0	0	0	0	0	0	0	0	0	1	0	1	6.67	0.171026
11600620702	1	71	2	158.5	65.8	26.1919	97	1	0	1	1	2	18.0664	84.78	122.166	122.13	22.4228	76.1602	0.7006	1.03	0.680194	85.4031	1.46	4.7	3.65736	1	0	0	0	0	0	0	0	0	0	0	0	1	0	1	6.66	0.170769
11600621501	1	76	2	136.5	40.5	21.7365	84.2	1	0	1	0	0	13.7529	126.36	173.97	92.925	59.923	95.1036	0.5763	1.16	0.49681	93.4381	1.92	4.5	2.60064	0	0	0	0	0	0	0	0	0	0	0	0	0	0	0	7.17	0.183846
11748911101	1	79	2	164	58.4	21.7133	26.5	1	1	1	0	0	13.2207	168.3	161.212	417.72	21.6496	38.66	1.1413	1.38	0.827029	63.6559	2.49	6.2	5.7036	0	0	1	0	0	0	0	1	0	0	0	0	0	0	2	3.83	0.0982051
11748911602	1	78	2	148	44.9	20.4985	19.5	2	0	1	0	0	11.8482	90.9	190.98	76.995	54.5106	129.124	0.9153	1.07	0.855421	72.0602	1.21	5	4.64688	0	0	0	0	0	1	0	0	0	0	0	0	0	0	1	2	0.0512821
11748921301	1	79	2	163.8	65.8	24.5244	93	2	2	0	1	0	16.4419	111.78	142.269	187.62	47.5518	58.3766	1.1752	1.43	0.821818	62.6439	1.98	5.1	5.83968	1	0	0	0	0	1	0	0	0	0	0	0	0	0	1	3.16	0.0810256
11827611201	1	71	2	155	59	24.5578	97	1	1	1	1	0	21.6237	104.22	205.285	181.425	34.4074	135.31	0.7684	1.11	0.692252	81.1911	11.55	5.7	5.50536	0	0	0	0	0	0	0	0	0	0	0	0	1	0	1	4.08	0.104615
11827611302	1	76	2	161.5	47.8	18.3266	82	1	1	1	1	0	20.6994	234.72	205.671	89.385	48.325	143.042	0.5989	0.98	0.611122	91.4908	3.68	8.5	3.44904	0	0	1	0	0	0	0	0	0	0	0	0	1	0	2	5.75	0.147436
11827631101	1	79	2	162.3	49	18.602	75	1	0	0	1	0	10.3077	91.98	185.568	154.875	30.928	122.939	0.7345	1.48	0.496284	81.029	3	5.5	4.59984	0	0	0	0	0	0	0	0	0	0	0	0	0	0	0	2.25	0.0576923
11827631501	1	70	2	163	49.5	18.6307	25	1	0	1	1	1	22.2119	111.6	145.362	177.885	36.3404	80.7994	0.5989	0.87	0.688391	93.3921	0.41	5.6	3.06264	0	0	0	0	0	0	0	0	0	0	0	0	0	0	0	2.34	0.06
12249010302	1	75	2	138.1	42.2	22.1271	93	1	1	0	0	0	13.5568	111.42	151.161	212.4	31.7012	83.119	0.5763	1.07	0.538598	93.7482	0.54	5.1	4.34784	0	0	0	0	0	0	1	0	0	0	0	0	1	0	2	11.01	0.282308
12249010501	1	70	2	158.2	45.6	18.2201	71	1	1	1	1	0	19.8871	98.64	192.527	50.445	68.8148	119.846	0.8023	0.91	0.881648	79.5762	0.23	5.2	4.54608	0	0	0	0	0	0	0	0	0	0	0	0	1	0	1	6.66	0.170769
12249011501	1	78	2	145.5	47.4	22.3899	81	1	0	1	1	1	19.0468	93.24	178.996	86.73	40.593	126.805	0.7458	1.09	0.68422	80.6109	2.64	5.2	7.00896	1	0	0	0	0	0	0	0	0	0	0	0	1	0	1	11.17	0.28641
12249020402	1	75	2	145.4	43.8	20.7179	82.6	1	0	1	1	1	12.6885	101.88	119.073	84.075	46.392	63.789	0.6215	1.17	0.531197	89.9514	29.49	4.8	3.4356	0	0	0	0	0	0	0	0	0	0	0	0	1	0	1	3.83	0.0982051
12249021601	1	75	2	154.1	52	21.8977	77	1	1	0	1	0	31.3992	96.12	182.862	126.555	37.5002	126.418	1.0057	1.16	0.866983	69.1129	7.09	4.8	3.86904	0	0	0	0	0	0	1	0	0	0	0	0	0	0	1	3.16	0.0810256
12249031702	1	72	2	157.5	49.3	19.874	76.3	2	2	1	1	0	19.719	89.64	151.161	77.88	52.9642	94.3304	0.7571	1.13	0.67	81.5666	1.12	4.8	4.9392	0	0	0	0	0	0	1	0	0	0	0	0	1	0	2	6.41	0.164359
12409912001	1	73	2	151.9	49.1	21.2797	75.2	1	0	1	0	0	22.0439	101.16	170.104	56.64	64.5622	97.4232	0.904	1.17	0.77265	73.7642	1.28	5.1	4.91904	0	1	0	0	0	0	0	0	0	0	0	0	0	0	1	3.17	0.0812821
12409920102	1	73	2	154	57.2	24.1187	91.2	1	1	1	1	0	12.2964	113.94	168.171	76.11	44.459	109.408	0.791	0.94	0.841489	79.3594	2.28	5.1	4.80312	1	0	0	0	0	0	0	0	0	0	0	0	0	1	1	8.82	0.226154
12409930901	1	77	2	149.6	42.7	19.0794	74	1	1	1	1	1	13.4728	74.88	146.135	93.81	35.1806	94.3304	0.6328	1.33	0.475789	88.484	1.45	4.7	4.56792	0	0	0	0	0	0	0	0	0	1	0	0	0	0	1	2.66	0.0682051
12409931802	1	74	2	153.1	48.2	20.5635	80.3	2	1	1	1	1	26.4134	103.14	191.754	261.96	67.2684	61.856	0.9718	1.17	0.830598	70.6595	2.2	4.5	6.62088	0	0	0	0	0	0	0	0	0	0	0	0	0	0	0	3.08	0.0789744
14115411902	1	73	2	162.5	77.8	29.4627	97	1	0	1	1	1	18.7107	140.58	245.878	179.655	43.2992	170.877	0.7119	1.19	0.598235	84.0721	45	7	6.50328	1	1	0	0	0	0	0	0	0	1	0	0	1	0	3	7.82	0.200513
14115420702	1	74	2	167.3	65.8	23.509	86.2	2	1	1	1	1	18.7947	110.52	206.058	188.505	50.6446	120.619	1.2656	1.77	0.715028	61.1446	1.71	5.4	6.46296	1	1	0	0	0	0	0	0	0	0	0	0	1	0	2	4.16	0.106667
14240330101	1	75	2	163	65.2	24.5399	89.4	2	2	1	0	0	15.1534	79.74	217.269	132.75	40.9796	149.614	1.1526	1.33	0.866617	64.1416	4.18	5.7	6.76032	1	0	0	0	0	0	0	0	0	0	0	0	0	0	0	2.66	0.0682051
15047830301	1	70	2	169.5	55.1	19.1784	78	1	1	1	0	1	18.9908	90	204.125	131.865	57.6034	129.898	0.9605	1.28	0.750391	72.1088	0.44	4.6	7.04088	0	0	0	0	0	0	0	0	0	0	0	0	0	0	0	0.99	0.0253846
15047830802	1	79	2	160.5	53.7	20.8461	78	2	1	1	1	2	12.9686	95.58	161.212	144.255	47.1652	87.7582	0.8249	1.18	0.699068	76.0396	0.8	4.8	4.788	0	0	0	0	0	0	0	0	0	0	0	0	1	0	1	2.49	0.0638462
15047831201	1	70	2	155.5	68.1	28.1635	94	1	1	1	0	0	16.0217	95.76	180.542	69.915	46.392	120.619	0.9605	1.07	0.897664	72.1088	0.73	4.6	5.48688	0	0	0	0	0	0	0	0	0	0	0	0	1	0	1	4.66	0.119487
15385911101	1	71	2	161	43.1	16.6274	67.2	1	1	1	1	0	7.92683	84.42	152.32	58.41	44.459	97.8098	0.8814	1.06	0.831509	75.3154	3.07	4.9	4.88544	0	0	0	0	0	0	0	0	0	1	0	0	0	0	1	6.32	0.162051
15404413101	1	75	2	164.6	58.8	21.7029	84.6	1	1	1	1	1	10.4757	118.8	180.929	155.76	52.191	110.568	1.1865	1.95	0.608462	63.1316	0.61	4.7	6.30672	1	0	0	0	0	0	0	0	0	0	0	0	1	0	1	3.5	0.0897436
15404421602	1	78	2	153.1	46.8	19.9662	75	1	1	1	1	0	22.1279	92.34	202.192	92.04	51.0312	144.975	1.0735	1.43	0.750699	66.0367	1.17	4.7	4.4016	1	0	0	0	0	0	0	0	0	0	0	0	0	0	0	2.16	0.0553846
15404431601	1	71	2	164.7	61.1	22.5244	86	2	2	1	1	1	16.3578	155.52	190.98	142.485	28.6084	142.655	0.8249	1.22	0.676148	78.0975	2.22	5.9	4.81992	0	0	0	0	0	0	1	0	0	0	1	0	0	0	2	3	0.0769231
15462820202	1	71	2	169	63	22.0581	92	2	0	1	0	0	19.8031	100.8	212.63	56.64	72.6808	144.588	0.8588	1.11	0.773694	76.3942	7.15	6.8	3.48936	0	0	0	0	0	0	1	0	0	0	0	0	0	0	1	5.33	0.136667
15467610302	1	75	2	162.5	47.2	17.8746	69	1	0	1	1	0	18.8507	88.38	115.593	52.215	64.1756	49.4848	0.9492	1.13	0.84	71.3359	0.22	4.4	5.33736	0	0	0	0	0	0	0	0	0	0	0	0	0	0	0	3.32	0.0851282
15467610402	1	76	2	155	50.8	21.1446	76	1	0	1	1	0	19.719	98.1	169.331	79.65	50.258	100.903	0.9492	1.08	0.878889	71.1	1.1	4.2	5.27016	0	0	0	0	1	0	0	0	0	1	0	0	0	0	2	8.16	0.209231
15467621501	1	71	2	162.1	63.6	24.2042	80.6	1	1	1	0	0	11.9323	113.94	199.099	247.8	40.9796	114.047	0.8588	0.9	0.954222	76.3942	16.83	4.4	4.0908	0	0	0	0	0	0	0	0	0	1	0	0	0	0	1	5.49	0.140769
15467630801	1	77	2	166.3	50.1	18.1156	80	1	0	0	0	0	21.2316	156.96	200.645	53.1	54.5106	134.537	1.469	2.02	0.727228	55.796	8.84	5.8	7.49616	1	0	0	0	0	0	1	0	0	0	0	0	0	0	1	6.66	0.170769
15467631202	1	72	2	157	46.4	18.8243	76.1	1	1	1	1	0	21.6517	162.18	216.496	143.37	47.1652	128.351	0.7684	1.12	0.686071	80.9076	5.54	5.8	4.27896	0	0	0	0	0	0	0	0	0	0	0	0	0	0	0	1.57	0.0402564
15467631902	1	73	2	157.4	51.6	20.8276	78.2	1	1	1	1	1	36.0769	97.2	172.424	102.66	37.1136	121.779	1.7063	2.35	0.726085	52.0942	21.54	5.8	8.99808	0	0	0	0	0	0	0	0	0	0	0	0	0	0	0	1.99	0.0510256
15467632602	1	72	2	174.5	65	21.3463	88.2	1	2	1	0	0	14.5092	125.46	215.336	148.68	39.4332	113.274	0.6667	1	0.6667	87.4477	1.28	5	5.50368	0	0	0	0	0	0	0	0	0	0	0	0	1	0	1	2.58	0.0661538
15567612101	1	72	2	163.2	55.8	20.9505	78.8	1	0	1	1	1	17.8144	80.28	160.052	57.525	64.5622	86.5984	0.9266	1.27	0.729606	73.0251	0.82	5.2	4.74432	0	0	0	0	0	0	0	0	0	0	0	0	0	0	0	1.5	0.0384615
15567620601	1	70	2	157	42.9	17.4044	70	1	1	1	1	1	18.3746	79.92	214.95	72.57	85.4386	115.207	0.8814	1.02	0.864118	75.583	0.78	5.3	5.54064	0	0	0	0	0	0	0	0	0	1	0	0	1	0	2	5.83	0.149487
15823130101	1	70	2	156.9	48.8	19.8232	78.8	1	2	1	1	0	15.6856	91.08	126.032	47.79	47.5518	68.4282	0.8588	1.43	0.600559	76.6657	0.4	4.6	4.41504	0	0	0	0	0	0	0	0	0	0	0	0	0	0	0	1.83	0.0469231
15823130202	1	76	2	158.8	39.4	15.6241	61	1	1	1	1	0	19.1028	103.5	160.052	76.995	44.459	98.1964	1.3334	1.64	0.813049	59.0272	0.96	4.8	8.22192	0	0	0	0	1	0	0	0	0	0	0	0	0	0	1	4.66	0.119487
15827812102	1	74	2	160.8	50.4	19.4921	75.4	1	1	1	1	0	14.3971	108	249.744	113.28	52.5776	179.382	1.2204	1.19	1.02555	62.3744	0.51	4.9	7.308	1	0	0	0	0	0	0	0	0	1	0	0	1	0	2	5.4	0.138462
15827820301	1	75	2	151.1	57.6	25.2286	92	1	1	1	1	0	28.3181	116.82	200.645	180.54	42.9126	127.191	1.582	1.93	0.819689	53.9311	1.67	5.5	6.89304	0	0	0	0	0	0	0	0	0	0	0	0	0	0	0	6.49	0.16641
16010430502	1	76	2	165	78.6	28.8705	106	2	2	1	0	0	15.2374	80.28	187.501	153.99	63.4024	115.207	0.6328	0.83	0.76241	88.7738	1.3	4.7	4.44864	1	0	1	1	0	0	0	0	0	0	0	0	0	0	2	5	0.128205
16115911501	1	72	2	161.6	63.7	24.3925	86	1	1	0	1	1	21.6797	115.38	158.893	79.65	43.2992	102.836	0.7232	0.91	0.794725	83.6383	2.3	5.6	4.14792	0	0	0	0	0	0	0	0	0	0	0	0	0	0	0	6.65	0.170513
16115921202	1	70	2	167.5	74.7	26.6251	100.1	1	2	1	1	0	16.0497	114.12	216.109	157.53	35.5672	126.805	1.0396	1.09	0.953761	69.051	0.79	5.8	6.04296	1	0	0	0	0	0	0	0	0	0	0	0	0	0	0	15.17	0.388974
16115922001	1	72	2	161	53	20.4467	78	1	1	1	1	0	22.436	102.78	179.769	97.35	28.6084	128.351	1.0622	1.15	0.923652	67.7636	11.92	5.4	5.8548	0	0	0	1	0	0	0	0	0	0	0	0	1	0	2	7.08	0.181538
16115930601	1	70	2	162.7	70.4	26.5949	106	1	0	1	1	0	15.2094	99	221.135	87.615	54.5106	157.346	0.7571	1.11	0.682072	82.1433	3.55	5.3	3.6876	1	0	0	0	0	0	0	0	0	0	0	0	0	0	0	5.5	0.141026
16243120301	1	73	2	174	67.2	22.1958	88.2	1	1	1	1	1	16.75	88.74	236.213	96.465	57.6034	160.439	0.6328	0.93	0.68043	89.6725	0.29	4.3	2.94672	0	0	0	0	0	0	0	0	0	0	0	0	0	1	1	2.25	0.0576923
16243122102	1	72	2	154.4	57.4	24.0778	67.2	1	1	1	1	0	14.2291	97.56	140.336	186.735	41.3662	57.2168	0.9831	1.19	0.826134	70.6965	1.16	5.2	6.10848	0	0	0	0	0	0	1	0	0	0	0	0	0	1	2	5	0.128205
16243122401	1	70	2	170.5	67.6	23.254	91	1	1	1	1	1	18.7107	172.8	224.228	60.18	76.9334	139.176	0.8814	1.09	0.808624	75.583	0.31	4.4	4.74768	0	0	0	0	0	0	0	0	0	0	0	0	0	0	0	0.33	0.00846154
16243122701	1	70	2	167	88.3	31.6612	106	1	1	1	0	1	16.1338	101.7	190.207	123.9	42.9126	121.392	0.8814	1.09	0.808624	75.583	3.2	5.3	4.7376	0	0	0	1	0	0	0	0	0	0	0	0	0	0	1	15.01	0.384872
16823110101	1	70	2	154.6	50.6	21.1705	76	1	1	0	0	1	14.005	96.84	180.156	60.18	69.9746	97.8098	0.7684	1.06	0.724906	81.4797	1.32	4.5	3.43392	0	0	0	0	0	0	0	0	0	0	0	0	1	0	1	13.72	0.351795
16823112801	1	77	2	159.8	51.7	20.2459	76	1	1	1	1	1	14.005	162.36	156.573	55.755	65.722	74.2272	0.8136	1.04	0.782308	77.109	1.46	4.6	5.03832	0	0	0	0	0	0	0	0	0	0	0	0	0	0	0	3.16	0.0810256
16823121002	1	74	2	161.5	63.8	24.4611	93.6	1	1	1	1	2	22.2679	90	161.599	63.72	65.722	83.8922	1.0735	1.44	0.745486	66.912	0.75	4.8	5.93544	0	0	0	0	0	0	0	0	0	0	0	0	0	0	0	4.83	0.123846
16823131101	1	70	2	172.3	64.9	21.8612	94	2	2	1	0	0	18.5146	312.12	151.547	104.43	46.7786	82.7324	0.8814	1.19	0.740672	75.583	1.99	8.5	5.78256	1	0	0	1	0	0	1	0	0	0	0	0	0	1	3	6.5	0.166667
16823131202	1	73	2	162.6	57.9	21.8997	90.08	2	1	1	0	0	19.691	169.74	227.321	114.165	62.2426	135.697	0.6667	0.82	0.813049	87.1465	0.7	8.2	4.52928	1	0	1	0	0	0	0	0	0	0	0	0	0	1	2	6.5	0.166667
16823131902	1	77	2	170.1	68.1	23.5363	89	2	1	1	0	1	20.4193	151.38	197.166	211.515	37.5002	114.82	1.5029	1.86	0.808011	55.1033	2.8	5.1	5.42304	1	0	0	1	0	0	0	0	0	0	0	0	0	0	1	6.41	0.164359
17115911302	1	74	2	154	55.8	23.5284	78	1	1	1	1	0	15.7136	91.26	204.125	211.515	35.1806	131.444	0.7006	1.46	0.479863	84.5237	1.25	4.9	4.15128	0	0	0	0	0	0	0	0	0	0	0	0	0	0	0	2.24	0.0574359
17115920902	1	78	2	156.4	62.8	25.6736	83	2	1	1	1	0	14.3131	117.54	130.284	115.935	20.1032	96.65	0.6893	0.83	0.830482	84.1641	0.81	4.8	4.87368	0	0	0	0	0	0	0	0	0	1	0	0	0	0	1	8.49	0.217692
17115922102	1	70	2	168.5	72.2	25.4295	84	1	1	1	1	0	18.9908	86.58	116.367	61.065	46.0054	62.2426	1.1413	1.58	0.722342	65.611	2.92	4.6	4.494	0	0	0	0	0	0	0	0	0	0	0	0	0	0	0	2.74	0.0702564
17115930701	1	77	2	166.6	54	19.4556	69	1	1	1	1	0	17.6463	126	172.037	230.1	44.0724	105.155	0.7571	1.19	0.636218	80.2083	1	4.8	2.71656	0	0	0	0	0	0	0	0	0	1	0	0	0	0	1	6.08	0.155897
17115930801	1	74	2	172	69.6	23.5262	84.6	1	0	0	1	0	16.3578	102.42	167.398	376.125	22.8094	92.3974	0.8475	0.89	0.952247	76.1578	2.43	4.9	5.04672	1	0	0	0	1	0	0	0	0	0	0	0	0	0	1	5	0.128205
17115932002	1	76	2	167	64.1	22.984	77	1	0	1	1	1	18.3185	99.54	172.037	58.41	64.9488	104.769	0.9153	1.54	0.594351	72.5299	7.19	5.6	4.55952	1	0	0	0	0	0	0	0	0	1	0	0	0	0	1	7.42	0.190256
17464310801	1	72	2	168.4	52.3	18.4424	70	1	0	1	1	1	19.3549	125.64	196.779	240.72	34.4074	122.552	0.7232	1.16	0.623448	83.6383	2	5.5	4.54272	1	0	0	0	1	0	1	0	0	1	0	0	0	1	4	12.75	0.326923
17464320102	1	73	2	167.2	44.9	16.061	79.8	1	0	1	1	0	27.3098	140.76	142.269	147.795	40.9796	62.6292	0.7345	1.46	0.503082	82.6457	4.64	5.1	4.27056	0	0	0	0	0	0	0	0	0	0	0	0	0	0	0	6.66	0.170769
17464320801	1	77	2	155.5	55.4	22.9113	84.8	2	0	0	1	0	23.1643	112.86	129.898	105.315	33.2476	81.186	0.9266	1.28	0.723906	71.8091	0.32	4.8	4.00344	0	0	0	0	0	0	0	0	0	0	0	0	0	1	1	2.33	0.0597436
17464320901	1	74	2	165.2	66.5	24.367	97.6	1	1	1	0	0	22.296	125.28	175.13	356.655	44.0724	85.4386	1.0509	1.57	0.669363	67.696	0.35	5.5	6.6444	0	0	0	0	0	0	0	0	0	0	0	0	1	0	1	5	0.128205
17464321502	1	74	2	171.1	51.1	17.455	71.4	1	1	1	1	0	22.492	85.14	208.377	102.66	74.2272	117.913	0.8701	1.27	0.685118	75.0683	0.54	5.1	4.46208	0	0	0	0	0	0	0	0	0	0	0	0	0	1	1	5.16	0.132308
17464322002	1	70	2	162.1	48.2	18.3434	63.2	1	1	1	0	1	14.7893	101.16	137.63	61.95	61.856	62.2426	0.6554	0.88	0.744773	88.8941	1.45	5	2.37888	0	0	0	0	0	0	1	0	0	0	0	0	1	0	2	7.67	0.196667
17740211102	1	70	2	153.1	42.5	18.1317	72	1	1	1	0	0	11.9883	96.66	208.764	99.12	34.0208	145.748	0.5876	0.78	0.753333	94.3712	0.27	5	2.45112	0	0	0	0	0	0	0	0	0	1	0	0	0	1	2	6.99	0.179231
17740230601	1	70	2	173.1	78.7	26.2652	100	2	1	1	1	1	12.7726	88.2	177.449	202.665	37.1136	86.5984	0.8701	1.09	0.798257	76.1189	2.07	5.2	4.92072	0	0	0	0	0	0	0	0	0	0	0	0	1	1	2	6.67	0.171026
17740231901	1	70	2	169.1	72.7	25.4242	97	2	2	1	0	0	20.2232	181.62	218.429	123.015	48.7116	141.109	0.8136	1.12	0.726429	78.9692	0.93	8.1	3.2676	0	0	1	0	0	0	0	0	0	0	0	0	0	0	1	9.16	0.234872
17740232101	1	70	2	171.1	59.3	20.256	86.1	1	1	1	0	0	12.3804	95.76	199.872	147.795	47.9384	114.434	0.7684	1	0.7684	81.4797	1.01	5.2	3.6372	1	0	0	0	0	0	1	0	0	0	0	0	1	0	2	6	0.153846
19403730301	1	78	2	167.5	65.4	23.3103	90.5	1	1	0	1	0	11.6802	91.08	216.496	220.365	34.794	143.429	1.0735	1.29	0.832171	66.0367	7.91	4.9	6.59736	1	1	0	1	1	0	0	0	0	0	0	0	0	0	3	7.57	0.194103
19403733601	1	74	2	167.5	57.2	20.3876	80.5	1	2	1	1	0	12.4364	102.24	232.347	79.65	44.8456	178.223	0.8136	0.99	0.821818	77.8792	0.82	4.7	4.26384	1	0	0	0	0	0	0	0	0	0	0	0	0	0	0	2.99	0.0766667
19403733701	1	75	2	170.3	65.4	22.5501	87.9	2	2	0	1	0	12.9686	90.36	175.13	83.19	54.124	109.408	0.9492	1.25	0.75936	71.3359	0.98	4.9	3.38184	0	1	0	1	0	0	0	0	0	0	0	0	0	0	2	2.58	0.0661538
20245410301	1	73	2	158.5	54.4	21.6541	93	1	1	0	1	1	15.2935	99.72	207.991	105.315	63.4024	125.258	0.7006	0.92	0.761522	84.8118	1.45	6	4.24536	0	0	0	0	0	0	0	0	0	0	0	0	0	0	0	1.33	0.0341026
20245430302	1	73	2	159.8	51.5	20.1676	89	1	1	1	1	0	24.0046	136.44	195.233	86.73	74.6138	103.222	0.8362	1.46	0.57274	76.9811	2.2	5.7	4.59648	0	0	1	0	0	0	0	1	0	0	0	0	0	0	2	4.67	0.119744
20245430801	1	74	2	156.5	54.5	22.2519	87	1	1	1	1	0	13.2767	105.12	218.429	155.76	54.124	127.578	0.7232	0.95	0.761263	83.0671	3.66	4.9	5.05512	0	0	0	0	0	0	0	0	0	0	0	0	1	0	1	4.99	0.127949
20245432001	1	76	2	154.5	45.2	18.9357	77	1	1	1	1	1	17.1421	98.64	166.238	76.11	62.2426	87.7582	0.791	1.12	0.70625	78.564	4.95	4.7	4.23528	0	0	0	0	0	0	0	0	0	0	0	0	0	0	0	3.49	0.0894872
20402821901	1	78	2	152.4	52.3	22.5181	82	2	1	0	1	1	18.5146	103.14	148.841	55.755	85.052	53.7374	1.1978	1.24	0.965968	62.1918	9.67	5.1	4.80648	1	0	0	1	1	0	1	0	0	0	0	1	1	0	5	14.65	0.375641
20490610502	1	71	2	154	54.3	22.8959	87	1	1	1	1	0	21.6237	102.6	214.95	73.455	40.2064	165.078	0.7006	0.92	0.761522	85.4031	0.76	5	4.95936	0	0	0	0	0	0	0	0	0	0	0	0	0	0	0	3.25	0.0833333
20490611202	1	71	2	173	59.3	19.8136	25	1	2	1	1	1	28.4862	94.68	294.976	47.79	88.918	201.419	0.904	1.18	0.766102	74.2785	1.5	4.9	3.51288	0	0	0	0	0	0	0	0	0	1	0	0	1	0	2	4.67	0.119744
20490612202	1	73	2	168.5	54.7	19.2658	76	1	1	1	1	0	15.8817	95.04	209.537	74.34	63.4024	139.176	1.0057	1.24	0.811048	69.5817	0.78	4.6	2.73	0	0	0	0	0	0	0	0	0	1	0	0	0	1	2	7.01	0.179744
20490622502	1	77	2	165.5	60.5	22.0882	25	1	1	1	1	1	26.1894	95.76	177.449	67.26	52.9642	114.82	0.8701	0.97	0.89701	74.3258	4.39	4.4	4.3008	1	1	0	0	0	0	0	0	0	0	0	0	0	0	1	4.17	0.106923
20490630501	1	70	2	166	80.1	29.0681	99	2	1	1	1	0	16.9741	116.46	213.017	133.635	40.9796	149.614	1.2543	1.27	0.987638	62.3056	36.2	5.4	5.79432	0	1	0	0	0	0	0	0	0	0	0	0	0	0	1	3.83	0.0982051
20530431101	1	79	2	161.1	76.7	29.5532	112	2	1	1	0	0	13.6969	119.16	183.635	149.565	41.7528	107.861	1.2317	1.41	0.873546	61.0538	3.66	5.3	5.43312	1	0	0	1	0	0	0	0	0	0	0	0	1	0	2	4.33	0.111026
20740610102	1	73	2	162.1	56.2	21.388	79.8	1	0	1	0	0	15.4895	85.14	151.547	153.99	34.794	77.7066	0.9266	1.08	0.857963	72.7736	0.26	5	4.53264	1	0	0	1	0	0	0	0	0	0	0	0	0	0	1	4	0.102564
20740611301	1	77	2	163.3	56.9	21.3373	83.4	1	0	0	1	0	14.2011	81.54	149.228	82.305	31.3146	94.3304	1.0057	1.47	0.68415	68.6595	0.85	4.8	6.25464	1	0	0	0	0	0	0	0	0	1	0	0	0	0	1	13.74	0.352308
20740611402	1	78	2	158.1	66.5	26.6047	93.2	1	0	1	0	0	16.1338	98.82	137.243	359.31	22.4228	33.2476	1.2656	1.55	0.816516	60.3448	2.34	5.1	8.00856	1	0	0	0	0	0	0	0	0	0	0	0	0	0	0	6.24	0.16
20740611601	1	77	2	155.9	55.6	22.8761	81.8	1	0	0	1	0	18.2345	121.5	188.661	99.12	30.1548	126.418	0.7571	0.82	0.923293	80.2083	2.25	5	4.98456	0	0	0	0	0	0	1	0	0	1	0	0	1	0	3	5	0.128205
20740612101	1	75	2	159.2	65.2	25.7254	89	1	2	0	0	0	19.1588	88.74	156.573	91.155	43.6858	81.186	1.0735	1.46	0.735274	66.6877	0.48	5.5	1.29024	1	0	0	0	0	0	0	0	0	0	0	0	0	0	0	4.82	0.12359
20740612801	1	78	2	154.5	45.8	19.1871	77	1	0	1	1	0	15.8537	67.32	137.63	57.525	54.8972	64.9488	0.8475	1.44	0.588542	75.1616	1.14	5.1	5.98584	0	0	0	0	0	0	0	0	0	0	0	0	0	0	0	3.91	0.100256
20740620302	1	73	2	160.3	55.3	21.5208	76	1	1	1	1	0	24.5648	105.84	192.14	180.54	37.8868	107.861	0.9266	0.78	1.18795	72.7736	0.61	5.5	4.32096	1	0	0	0	0	0	0	0	0	0	0	0	1	0	1	7.57	0.194103
20742810401	1	73	2	160.5	59.8	23.2141	89	1	0	1	1	0	19.9151	128.7	210.697	92.925	46.7786	148.068	0.9831	1.19	0.826134	70.453	0.8	5.1	4.9644	1	0	0	0	0	0	0	0	0	0	0	0	1	0	1	8.08	0.207179
20742811002	1	79	2	147.7	38	17.419	67.6	1	0	1	1	0	16.6659	106.56	246.264	61.065	66.4952	164.305	0.7797	1.33	0.586241	78.4223	32.1	4.5	5.19456	1	0	0	0	0	0	0	0	0	0	0	0	0	0	0	4.65	0.119231
20742812702	1	72	2	166.7	77.5	27.8888	96.5	1	1	1	0	0	14.9573	95.4	193.687	126.555	34.4074	137.63	1.1187	1.66	0.673916	65.8677	6.1	4.5	7.10976	1	0	0	0	0	0	0	0	0	0	0	0	0	0	0	2.16	0.0553846
20742820101	1	78	2	157.5	60	24.1875	95	2	1	1	1	1	15.8817	109.8	158.893	68.145	57.6034	92.0108	0.9944	1.17	0.849915	68.863	0.66	5.2	4.2672	1	0	1	0	0	0	0	0	0	1	0	0	1	0	3	8.16	0.209231
20742820601	1	79	2	160.5	47.5	18.4393	85	1	1	0	0	0	14.7613	97.2	237.759	116.82	64.9488	158.119	0.8023	1.13	0.71	77.205	0.7	5	3.41544	0	0	0	0	0	0	0	0	0	0	0	0	0	0	0	7	0.179487
20742830702	1	72	2	154.1	60.3	25.3929	91.8	1	1	1	1	0	9.27131	114.66	210.31	98.235	42.526	150.387	0.8927	1.13	0.79	74.5307	6.33	4.7	4.33272	0	0	0	0	0	0	0	0	0	1	0	0	1	0	2	6	0.153846
20742831201	1	73	2	158.5	44.3	17.6338	72	1	1	1	1	0	19.719	101.52	192.527	35.4	58.7632	127.965	0.9379	1.33	0.705188	72.2923	33.84	4.7	5.84472	0	0	0	0	0	0	0	0	0	0	0	0	0	0	0	4.5	0.115385
21115410402	1	75	2	170.3	66.6	22.9639	92.3	2	1	1	0	0	12.8566	132.48	144.975	218.595	28.6084	76.5468	0.8136	1.05	0.774857	77.6182	1.78	5.7	4.08576	1	0	0	1	0	0	0	0	0	0	0	0	0	0	1	6.48	0.166154
21117610501	1	73	2	172.4	61.5	20.6919	85	1	2	1	1	1	21.6797	104.58	159.279	94.695	56.4436	78.0932	0.8136	1.05	0.774857	78.1447	3.21	5	5.28528	0	0	0	0	0	0	0	1	0	0	0	0	0	0	1	11.33	0.290513
21117630401	1	73	2	171.6	51.5	17.4893	77.2	2	2	1	1	1	16.89	94.14	221.908	65.49	131.444	59.923	0.678	1.22	0.555738	86.3482	0.43	5.1	3.05928	0	0	0	0	1	0	1	0	0	0	0	0	0	0	2	3.66	0.0938462
21117630501	1	72	2	178.5	62.9	19.7412	81.4	1	0	1	1	0	18.7107	104.58	161.212	54.87	54.124	91.2376	0.7684	0.85	0.904	80.9076	0.35	5.3	3.86904	0	0	0	0	0	0	1	0	0	0	0	0	1	0	2	12.38	0.317436
21117630701	1	72	2	158.5	56.3	22.4104	82.9	1	0	1	0	1	15.6296	90	167.784	101.775	47.9384	103.222	0.5876	1.03	0.570485	93.7086	0.64	5.3	2.99712	0	0	0	0	0	0	0	0	0	1	0	0	0	0	1	4	0.102564
21117632301	1	73	2	161.5	44.5	17.0614	76.2	1	1	1	1	1	16.3859	80.82	218.429	75.225	80.4128	115.98	1.0961	1.46	0.750753	66.3785	1.62	4.8	4.1412	0	0	0	0	0	0	0	0	0	0	0	0	0	0	0	10.71	0.274615
21242810301	1	72	2	176.4	81.2	26.0951	98.4	2	2	1	1	0	9.94355	173.52	210.31	198.24	26.2888	124.872	1.0509	1.25	0.84072	68.1615	11.56	7.8	5.8212	1	0	1	0	1	0	0	0	0	0	0	0	0	0	2	18.13	0.464872
24111610202	1	76	2	167.5	67	23.8806	89.9	2	1	1	0	0	16.1058	150.12	216.883	150.45	36.3404	154.64	0.5876	1.24	0.473871	92.45	1.57	7.3	6.07656	1	1	1	1	0	0	0	0	0	0	0	0	0	0	3	3.33	0.0853846
24111611302	1	78	2	162.5	44.4	16.8142	67.6	2	1	1	1	0	16.0217	91.8	256.316	96.465	67.2684	177.063	1.0509	1.31	0.802214	66.8106	0.58	5	4.22352	0	0	0	0	0	0	1	0	0	0	0	0	0	0	1	4.67	0.119744
24270210601	1	72	2	163	43.4	16.3348	66	1	1	0	1	0	16.89	76.14	213.79	61.065	67.655	138.016	1.0057	1.28	0.785703	69.8222	6.19	4.9	5.9052	0	0	0	0	0	0	0	0	0	0	0	0	0	0	0	7.65	0.196154
24270230401	1	73	2	163	44.7	16.8241	64	1	2	1	1	1	15.6576	118.08	195.62	87.615	54.5106	123.325	1.2317	1.55	0.794645	62.272	1.15	5.6	4.58472	0	0	0	0	0	0	0	0	0	0	0	0	0	0	0	2.49	0.0638462
24270231102	1	75	2	157.5	60.9	24.5503	85	1	1	1	1	1	20.3633	98.46	241.625	73.455	83.5056	144.588	0.9266	1.17	0.791966	72.2833	1.46	4.7	7.31976	0	0	0	0	0	0	0	0	0	0	0	0	0	0	0	2.83	0.0725641
24405610102	1	71	2	169.5	58.7	20.4314	82.2	2	1	1	1	1	11.8482	89.46	175.516	84.075	66.1086	98.1964	1.0057	1.49	0.674966	70.0669	2.24	5.1	8.1564	0	0	0	0	0	0	0	0	0	0	0	0	0	0	0	2	0.0512821
24405610402	1	71	2	167.4	91.3	32.5807	33	2	1	1	0	0	22.1559	103.68	214.176	100.89	35.1806	163.145	1.469	1.3	1.13	56.9396	0.97	4.8	5.95056	1	0	0	1	1	0	0	1	0	0	0	0	1	0	4	10.42	0.267179
24405631401	1	72	2	162.1	52.7	20.056	94.2	1	1	0	0	0	12.8846	95.94	132.604	57.525	41.7528	84.6654	1.0283	1.08	0.95213	68.9777	0.72	5	5.6952	0	0	0	0	0	0	0	0	0	1	0	0	0	1	2	7.08	0.181538
24460411002	1	76	2	159.7	48.8	19.1342	79.1	2	1	1	0	1	12.9686	104.22	209.924	84.075	37.5002	159.666	0.8475	1.17	0.724359	75.6515	1.55	4.5	5.7036	0	0	0	0	0	0	0	0	0	0	0	0	0	0	0	5.32	0.13641
24460413601	1	78	2	157.6	55.5	22.345	91.3	2	0	1	0	0	12.3244	92.88	175.13	97.35	38.2734	120.619	0.8814	1.21	0.72843	73.5648	11.65	5	4.36464	0	0	0	0	0	0	0	0	0	0	0	0	0	0	0	1.33	0.0341026
24460431002	1	76	2	166.4	63.8	23.0417	81.8	2	1	1	0	0	23.5844	90.9	174.357	73.455	57.99	103.609	1.3334	1.66	0.803253	59.0272	1.25	5.4	6.02448	0	0	0	0	0	0	0	0	0	1	0	0	0	0	1	4.16	0.106667
24467610901	1	73	2	157.6	65.3	26.2906	96.4	1	2	1	1	0	14.8733	97.74	216.109	110.625	54.5106	134.537	1.469	2.04	0.720098	56.5454	7.39	5.5	7.19376	0	0	0	0	0	0	0	0	0	0	0	0	1	0	1	1.83	0.0469231
24467611102	1	72	2	163	61.7	23.2226	93.2	2	0	1	0	0	26.5815	71.64	250.517	76.995	75.0004	160.439	1.7289	2.81	0.615267	51.899	0.36	5.4	6.18408	1	0	0	0	0	0	0	0	0	0	0	0	0	0	0	1.33	0.0341026
24467611601	1	79	2	148.9	38.9	17.5453	70	1	1	0	1	0	10.5038	109.44	168.558	51.33	78.4798	80.7994	0.9492	1.54	0.616364	70.4148	3.69	5.2	5.68848	0	0	0	0	0	0	0	0	0	0	0	0	1	0	1	7.33	0.187949
24467611901	1	75	2	166	51.2	18.5803	76.4	1	1	0	1	0	16.75	103.14	249.357	44.25	61.4694	179.769	1.4351	1.71	0.83924	56.887	0.88	5.3	7.16016	0	0	0	0	0	0	0	0	0	0	0	0	0	0	0	0.33	0.00846154
24467620402	1	75	2	157.4	46	18.5673	73.2	1	1	1	1	1	16.5819	122.04	206.831	75.225	59.5364	132.99	1.0735	1.56	0.688141	66.6877	0.44	5	6.43104	0	0	0	0	0	0	0	0	0	0	0	0	0	0	0	0.83	0.0212821
24467621101	1	79	2	155	47.2	19.6462	78.9	1	1	1	1	0	20.3072	109.8	285.697	87.615	62.6292	203.738	1.3447	1.54	0.873182	58.189	4.94	5.1	7.02912	0	0	0	0	0	0	1	0	0	0	0	0	1	0	2	4.42	0.113333
24467622201	1	70	2	171.6	62.1	21.0891	87.4	1	1	1	1	0	17.1701	383.22	266.754	74.34	92.784	149.614	1.2543	1.11	1.13	62.3056	0.21	6.6	4.17648	1	0	0	0	0	0	0	0	0	0	0	0	0	0	0	2.5	0.0641026
24467630302	1	72	2	152.6	41.4	17.7783	67.2	1	0	1	1	1	23.4164	111.6	173.583	60.18	71.9076	79.6396	0.9492	1.41	0.673191	72.068	1.23	5.3	4.91568	1	0	0	0	0	0	0	0	0	0	0	0	0	0	0	4.08	0.104615
26167610702	1	74	2	156	59.5	24.4494	90	1	0	1	1	0	8.62708	115.02	236.986	209.745	45.6188	161.599	0.5085	0.84	0.605357	100.736	1.8	5.2	4.2168	1	0	0	1	0	0	1	0	0	1	0	0	0	1	4	11.33	0.290513
26167612001	1	70	2	165.3	49.9	18.2623	80	1	1	1	1	1	16.2178	100.44	175.516	71.685	57.2168	71.9076	0.8814	0.92	0.958043	75.583	0.76	4.8	4.62168	0	0	0	0	0	0	0	0	0	0	0	0	0	0	0	2.66	0.0682051
26167621301	1	78	2	168	74.1	26.2543	103	2	1	0	0	1	12.2964	91.44	226.934	172.575	40.2064	126.032	0.9266	1.31	0.707328	71.5778	1.59	6.5	4.41504	0	0	0	0	0	0	0	0	0	0	0	0	0	0	0	1.5	0.0384615
26167630801	1	71	2	165	61.6	22.6263	86	1	1	0	1	1	15.2935	110.7	221.135	105.315	48.325	134.923	0.8814	0.86	1.02488	75.3154	0.34	5.2	4.06896	0	0	0	0	0	0	1	0	0	0	0	0	0	0	1	2.99	0.0766667
26167631301	1	79	2	167.3	64.2	22.9373	88	1	0	1	1	0	13.6689	127.44	204.511	181.425	41.3662	109.408	0.9266	0.7	1.32371	71.3501	1.48	5.1	6.50832	1	0	0	0	0	0	0	0	0	1	0	0	1	0	2	10.08	0.258462
26167631702	1	71	2	156.5	53.2	21.7212	78	1	1	1	0	0	16.4139	255.24	176.676	48.675	56.8302	90.4644	0.678	0.54	1.25556	86.9503	0.51	11.3	2.28648	1	0	1	0	0	0	0	0	0	0	0	0	0	0	1	3.67	0.0941026
26167632302	1	76	2	164	50.7	18.8504	79	1	0	1	1	0	11.9323	107.82	238.146	107.085	47.1652	147.681	0.6441	0.78	0.825769	87.9176	7.13	5.6	5.48688	0	0	0	0	0	0	1	0	0	0	0	0	0	1	2	10.92	0.28
26167632402	1	70	2	166	59.3	21.5198	91	2	3	1	1	0	12.9126	111.6	236.599	123.9	63.0158	127.191	0.7119	0.86	0.827791	84.9591	0.4	6.2	4.17312	0	0	0	1	0	0	1	0	0	0	0	0	0	1	3	8.41	0.215641
26272820401	1	76	2	149.8	51.7	23.0392	84.8	1	0	1	0	0	16.694	149.4	185.568	80.535	39.0466	131.831	0.6667	1.08	0.617315	86.2731	1.96	5.5	4.4016	0	0	0	0	0	0	0	0	0	0	0	0	1	0	1	4	0.102564
26272831602	1	73	2	166.8	54.9	19.7324	80.2	2	1	1	1	0	17.6183	90.18	124.872	48.675	59.1498	57.6034	0.6328	1.05	0.602667	89.6725	4.25	5.1	3.24744	1	0	0	0	0	0	1	0	0	0	0	0	0	1	2	5.83	0.149487
26535910101	1	73	2	159.2	56.5	22.2927	86	2	1	1	1	2	15.4895	77.58	154.253	62.835	47.1652	81.9592	0.791	1.05	0.753333	79.3594	0.46	4.8	4.86528	0	0	0	1	0	0	1	0	0	0	0	0	1	1	4	5.65	0.144872
26535912401	1	71	2	165.1	78.2	28.6888	33.5	1	0	1	1	1	14.6772	97.56	300.002	123.9	48.325	215.723	1.017	1.35	0.753333	69.6395	3.62	5.6	5.74224	1	1	0	1	0	0	0	0	0	0	0	0	1	0	3	8.99	0.230513
26557620902	1	73	2	160.7	58.6	22.6916	90.6	1	0	1	0	1	16.9741	103.14	276.032	77.88	98.583	154.64	0.7345	0.94	0.781383	82.6457	0.6	4.9	4.64856	0	0	0	0	0	0	0	0	0	0	0	0	0	0	0	4.66	0.119487
26557621701	1	79	2	157.7	57.4	23.0807	93.6	1	1	0	0	0	18.5986	109.08	247.811	93.81	69.588	155.413	1.2091	1.35	0.89563	61.676	7.92	5.7	9.29208	1	0	0	0	0	0	1	0	0	0	0	0	0	1	2	8.33	0.21359
26557630301	1	75	2	157.2	52.9	21.4067	77.6	1	0	1	0	1	16.3859	104.58	129.511	60.18	63.4024	50.258	0.9492	0.9	1.05467	71.3359	0.51	4.8	6.68472	1	0	0	0	0	0	0	1	0	1	0	0	0	0	2	7.49	0.192051
26557631801	1	71	2	166.6	63.1	22.7342	84.7	1	2	1	1	0	11.4561	96.84	196.393	91.155	72.2942	103.222	0.8023	1.03	0.778932	79.2944	0.23	5	4.25208	0	0	0	0	0	0	0	0	0	1	0	0	0	0	1	2.5	0.0641026
26605910101	1	77	2	149.1	50.1	22.5363	88.6	1	0	1	1	0	13.6129	125.82	168.558	190.275	34.794	98.583	0.8588	1.16	0.740345	74.8597	0.81	4.9	4.6788	1	0	0	1	0	0	1	0	0	1	0	0	1	0	4	13.98	0.358462
26605912801	1	71	2	163.4	65.9	24.6821	83.6	1	0	1	1	0	16.6379	98.28	181.702	181.425	25.9022	117.14	0.7345	0.84	0.874405	83.2219	0.38	5.1	2.92488	0	0	0	0	0	0	0	0	0	0	0	1	0	0	1	15.26	0.391282
26605913302	1	71	2	169.1	56.7	19.8288	75.4	1	1	1	1	0	18.8227	122.22	199.872	70.8	44.8456	145.362	0.6667	1.13	0.59	87.7541	0.36	5.1	3.99672	0	0	0	0	0	0	0	0	0	0	0	0	0	0	0	7.99	0.204872
26605913601	1	76	2	152.3	44	18.9694	78.8	1	0	1	1	0	20.5313	95.22	162.372	56.64	48.325	104.382	0.8814	1.18	0.746949	74.0443	3.02	4.6	4.37976	0	0	0	0	0	0	0	0	0	0	0	0	0	0	0	6.99	0.179231
26605930201	1	74	2	158.1	69.7	27.8849	10.8	2	2	0	0	0	22.548	215.82	147.681	64.605	27.062	110.954	1.2656	1.27	0.996535	61.1446	4.4	6.7	7.1904	1	0	1	1	1	0	0	0	0	0	0	0	0	0	3	10.81	0.277179
26605931302	1	73	2	162.6	59.1	22.3535	86.8	1	2	1	0	2	13.5568	102.96	152.707	50.445	51.0312	95.1036	0.6667	1.18	0.565	87.1465	1.2	4.9	3.20376	0	0	0	0	0	0	0	0	0	1	1	1	1	0	4	16.64	0.426667
26630620501	1	72	2	163.4	77.6	29.0641	101.3	1	1	0	1	0	22.1279	98.1	212.243	84.96	49.0982	135.697	0.8927	1.31	0.68145	74.5307	6.48	5.5	4.62336	1	0	0	1	0	0	1	0	0	0	0	0	1	1	4	16.06	0.411795
26630630202	1	70	2	158.7	56.2	22.3143	83.8	1	2	1	0	1	11.344	107.46	162.372	101.775	45.2322	99.3562	0.8023	1.2	0.668583	79.5762	0.4	5.2	6.35712	1	0	0	0	0	0	0	1	0	0	0	0	1	0	2	8.15	0.208974
26630631701	1	76	2	155.6	57.7	23.8318	85.4	1	1	0	0	1	16.862	102.42	198.326	84.075	63.789	116.753	0.7797	1.09	0.715321	79.1854	3.38	5.6	5.00808	0	0	0	0	0	0	0	0	0	0	0	0	0	0	0	6.66	0.170769
26630632002	1	77	2	172.2	62.7	21.1447	89.2	1	0	1	1	1	20.3913	111.96	190.594	114.165	57.2168	114.82	0.9605	1.54	0.623701	70.4102	9.74	4.6	6.13704	0	0	0	0	0	0	0	0	0	0	0	0	0	0	0	2	0.0512821
26860610501	1	77	2	168	46.5	16.4753	64	1	0	1	0	0	14.2571	86.58	206.831	114.165	56.057	113.66	0.8588	0.82	1.04732	74.8597	0.82	5.2	3.5868	1	0	0	0	0	0	0	0	0	0	0	0	0	0	0	6.66	0.170769
26860611102	1	74	2	158.6	60	23.8531	84.3	1	0	1	0	0	15.1534	104.22	196.779	121.245	53.3508	103.222	0.9379	0.97	0.966907	72.0467	0.56	5.3	5.38272	0	0	0	0	0	0	0	0	0	0	0	0	0	0	0	3	0.0769231
26860611202	1	72	2	162	54.2	20.6523	76	1	1	1	1	1	16.694	329.76	255.543	368.16	46.392	119.459	1.0509	0.58	1.8119	68.1615	7.04	6.6	5.628	0	0	0	1	0	0	1	0	0	0	0	0	0	0	2	5.99	0.15359
26860611701	1	78	2	153.6	48	20.3451	76.5	1	0	1	1	1	15.3775	83.16	201.805	73.455	62.2426	112.114	1.0509	1.58	0.665127	66.8106	4.6	5.6	5.97576	1	0	0	0	0	0	0	0	0	0	0	0	1	0	1	15.32	0.392821
26860611801	1	76	2	158	48.7	19.5081	75	1	0	1	1	1	20.5313	101.88	178.223	50.445	84.2788	63.789	0.7571	0.67	1.13	80.471	1.16	4.8	4.90728	0	0	0	0	0	0	0	0	0	0	0	0	0	0	0	2	0.0512821
26860612501	1	77	2	157	50.8	20.6094	83	1	0	1	0	0	19.8871	96.48	189.047	64.605	57.6034	109.021	1.1526	1.87	0.616364	63.7208	13.78	5.4	8.77296	1	0	0	1	0	0	1	0	0	0	0	0	1	1	4	13.08	0.335385
26860612602	1	71	2	157.5	66.3	26.7271	90	1	1	1	0	0	18.3746	90.54	240.465	72.57	46.392	159.279	1.0622	0.98	1.08388	68.001	1.23	6.1	7.2576	1	0	0	0	0	0	0	0	0	0	0	0	0	0	0	2.5	0.0641026
26860612702	1	70	2	160	51	19.9219	76	1	1	1	0	1	16.918	122.04	178.223	60.18	68.4282	96.2634	0.7684	1.01	0.760792	81.4797	0.46	4.9	5.2584	0	0	0	0	0	0	0	0	0	0	0	0	0	0	0	1.24	0.0317949
26860620402	1	70	2	155.5	62.4	25.8062	88	2	0	1	1	0	16.946	89.46	202.578	182.31	35.5672	132.217	1.1752	0.88	1.33545	64.5679	2.7	5.2	7.85064	0	0	0	0	0	0	0	0	0	0	0	0	0	0	0	2.17	0.055641
26860631001	1	74	2	159.9	60.6	23.7015	82.3	1	2	1	1	0	23.8365	115.74	253.223	125.67	59.1498	151.934	1.4351	1.55	0.925871	57.0783	0.86	5	9.4752	1	0	0	1	0	0	0	0	0	0	0	0	0	0	1	8.32	0.213333
26860631201	1	72	2	172	56.9	19.2334	80	1	1	1	0	0	13.893	99.9	190.207	74.34	86.985	79.253	0.8249	1.22	0.676148	77.8248	0.3	5.2	4.28064	0	0	0	0	0	0	0	0	0	0	0	0	0	0	0	1.66	0.0425641
26860631402	1	71	2	157	51.1	20.7311	81	1	1	1	1	0	14.5652	94.86	144.975	92.925	47.5518	75.7736	0.9605	1.36	0.70625	71.8534	0.96	5.1	4.22688	0	0	0	0	0	0	0	0	0	1	0	0	0	0	1	3.08	0.0789744
26860631502	1	70	2	162	55.9	21.3001	93	1	0	1	0	0	14.061	97.38	132.604	150.45	44.459	42.1394	0.8023	1.14	0.703772	79.5762	0.71	5.2	5.64648	0	0	0	0	0	0	0	0	0	0	0	0	0	0	0	8.65	0.221795
26860631701	1	70	2	174.5	70.5	23.1525	91.2	1	0	1	1	0	15.9937	103.14	177.063	61.95	65.3354	88.918	0.8588	0.98	0.876327	76.6657	2.38	5	5.53056	0	0	0	0	0	0	0	0	0	0	0	0	0	0	0	4.74	0.121538
26860632401	1	70	2	162	52.1	19.8522	80	1	0	1	1	0	15.8537	91.98	170.877	66.375	71.521	79.6396	0.8249	0.95	0.868316	78.375	2.78	4.8	4.26552	0	0	0	0	0	0	0	0	0	0	0	0	0	0	0	3.5	0.0897436
27040221101	1	74	2	163	56.3	21.1901	78	1	0	1	0	0	32.6036	100.98	149.614	46.905	50.258	75.387	0.7006	1.1	0.636909	84.5237	0.64	5.3	3.79008	0	0	0	0	0	0	0	0	0	1	0	0	1	0	2	8.42	0.215897
27040224001	1	77	2	160	65	25.3906	93	1	1	0	1	1	21.2036	88.92	185.955	30.975	61.0828	116.753	1.3899	2.03	0.68468	57.5128	71.1	5	10.3723	0	0	0	0	0	0	1	0	0	1	0	0	1	0	3	6.66	0.170769
27040232201	1	74	2	156	53.4	21.9428	81	1	1	1	1	0	29.5225	105.3	200.259	65.49	77.32	107.088	1.2204	1.39	0.877986	62.3744	0.72	5.6	5.81616	1	0	0	0	0	0	0	0	0	1	0	0	0	0	1	6.33	0.162308
27040232501	1	70	2	156.5	52	21.2312	86	1	1	1	1	0	20.4473	96.12	192.913	54.87	58.3766	105.542	0.8814	1.24	0.710806	75.583	0.74	5.6	5.24664	0	0	0	0	0	0	0	0	0	0	0	0	0	0	0	5.31	0.136154
27180611802	1	74	2	151.4	46.4	20.2426	78	1	0	1	1	1	24.1726	97.56	166.625	81.42	49.0982	115.207	0.904	1.24	0.729032	73.5136	0.39	4	4.55952	0	0	0	0	1	0	1	0	0	0	0	0	1	0	3	8.07	0.206923
27180620901	1	79	2	158	58.5	23.4337	86	2	2	0	1	1	15.6856	96.84	170.877	130.98	48.325	114.434	1.0735	1.36	0.789338	65.8267	4.71	4	6.72504	0	0	0	0	0	0	0	0	0	0	0	0	0	0	0	1.83	0.0469231
27180632001	1	74	2	177.8	63.8	20.1817	78	1	1	0	1	1	26.1053	173.52	206.058	136.29	52.9642	143.429	1.4916	2.23	0.668879	55.8842	2.46	4.3	5.39784	0	0	0	0	0	0	0	0	0	0	0	0	1	0	1	4.99	0.127949
27495110601	1	70	2	148.5	46.9	21.2677	79.8	1	0	1	1	1	11.092	96.66	134.537	184.965	34.4074	66.8818	0.6441	0.96	0.670937	89.7447	1.06	5	4.89216	0	0	0	0	0	0	0	0	0	0	0	0	0	0	0	13.41	0.343846
27495111102	1	75	2	173	76.9	25.6941	92.6	1	1	1	0	0	16.834	110.7	260.568	115.935	71.9076	183.635	0.9605	1.48	0.648986	70.8752	38.75	5.5	6.1404	0	0	0	0	0	0	1	0	0	0	0	0	0	0	1	3.5	0.0897436
27495113101	1	72	2	159.1	57.7	22.7948	84	1	0	0	1	0	14.3411	110.34	141.496	185.85	23.9692	89.3046	0.6328	1.05	0.602667	89.9824	2.12	4.7	5.06688	0	0	0	0	0	0	0	0	0	0	0	0	1	0	1	5.32	0.13641
27495130502	1	70	2	170	56	19.3772	75.2	1	2	1	1	0	14.2851	95.94	173.197	69.915	53.7374	120.233	1.0283	1.31	0.784962	69.4655	0.76	5.5	7.35504	0	0	0	0	0	0	0	0	0	0	0	0	1	0	1	2	0.0512821
27555911101	1	70	2	160.1	64	24.9688	85.8	1	1	0	0	1	28.7102	99.9	221.908	131.865	59.923	136.083	0.6215	1.23	0.505285	91.5171	1.11	5.3	5.9136	1	1	1	1	0	0	0	0	0	0	0	0	1	0	4	5.49	0.140769
29245820401	1	71	2	172.5	75.5	25.3728	98	1	2	1	1	1	16.778	98.64	173.583	69.03	57.6034	98.1964	0.8362	1.18	0.708644	77.5178	0.54	4.9	5.29368	1	1	0	0	0	0	1	0	0	0	0	0	0	1	3	4.83	0.123846
29402832201	1	75	2	170.6	86.1	29.5832	97	2	1	1	1	0	23.3603	96.48	141.496	89.385	37.5002	81.5726	1.2204	1.44	0.8475	62.1653	0.74	5.4	5.17608	0	0	0	0	0	0	0	0	0	0	0	0	1	0	1	3.83	0.0982051
29409912301	1	72	2	174.3	60.3	19.8483	76	1	0	0	1	1	21.0075	124.74	134.923	69.03	67.655	61.4694	1.2091	1.38	0.876159	63.124	0.92	4.8	4.98624	1	0	0	1	0	0	0	0	0	0	0	0	0	0	1	4	0.102564
29409920301	1	73	2	160.5	74.2	28.8041	106.2	1	1	1	1	0	29.0744	193.86	219.202	78.765	60.6962	149.614	0.8701	2.55	0.341216	75.3242	0.65	10.7	6.41592	0	1	1	0	0	0	0	0	0	0	0	0	0	0	2	2.58	0.0661538
29533110901	1	70	2	159.8	56.7	22.2039	80.6	1	0	1	1	0	16.1898	99.72	131.444	57.525	37.5002	90.851	1.0057	1.5	0.670467	70.3159	2.38	4.8	5.10216	1	0	0	0	0	0	0	0	0	0	0	0	0	0	0	4.83	0.123846
29600630302	1	70	2	158.7	61.2	24.2995	86.2	1	2	1	0	1	18.9067	112.86	236.986	70.8	57.2168	168.558	0.8136	1.05	0.774857	78.9692	4.01	4.8	4.914	1	0	0	0	0	0	0	0	0	0	0	0	0	0	0	2.08	0.0533333
29608121001	1	74	2	168.5	76.8	27.0496	97.3	1	0	0	1	0	15.3775	129.78	181.702	126.555	32.861	131.057	0.8362	0.91	0.918901	76.7196	0.82	5	4.78128	1	0	0	0	0	0	0	0	0	0	0	0	0	0	0	2.16	0.0553846
29608131001	1	75	2	161.8	46.4	17.724	74	1	1	1	1	0	13.8369	121.14	160.826	57.525	37.1136	115.207	0.6102	0.9	0.678	90.8597	36.35	5.5	4.11264	0	0	0	0	0	0	0	0	0	0	0	0	0	0	0	13.74	0.352308
29608133001	1	75	2	158.2	40	15.9826	78	1	0	1	1	1	16.4139	93.96	176.676	61.065	85.052	83.5056	0.7119	1.23	0.57878	83.5056	7.61	5	4.43016	0	0	0	0	0	0	0	0	0	0	0	0	0	0	0	5.08	0.130256
29608133301	1	71	2	168.2	56.8	20.0769	77.1	1	0	1	1	1	16.4699	100.62	214.176	57.525	97.0366	109.794	0.8023	0.95	0.844526	79.2944	2.96	4.9	5.0568	0	0	0	0	0	0	0	0	0	0	0	0	0	0	0	6.99	0.179231
29633112101	1	78	2	169.2	46.7	16.3123	71	1	0	1	1	0	17.2822	108.54	206.831	79.65	78.0932	115.98	0.7571	1.4	0.540786	79.9499	3.87	5	3.0996	0	0	0	0	0	0	0	0	0	0	0	0	0	0	0	7.83	0.200769
29633112301	1	74	2	161.7	46.2	17.6694	76.5	1	0	1	1	0	10.7838	97.02	181.702	106.2	55.6704	109.021	0.8136	1.57	0.518217	77.8792	42.63	6.5	3.60864	0	0	0	0	0	0	1	0	0	0	0	0	0	0	1	5.66	0.145128
29633130502	1	73	2	159.4	43.2	17.0023	77.5	2	1	1	0	1	15.5736	103.14	196.393	57.525	87.3716	110.954	0.8927	1.13	0.79	74.274	0.25	4.8	5.0736	1	0	0	0	0	0	0	0	0	0	0	0	1	0	1	5.67	0.145385
29633131002	1	71	2	173.4	81.7	27.1721	100.5	2	2	1	0	0	14.6492	108.54	226.548	101.775	41.3662	168.558	0.8814	1.07	0.823738	75.3154	1.99	5	4.11264	1	0	0	0	0	0	0	0	0	1	0	0	0	0	1	8.82	0.226154
29743930301	1	78	2	159.1	54.7	21.6096	81	1	0	1	1	0	19.719	95.04	218.429	70.8	46.0054	162.372	0.9153	1.09	0.839725	72.0602	1.77	4.9	4.788	0	0	0	0	0	0	0	0	0	0	0	0	0	0	0	1.25	0.0320513
29743930401	1	77	2	158.1	42.8	17.123	77	1	1	1	1	0	17.8984	107.64	193.3	80.535	53.7374	126.805	0.7232	0.95	0.761263	82.2456	0.95	5.3	4.40832	0	0	0	0	0	0	0	0	0	1	0	0	0	0	1	7.83	0.200769
29743933202	1	71	2	160.7	52.6	20.3683	77	1	1	1	1	1	16.778	119.52	238.919	97.35	71.521	121.779	0.5424	0.73	0.743014	98.2499	0.7	5.3	3.68424	0	0	0	0	0	0	0	0	0	0	0	0	0	0	0	3.5	0.0897436
29824510102	1	70	2	160.4	47.6	18.5011	74.5	1	0	1	1	0	10.4197	99.36	199.486	115.05	35.1806	134.15	0.7684	1.02	0.753333	81.4797	0.67	5.6	2.7048	0	0	0	0	0	0	0	0	0	0	0	0	0	0	0	4	0.102564
29824511602	1	79	2	143.5	44.7	21.7072	85	1	0	1	0	0	15.1814	109.8	161.212	58.41	57.6034	94.3304	0.7458	1.06	0.703585	80.3544	3.37	4.8	4.21008	0	0	0	0	0	0	0	0	0	0	0	0	0	0	0	3.98	0.102051
29824512802	1	70	2	163	54.8	20.6255	83.4	1	2	1	1	0	16.75	106.92	187.501	65.49	65.3354	117.913	0.8136	1.1	0.739636	78.9692	1.3	5.8	4.9476	0	0	0	0	0	0	0	0	0	1	0	0	0	0	1	4.17	0.106923
29824521202	1	72	2	167.2	78	27.9011	99	2	2	1	1	1	18.6547	103.14	148.068	70.8	51.0312	80.4128	1.0735	1.14	0.941667	67.3721	1.2	5.1	5.27352	1	0	0	0	0	0	0	0	0	0	0	0	0	0	0	2.16	0.0553846
29824521501	1	70	2	155.6	58	23.9557	90.5	2	1	1	1	2	15.0694	108.54	187.888	108.855	66.4952	100.903	1.0057	1.2	0.838083	70.3159	1.06	5.1	6.05304	1	0	0	0	0	0	0	0	0	0	0	0	0	0	0	2.33	0.0597436
29824522701	1	75	2	167.9	67.3	23.8734	95	1	1	1	1	2	13.0807	108	173.197	74.34	39.4332	116.367	0.7119	1.21	0.588347	83.5056	2.73	5.2	3.55488	0	0	0	0	0	0	0	0	0	0	0	0	0	0	0	3.66	0.0938462
29824530301	1	75	2	158.2	62.1	24.813	84.6	1	1	1	0	0	11.6242	102.24	126.418	67.26	39.4332	77.32	0.8927	1.14	0.78307	73.7736	1.06	4.8	3.47592	0	0	0	0	0	0	0	0	0	0	0	0	0	0	0	6.16	0.157949
29824531001	1	75	2	164	73.7	27.4018	97	2	0	1	0	0	12.6605	101.34	174.743	56.64	48.7116	107.475	1.1865	1.35	0.878889	63.1316	1.22	4.9	4.92912	1	0	0	1	0	0	0	0	0	0	0	0	0	0	1	4.08	0.104615
29824531201	1	70	2	163.5	65.6	24.5396	88.2	1	1	1	1	0	23.9205	95.4	248.197	270.81	37.5002	128.351	1.2543	1.52	0.825197	62.3056	0.4	4.7	5.49696	1	0	0	0	0	0	1	0	0	0	0	0	0	1	2	8.16	0.209231
29824531702	1	70	2	164.2	73.6	27.298	98.4	1	0	1	0	2	18.8507	123.66	189.047	217.71	32.861	94.3304	1.0509	0.73	1.43959	68.6435	3.59	4.6	4.37976	0	0	0	0	0	0	0	0	0	0	0	0	0	0	0	6.66	0.170769
29824531802	1	72	2	154.5	48	20.1087	72	1	1	1	1	0	20.9795	101.16	134.537	146.025	24.7424	77.32	0.8588	1.15	0.746783	76.1274	0.28	4.7	3.86904	0	0	0	0	0	0	0	0	0	0	0	0	0	0	0	5.33	0.136667
29824532402	1	75	2	161.1	43.7	16.838	71.6	1	1	1	0	2	14.9573	106.02	206.831	95.58	57.99	135.697	0.7797	0.97	0.803814	79.4481	0.61	4.7	3.78	0	0	0	0	0	0	0	0	0	0	0	0	0	0	0	1.33	0.0341026
29863110101	1	79	2	160	62	24.2188	90	1	0	1	1	0	15.3215	101.52	158.119	60.18	73.8406	81.5726	0.8362	1.12	0.746607	75.4752	0.34	4.8	2.94	1	0	0	0	0	0	1	0	0	0	0	0	1	0	2	11.91	0.305385
29863111301	1	70	2	159	54	21.3599	78	1	1	1	1	0	11.4281	100.62	204.125	142.485	38.2734	139.176	0.8136	1.15	0.707478	78.9692	0.57	5.2	3.95304	0	0	0	0	0	0	0	0	0	0	0	1	1	0	2	3.83	0.0982051
29863122002	1	71	2	172.6	68.1	22.8594	94	1	1	1	1	2	12.0443	120.24	173.97	87.615	42.526	113.274	0.7458	1.11	0.671892	82.5291	4.16	5.4	5.30208	0	0	0	0	0	0	1	0	0	1	0	0	0	1	3	7.33	0.187949
32014611102	1	71	2	166.8	55.9	20.0918	76	1	1	1	1	1	16.4979	121.32	193.3	102.66	45.2322	142.655	0.9831	1.19	0.826134	70.9442	1.12	5.6	4.1412	0	1	0	0	0	0	0	0	0	1	0	0	0	0	2	4.82	0.12359
32014620501	1	76	2	154.1	42.6	17.9393	68	1	0	0	1	1	19.3269	85.68	121.392	74.34	49.8714	62.2426	0.8249	1.35	0.611037	76.7794	0.62	5.3	2.77704	0	0	0	0	0	0	0	0	0	0	0	0	0	0	0	1.66	0.0425641
32014621601	1	70	2	169.5	71	24.7126	90	1	2	0	1	2	15.0414	130.68	219.589	190.275	39.8198	144.975	1.017	1.33	0.764662	69.887	5.57	5.9	4.24032	1	0	0	0	0	0	0	0	0	0	0	0	0	0	0	2.91	0.0746154
32014630802	1	75	2	163.4	54.6	20.4498	80	2	1	1	1	1	13.0527	127.98	201.032	133.635	47.9384	131.057	0.9153	1.07	0.855421	72.7706	0.72	5.3	5.11896	0	0	0	0	1	0	1	0	0	0	0	0	1	0	3	5.82	0.149231
32113131301	1	75	2	161.3	60.3	23.1765	103.4	1	1	1	0	0	11.344	124.2	161.985	387.63	27.062	40.9796	0.9492	1.15	0.825391	71.3359	0.61	5	3.69936	1	0	0	0	0	0	0	0	0	0	0	0	0	0	0	5.82	0.149231
32165920201	1	72	2	171	68.8	23.5286	93.6	2	1	0	1	0	19.2709	101.16	175.903	63.72	29.7682	128.738	0.6215	1.13	0.55	90.8745	0.21	5.3	3.46752	0	0	0	1	0	0	0	0	0	1	0	0	0	0	2	5	0.128205
32165930602	1	74	2	165.9	52.5	19.0751	76.6	1	1	1	1	0	20.3913	100.08	133.377	88.5	30.1548	75.7736	0.6328	1.4	0.452	89.3679	28.8	4.7	3.15168	0	0	0	0	0	0	1	0	0	0	1	0	0	1	3	4.98	0.127692
32404511301	1	75	2	164	73.9	27.4762	98.4	1	0	0	1	0	11.7922	110.52	155.8	84.075	36.727	107.088	1.017	1.26	0.807143	68.6914	1.62	4.7	4.64688	1	0	0	0	0	0	0	0	0	0	1	0	0	0	1	15.57	0.399231
32404511502	1	70	2	154.2	82.5	34.6965	105.6	1	1	1	1	1	14.7333	122.4	224.615	49.56	91.2376	130.671	0.8136	1.17	0.695385	78.9692	0.94	5.5	2.7636	0	0	0	1	0	0	0	0	0	0	0	1	0	0	2	4.66	0.119487
32404522502	1	70	2	154.5	52	21.7844	82.4	1	0	1	1	0	13.3048	89.82	193.687	57.525	49.8714	134.923	0.8362	1.14	0.733509	77.7933	2.43	4.8	3.86568	0	0	0	0	0	0	1	0	0	0	0	0	1	1	3	9.33	0.239231
32407830702	1	73	2	169	67.3	23.5636	90	2	3	1	1	0	18.6547	104.22	126.032	89.385	37.8868	71.1344	1.4012	1.86	0.753333	58.0274	1.39	5.2	8.56296	0	1	0	0	0	0	0	0	0	0	0	0	0	0	1	0.83	0.0212821
32468112501	1	73	2	158.7	60	23.8231	86	1	1	1	1	2	19.467	91.26	144.975	71.685	62.6292	62.6292	0.6893	1.11	0.620991	85.5703	0.17	5	3.33144	0	0	0	0	0	0	0	0	0	0	0	0	0	0	0	5.67	0.145385
32530610401	1	73	2	168.3	79.3	27.9966	109.4	1	1	0	1	1	22.2399	93.42	132.217	110.625	25.9022	82.7324	0.8362	1.38	0.605942	76.9811	2.27	5.1	4.25712	0	0	0	0	0	0	0	0	0	0	0	0	0	0	0	4.16	0.106667
32530620301	1	70	2	159.5	60	23.5847	88.8	1	1	1	1	1	21.3716	142.56	152.707	64.605	44.8456	99.7428	0.5311	1	0.5311	99.7422	0.49	4.5	2.53512	0	0	0	0	0	0	0	0	0	0	0	0	0	0	0	1.33	0.0341026
32530622401	1	74	2	158.6	50.7	20.1559	75.6	1	0	1	1	0	20.6434	133.2	169.331	107.085	58.3766	88.5314	0.9379	1.43	0.655874	72.0467	1.14	4.4	4.36464	0	0	0	0	0	0	0	0	0	0	0	0	1	0	1	3.16	0.0810256
32530630401	1	71	2	160.1	46.4	18.1024	76.6	1	1	1	1	0	15.4335	112.86	165.851	97.35	32.4744	112.887	0.8362	1.29	0.648217	77.5178	1.17	5.3	4.578	0	0	0	1	0	0	0	0	0	0	0	0	0	0	1	4.67	0.119744
32530632802	1	74	2	162.5	58.7	22.2296	80.4	1	1	1	1	0	16.0217	138.06	194.073	100.005	59.1498	109.408	0.9266	1.18	0.785254	72.5264	6.31	5.7	4.77288	1	0	0	0	0	0	0	0	0	0	0	0	0	0	0	8.66	0.222051
32555410201	1	77	2	162.5	49.3	18.6698	79.3	1	2	1	0	1	16.6659	95.22	163.145	61.95	50.6446	109.794	0.9379	0.91	1.03066	71.3341	1.01	5	5.69688	0	0	0	0	0	0	0	0	0	0	0	0	0	0	0	2.32	0.0594872
32555411202	1	71	2	172	72	24.3375	92	1	1	1	1	0	14.117	148.5	139.176	100.89	30.1548	97.8098	0.9379	1.17	0.801624	72.7963	0.52	6.3	4.116	0	0	0	0	0	0	0	1	0	0	0	0	0	0	1	11.92	0.305641
32555422801	1	73	2	158.9	47.3	18.7333	75.2	1	2	0	1	0	14.8453	107.64	171.264	84.96	49.0982	107.861	0.8136	1.3	0.625846	78.1447	0.47	5.4	3.55488	0	0	0	0	0	0	1	0	0	0	0	0	0	0	1	2.67	0.0684615
32634621101	1	76	2	152.9	44	18.8208	72.3	1	1	1	1	1	26.6095	153	159.279	138.06	44.459	90.851	1.8984	2.43	0.781235	48.6459	10.13	4.8	5.58096	1	1	0	1	0	0	0	0	0	0	0	0	0	1	3	9.67	0.247949
32635910102	1	74	2	162.3	49	18.602	82.3	1	0	1	1	1	27.2257	100.62	87.3716	33.63	47.9384	40.593	0.8023	1.36	0.589926	78.4779	0.96	5.2	3.86904	0	0	0	0	0	0	0	0	0	1	0	0	0	0	1	5.32	0.13641
32635911202	1	76	2	157	51.2	20.7716	68	1	1	1	1	1	15.9377	165.06	201.419	56.64	71.1344	115.207	0.7006	1.12	0.625536	83.9618	3.44	5.7	4.10424	0	0	0	0	0	0	0	0	0	0	0	0	0	0	0	5	0.128205
32635920901	1	76	2	161.6	47.1	18.0359	76.6	1	1	1	1	1	20.3913	109.44	175.516	53.1	103.609	60.6962	0.7797	1.13	0.69	79.1854	0.82	4.4	4.32096	0	0	0	0	0	0	1	0	0	0	0	0	0	0	1	6.16	0.157949
33010210501	1	72	2	162.4	72.6	27.5274	102.6	2	1	1	1	1	13.3888	179.28	201.032	264.615	34.4074	94.3304	1.2317	0.94	1.31032	62.4872	1.82	6.7	5.29872	1	0	1	1	0	0	0	0	0	0	0	0	0	0	2	18.57	0.476154
33010211101	1	72	2	157.7	49.1	19.7432	78.8	2	2	1	1	0	18.4866	96.3	130.284	100.005	47.1652	61.0828	0.9266	1.3	0.712769	73.0251	7.72	4.8	4.00008	0	0	0	0	0	0	1	0	0	1	0	0	1	0	3	9.41	0.241282
33010211401	1	70	2	160.6	50.5	19.5794	78.2	1	2	1	1	0	16.3578	93.78	192.913	64.605	56.4436	128.738	1.1865	1.12	1.05937	64.2305	1.46	5	5.13072	0	0	0	1	0	0	1	0	0	1	0	0	1	0	4	5.66	0.145128
33013120402	1	70	2	158.5	44.9	17.8726	69	1	1	1	1	0	14.4812	91.44	167.784	92.04	49.0982	103.609	1.0622	1.6	0.663875	68.2427	2.14	5.3	5.30208	0	0	0	1	0	0	1	0	0	0	0	0	0	0	2	9.41	0.241282
33013121002	1	75	2	163	55.4	20.8514	79.2	1	1	1	1	0	21.5957	92.34	144.588	47.79	35.5672	107.861	0.8023	1.18	0.679915	78.2149	1.83	5	3.7884	0	0	0	0	0	0	0	0	0	0	0	0	0	0	0	4.41	0.113077
33013121702	1	77	2	163.5	54.2	20.2751	85.4	1	1	1	1	1	32.1835	128.34	197.166	58.41	58.3766	126.418	0.9944	1.44	0.690556	69.0856	4.72	5.1	4.10256	0	0	0	0	0	0	1	0	0	0	0	0	0	0	1	5.98	0.153333
33013132202	1	70	2	161.7	44.3	16.9427	68.4	1	0	1	1	1	17.8984	102.96	165.078	54.87	66.4952	95.8768	0.7797	1.12	0.696161	80.831	1.07	6	4.26384	0	0	0	0	0	0	0	0	0	1	0	0	1	0	2	8.33	0.21359
33013132301	1	73	2	159.5	50.5	19.8504	73	1	0	1	1	1	21.9879	98.1	190.207	55.755	78.4798	107.475	1.1413	1.4	0.815214	64.926	0.93	5.5	6.07152	0	0	0	0	0	0	0	0	0	0	0	0	0	0	0	3	0.0769231
33013132401	1	78	2	157.6	41	16.5071	74	1	1	1	1	0	13.5288	93.78	217.656	66.375	68.4282	142.269	1.0283	1.26	0.816111	67.6106	2.82	6.3	4.6032	0	0	0	1	0	0	1	0	0	1	0	0	1	1	5	10.41	0.266923
33040431001	1	77	2	151	54.9	24.0779	26	1	1	0	1	1	9.97156	106.2	183.248	69.915	52.191	120.619	0.6102	1.09	0.559817	90.2636	4.38	5.3	4.09416	0	0	0	1	0	0	1	0	0	1	0	1	1	1	6	10.82	0.277436
33040431202	1	72	2	160.4	52.1	20.2502	75	1	2	1	0	0	14.6492	116.1	175.516	162.84	37.5002	102.449	0.9831	0.77	1.27675	70.6965	0.34	5.1	4.79472	0	0	0	0	0	0	0	0	0	0	0	0	1	0	1	4.66	0.119487
33040432101	1	71	2	166.5	57.9	20.8858	81	1	1	1	1	1	15.0974	90.9	185.568	57.525	50.258	127.578	0.8023	1.04	0.771442	79.2944	2.92	5.2	6.23448	0	0	0	0	0	0	0	0	0	0	0	0	0	0	0	1.58	0.0405128
33400211402	1	74	2	163.9	61.1	22.7449	90.4	1	1	1	1	0	19.3829	92.52	164.692	58.41	52.5776	103.995	1.1752	1.08	1.08815	63.6767	2.92	5.2	4.53768	0	0	0	1	0	0	0	0	0	1	0	0	0	0	2	6.41	0.164359
33463110401	1	75	2	164.2	45.1	16.7275	67.4	1	1	0	1	0	23.1643	97.92	194.46	60.18	68.4282	111.727	0.9153	1.46	0.626918	72.7706	20.96	5.4	4.28904	1	0	0	1	0	0	0	0	0	0	0	0	1	0	2	10.4	0.266667
33463110502	1	76	2	150.6	42.5	18.7387	69	1	1	1	1	0	16.946	107.46	207.218	59.295	59.5364	132.604	0.7006	1	0.7006	83.9618	8.16	5	4.87368	0	0	0	0	0	0	1	0	0	1	0	0	0	1	3	5.41	0.138718
33463112902	1	77	2	159	58.3	23.0608	86	1	1	1	1	1	12.5765	106.2	192.913	81.42	63.0158	120.619	1.1187	1.61	0.694845	64.7709	13.23	5.4	6.28152	0	0	0	0	0	0	1	0	0	0	0	0	1	0	2	4.49	0.115128
33463120202	1	77	2	161.4	49.4	18.9636	79.2	1	0	1	0	1	18.9067	101.7	206.831	94.695	61.0828	127.965	0.6328	0.9	0.703111	88.484	0.6	5.1	3.57504	0	0	0	0	0	0	0	0	0	0	0	0	1	0	1	7.39	0.189487
33463122301	1	75	2	163.8	60.9	22.6981	90	1	1	0	1	0	16.5539	114.3	250.903	208.86	29.7682	180.542	0.8136	1.03	0.789903	77.6182	12.72	5.1	7.10976	1	0	0	0	0	0	0	1	0	1	0	0	1	0	3	8.34	0.213846
33605911601	1	73	2	154.2	37.7	15.8552	70	1	1	1	1	1	11.9042	163.08	113.274	175.23	56.057	39.8198	1.0961	1.47	0.745646	66.3785	0.69	4.4	6.6276	0	0	0	0	0	0	0	0	0	0	0	0	1	0	1	17.74	0.454872
33605911801	1	73	2	159	52.9	20.9248	81.6	1	1	1	1	1	20.5593	124.02	172.81	84.96	44.459	125.645	1.1978	1.66	0.721566	63.2308	1.28	4.9	7.99512	0	0	0	0	0	0	0	0	0	1	0	0	1	0	2	8.17	0.209487
33605912502	1	72	2	160.2	55	21.4308	82	1	1	1	0	0	21.0635	129.78	167.398	68.145	67.2684	98.1964	1.3673	1.53	0.89366	59.0141	6.09	4.7	5.72544	0	0	0	0	0	0	0	0	0	1	0	0	0	0	1	7.73	0.198205
33605920601	1	73	2	166.2	70.2	25.4141	90	2	1	1	1	0	19.523	109.44	199.486	83.19	45.6188	135.697	1.3673	2.14	0.638925	58.8108	4.37	4.8	5.83296	1	0	0	0	0	0	0	0	0	1	1	0	1	0	3	10.32	0.264615
33605920701	1	73	2	154.9	42.1	17.546	70	1	0	1	1	0	15.7136	96.84	139.176	126.555	35.5672	77.7066	1.0848	1.62	0.66963	66.7562	4.63	4.7	5.71032	1	0	0	0	0	0	0	0	0	0	0	0	1	0	1	5.67	0.145385
33605921101	1	75	2	173.1	57.9	19.3234	76	1	0	0	1	1	13.0246	114.84	145.362	84.96	34.794	91.2376	0.791	1.19	0.664706	78.8247	4.23	4.7	4.79472	1	0	0	1	1	0	1	0	0	1	0	0	1	1	6	19.08	0.489231
33823110202	1	76	2	160.5	57.8	22.4377	91	2	2	1	0	0	18.3466	101.52	255.156	115.935	57.99	178.609	1.0396	1.33	0.781654	67.6452	10.32	5.4	6.39576	1	0	0	1	1	0	1	0	0	0	0	0	0	0	3	7.83	0.200769
33823110301	1	73	2	157.3	57.9	23.4003	75	2	3	1	0	2	17.6463	107.1	243.558	198.24	35.9538	171.65	1.0396	0.91	1.14242	68.3301	0.77	5.7	4.83672	0	1	0	0	0	0	0	0	0	0	0	0	0	0	1	2.49	0.0638462
33823131201	1	72	2	149	50.3	22.6566	77	1	1	1	1	2	17.8424	112.68	156.573	272.58	26.6754	73.454	0.9605	1.27	0.756299	71.6025	1.23	4.9	5.37432	0	0	0	0	0	0	0	0	0	0	0	0	0	0	0	2.83	0.0725641
3110621001	1	83	3	157.8	46.4	18.6339	72	1	0	0	1	1	16.806	82.8	170.104	86.73	35.9538	124.872	1.0283	1.65	0.623212	66.568	5.49	4.8	5.57256	0	0	0	0	0	0	0	0	0	0	0	0	0	0	0	3.17	0.0812821
3404330101	1	81	3	159.3	64.5	25.4172	97.6	1	1	0	0	2	15.9097	82.26	210.31	70.8	41.7528	151.934	1.017	1.51	0.67351	67.3818	3.42	4.9	6.97704	1	0	0	0	0	0	0	0	0	0	0	0	1	0	1	11.15	0.285897
3467610301	1	85	3	144.6	52.7	25.2043	84.4	1	1	1	0	1	14.2851	121.32	189.821	63.72	42.526	138.016	0.8814	0.95	0.927789	72.0004	1.11	5.5	5.05512	0	0	0	0	0	0	0	0	0	0	0	0	0	0	0	2.83	0.0725641
3467611002	1	80	3	163.4	55.2	20.6745	86.2	1	0	1	0	0	26.4975	109.44	146.521	50.445	56.057	85.8252	0.9605	1.53	0.627778	69.7403	1.74	5.2	4.6368	0	0	0	0	0	0	0	0	0	0	0	0	0	0	0	2.75	0.0705128
6044031502	1	81	3	157.3	53.6	21.6624	83	1	1	1	1	1	21.7358	88.2	198.326	55.755	57.99	133.377	0.5876	1.23	0.477724	90.9884	14.57	5	3.50784	0	0	0	1	0	0	0	0	0	0	0	0	0	0	1	11.34	0.290769
6048130501	1	87	3	165.5	58.5	21.358	87.9	2	2	1	1	1	17.7303	127.8	107.861	37.17	34.794	68.8148	1.0509	1.62	0.648704	65.0105	0.64	4.7	3.74304	0	0	0	0	0	0	0	0	0	0	0	0	0	0	0	1	0.025641
6403320201	1	82	3	164	53.6	19.9286	81	1	0	0	0	0	17.8704	100.8	187.501	89.385	80.4128	99.3562	0.9153	1.16	0.789052	71.1645	1.81	5	3.79008	0	0	0	1	0	0	0	0	0	0	0	0	0	0	1	3.58	0.0917949
6554632701	1	81	3	156.5	46.2	18.8631	81	1	1	0	1	1	19.1308	82.8	154.253	61.95	49.4848	90.4644	0.9266	1.17	0.791966	70.9053	0.38	4.8	2.79888	0	0	0	0	0	0	0	0	0	0	0	0	0	0	0	4.33	0.111026
7400220201	1	80	3	158.5	55.9	22.2512	81	1	1	1	1	1	17.1141	94.5	159.666	69.03	66.8818	86.2118	0.7458	1.16	0.642931	80.102	8.71	5.4	5.3172	0	0	0	0	0	0	0	0	0	0	0	0	1	0	1	2.33	0.0597436
7400230901	1	82	3	172	58.5	19.7742	80	1	1	1	0	1	13.949	126.36	182.089	148.68	59.923	94.3304	0.8136	1.46	0.55726	75.9051	0.76	4.6	6.33192	0	0	0	0	0	0	0	0	0	0	0	0	0	0	0	2	0.0512821
7463130602	1	84	3	160.8	43.7	16.9009	70.1	1	1	1	1	1	19.7471	97.2	123.325	49.56	44.0724	73.454	0.8927	1.53	0.583464	71.7119	6.34	5	4.97784	0	0	0	0	1	0	1	0	0	1	0	0	0	0	3	10.41	0.266923
7537611301	1	93	3	150.4	38.7	17.1086	75.2	1	0	0	1	1	27.1977	77.94	194.073	67.26	67.655	117.913	1.0283	1.63	0.630859	64.7007	0.6	4.6	4.1328	0	0	0	0	0	0	0	0	0	1	0	0	0	0	1	6.81	0.174615
7823320301	1	85	3	167.6	47.3	16.8389	68.6	2	3	1	1	2	8.29096	87.66	175.13	61.065	56.4436	97.0366	0.6667	1.36	0.490221	83.8917	1.1	5.1	5.28696	0	0	0	0	0	0	1	0	0	0	0	0	1	0	2	6.66	0.170769
10820620902	1	81	3	167.3	59.1	21.1152	97.8	1	2	1	1	0	16.834	94.32	176.29	73.455	47.9384	108.248	0.7006	1.71	0.409708	82.6344	42.97	5	4.8468	1	0	0	0	0	0	0	0	0	0	0	0	0	0	0	2.66	0.0682051
10825910101	1	80	3	165	67	24.6097	70	1	1	1	0	0	18.3746	115.02	165.465	97.35	40.9796	102.836	0.4407	1.08	0.408056	106.842	50.73	3.8	3.54648	0	0	0	0	0	0	0	0	0	0	0	0	0	0	0	5.83	0.149487
11013112401	1	82	3	162.1	63.9	24.3184	88.2	1	1	1	0	0	13.7809	102.96	190.207	115.05	68.4282	106.315	1.0057	1.25	0.80456	67.5876	1.77	5.3	4.7208	1	0	0	0	0	0	1	0	0	0	0	0	1	1	3	5.5	0.141026
11274431301	1	83	3	158	55.5	22.232	84	1	1	1	1	1	18.0945	96.66	122.552	83.19	38.66	72.2942	1.1187	1.33	0.841128	63.5667	0.72	4.6	6.72168	1	0	0	0	1	0	0	0	0	0	0	0	0	0	1	3.16	0.0810256
11274432102	1	84	3	155.6	60.4	24.947	87	1	0	1	1	1	10.7278	131.22	163.145	149.565	46.0054	85.8252	0.904	0.84	1.07619	71.2197	4.73	5.4	6.52176	0	0	0	0	0	0	0	0	0	0	0	0	1	0	1	12.5	0.320513
11274432301	1	80	3	164	77.3	28.7403	100	1	0	0	1	0	16.5539	106.92	214.176	282.315	35.5672	117.913	1.1639	1.26	0.92373	62.7783	0.9	5.2	5.75736	0	0	0	0	0	0	0	0	0	0	0	0	0	0	0	1.66	0.0425641
11827631702	1	87	3	163.3	55.1	20.6623	22	1	0	1	0	1	20.8394	109.26	112.501	80.535	46.0054	48.7116	1.0396	1.66	0.626265	65.3965	1.74	5	4.68888	0	0	0	0	0	0	0	0	0	0	0	0	0	0	0	4.64	0.118974
15047810902	1	85	3	154	45.3	19.101	76	1	1	1	1	2	18.3466	123.84	162.372	50.445	63.789	91.6242	0.9266	1.29	0.718295	70.0556	0.67	3.7	4.83336	0	0	0	0	0	0	0	0	0	0	0	0	0	0	0	1.32	0.0338462
15404431201	1	80	3	147	50.3	23.2773	76	1	1	0	1	0	19.8871	148.14	247.811	86.73	44.8456	187.888	1.1978	1.32	0.907424	61.7992	1.15	5.5	4.6284	0	0	1	0	0	0	0	0	0	0	0	0	1	0	2	4.33	0.111026
15405831302	1	83	3	160.5	69.6	27.0184	100.8	2	0	1	1	0	11.8762	104.22	223.455	108.855	28.6084	138.016	1.1639	1.46	0.797192	62.2029	1.27	4.3	9.7356	1	0	0	0	0	0	0	0	0	0	0	0	0	0	0	3.24	0.0830769
15462810101	1	81	3	159.4	56.7	22.3155	81	1	1	0	1	0	21.2036	86.04	204.511	155.76	33.6342	153.867	1.7628	1.83	0.963279	49.8595	1.28	6.4	8.60664	0	0	0	0	0	0	0	0	0	1	0	0	0	0	1	6.62	0.169744
15462821101	1	90	3	155	47.8	19.8959	84	1	1	0	1	0	21.3436	136.98	119.459	49.56	44.8456	76.1602	1.0961	1.07	1.02439	62.9923	7.72	6.8	4.85688	0	0	0	0	0	0	0	0	0	0	0	0	0	0	0	3.49	0.0894872
15467620601	1	81	3	150	39.8	17.6889	70.1	1	2	1	1	0	29.3825	121.5	137.63	68.145	53.3508	71.9076	1.1865	1.51	0.785762	61.928	5.03	4.2	5.6448	0	0	0	0	0	0	0	0	0	0	0	0	0	0	0	3.67	0.0941026
15467631601	1	83	3	161.6	42.8	16.3893	66	1	0	0	1	0	27.1977	125.46	203.352	76.995	65.722	128.351	0.9379	1.46	0.642397	70.0079	1.73	5.5	5.21136	0	0	0	0	0	0	0	0	0	0	0	0	0	0	0	3.74	0.0958974
15567620202	1	80	3	156.9	58.1	23.601	86	1	2	1	1	0	17.3662	168.66	190.207	161.955	52.5776	112.114	0.9153	1.05	0.871714	71.6054	1.04	5.7	6.08496	0	0	0	0	0	0	1	0	0	0	0	0	1	0	2	4.16	0.106667
16010410201	1	81	3	170	77	26.6436	89	2	1	0	1	1	12.4925	45.72	181.702	53.1	58.3766	116.367	0.5876	0.78	0.753333	90.9884	0.18	4.2	3.98832	0	0	0	0	0	0	0	0	0	0	0	0	0	0	0	2.16	0.0553846
16823120302	1	82	3	159.5	42.2	16.5879	75.4	1	0	1	1	1	27.898	77.58	192.14	72.57	56.057	112.114	0.7119	1.1	0.647182	81.6626	9.67	4.9	4.02696	0	0	0	0	0	0	0	0	0	0	0	0	0	0	0	2.58	0.0661538
17115922702	1	82	3	155.5	55.1	22.7872	85.4	1	0	1	1	0	7.08653	158.04	181.702	91.155	51.8044	113.66	0.6667	1.07	0.623084	84.649	33.99	5	5.00304	1	0	0	0	0	0	1	0	0	0	0	0	0	0	1	3.67	0.0941026
17464311401	1	80	3	159	43.9	17.3648	73.2	1	0	1	1	1	17.4222	88.38	125.645	78.765	33.2476	78.0932	0.8136	1.24	0.656129	76.3754	0.82	5.3	3.65904	0	0	0	0	0	0	0	0	0	0	0	0	0	0	0	13.33	0.341795
17464321401	1	80	3	160.8	48.7	18.8346	78.2	1	1	0	1	1	18.7107	177.66	171.65	100.89	52.5776	95.1036	0.9831	1.69	0.581716	68.8579	33.31	5	5.754	0	0	0	0	0	0	0	0	0	1	0	0	0	0	1	10.07	0.258205
20245430701	1	86	3	157.9	48.8	19.5729	84	1	1	1	1	1	18.8507	85.14	132.217	44.25	70.7478	57.99	0.904	1.77	0.510734	70.8018	44.81	4.6	5.48352	0	0	0	1	0	0	0	0	0	0	0	0	0	0	1	2.66	0.0682051
20490612401	1	82	3	167.5	60.3	21.4925	88	1	1	1	1	1	20.0271	121.14	200.645	69.03	61.4694	131.057	0.9944	1.36	0.731176	68.007	14.69	5.1	5.754	1	0	0	0	0	0	0	0	0	0	0	0	0	0	0	5.84	0.149744
20740610701	1	84	3	156.7	41.7	16.9824	69	1	1	1	1	0	24.7328	81.9	139.176	70.8	46.392	75.7736	0.9944	1.41	0.705248	67.5984	1.92	4.8	5.2752	0	0	0	0	0	0	0	0	0	0	0	0	0	0	0	7.58	0.194359
20740620401	1	90	3	156.4	49.7	20.3181	78.1	1	0	0	1	1	22.296	109.98	126.418	107.085	36.727	64.5622	0.904	1.3	0.695385	70.0013	15.13	4.7	5.05512	0	0	0	0	0	0	0	0	0	0	0	0	1	0	1	10.41	0.266923
20740621601	1	88	3	153	53.2	22.7263	88.6	1	0	0	1	0	20.7554	100.8	171.65	57.525	44.8456	116.367	1.1752	1.49	0.788725	60.9761	0.98	5.7	5.93376	0	0	0	0	0	0	0	0	0	0	0	0	0	0	0	2.66	0.0682051
20742810502	1	80	3	156.9	39.6	16.086	62	1	0	1	0	0	17.9264	97.56	185.955	96.465	58.7632	105.928	0.8588	1.72	0.499302	74.1475	2.72	4.4	5.19792	0	0	0	0	0	0	0	0	0	0	0	0	0	0	0	3	0.0769231
20742811901	1	84	3	161.7	54.9	20.9968	78	1	0	1	0	1	25.4051	151.92	144.588	35.4	51.0312	86.2118	1.0396	1.39	0.747914	65.973	3.89	4.3	5.37432	0	0	0	0	0	0	0	0	0	0	0	0	0	0	0	3.83	0.0982051
20742822002	1	80	3	161.5	52.8	20.2437	86.7	1	1	1	1	1	25.4891	150.84	191.754	321.255	26.6754	90.0778	1.6498	1.71	0.964795	51.8621	5.59	5.1	7.78512	1	0	0	0	1	0	0	0	0	0	0	0	0	0	1	7.33	0.187949
21117610801	1	87	3	170.6	66.8	22.9519	93.2	1	0	0	0	0	19.8311	95.76	184.408	183.195	27.062	118.686	1.1526	1.83	0.629836	61.8042	5.8	4.7	4.28904	0	0	0	0	0	0	0	0	0	0	0	0	1	0	1	7.31	0.187436
21117622102	1	81	3	164.4	54.1	20.0168	83.2	2	1	1	1	1	17.1701	97.74	138.789	62.835	38.66	87.3716	0.9605	1.85	0.519189	69.5239	77.7	4.9	3.81864	0	0	0	1	0	0	1	0	0	0	0	0	1	1	4	6.65	0.170513
24270220701	1	80	3	152	47.3	20.4726	88	1	0	0	1	2	15.4055	108.54	170.491	175.23	24.7424	104.769	0.791	1.37	0.577372	77.5625	2.78	5.9	6.27312	0	0	0	0	0	0	0	0	0	0	0	1	0	0	1	8.5	0.217949
24467610401	1	84	3	156	53.3	21.9017	86	1	1	1	0	0	20.7554	101.16	204.125	72.57	49.4848	130.284	1.243	2.07	0.600483	59.824	1.27	4.1	6.50664	0	0	1	1	0	0	0	0	0	1	0	0	1	0	4	9.98	0.255897
24467610601	1	81	3	161.2	51.7	19.8958	79.2	1	1	0	0	0	13.6969	102.78	190.98	153.99	40.9796	116.753	0.8136	1.5	0.5424	76.1384	0.79	4.9	5.42808	1	0	0	0	0	0	0	0	0	0	0	0	1	0	1	4.66	0.119487
24467611501	1	80	3	166	49.3	17.8908	82.2	1	0	1	0	1	16.6659	121.32	167.011	43.365	63.0158	97.0366	1.0622	1.63	0.651656	66.0012	0.35	5	7.26264	0	0	0	0	0	0	0	0	0	0	0	0	0	0	0	1.58	0.0405128
24467620501	1	85	3	158.2	36.3	14.5042	67.2	1	0	1	1	0	24.5368	138.06	239.305	77.88	71.1344	143.042	1.13	2.03	0.55665	62.8425	0.52	5.3	6.08328	0	0	0	0	0	0	1	0	0	1	0	0	0	0	2	8.66	0.222051
24467620801	1	84	3	161.1	40	15.4124	68.6	1	0	1	1	0	26.7776	115.56	261.728	75.225	75.0004	166.238	1.2204	1.71	0.713684	60.428	13.93	5	6.42768	0	0	0	0	0	0	0	0	0	0	0	0	0	0	0	4.99	0.127949
24467632102	1	86	3	150.5	47	20.7503	78.1	1	0	1	1	1	16.5259	126.18	241.625	66.375	86.5984	135.697	1.2317	1.78	0.691966	59.771	8.11	4.8	4.18824	1	0	0	0	0	0	0	0	0	0	0	0	0	0	0	5.16	0.132308
26167611402	1	80	3	160.3	56.2	21.871	80	1	0	1	1	0	11.8482	106.92	184.408	76.11	40.593	143.429	0.6102	1.17	0.521538	89.4048	14.35	4.8	3.25752	0	0	0	0	0	0	0	0	0	0	0	0	0	0	0	12.42	0.318462
26167611601	1	80	3	164.5	54.9	20.2881	84	1	0	1	1	0	19.1308	128.34	212.243	54.87	61.0828	122.939	0.8136	0.82	0.992195	76.3754	0.31	5.3	4.50576	0	0	0	1	0	0	0	0	0	0	0	0	0	0	1	5.65	0.144872
26167630202	1	84	3	153.5	47.7	20.2442	86	1	0	1	1	1	22.6041	98.82	125.645	70.8	31.7012	66.4952	0.8927	1.5	0.595133	71.7119	22.04	4.9	4.54944	0	0	0	0	0	0	0	0	0	0	0	0	0	0	0	6	0.153846
26272810501	1	85	3	159.1	59.8	23.6244	89.8	1	0	0	1	0	22.296	98.64	167.784	91.155	34.4074	113.274	0.8023	1.2	0.668583	75.8043	0.99	5.1	5.78592	0	0	0	0	0	0	0	0	0	1	0	0	1	0	2	9.83	0.252051
26272810702	1	80	3	167.8	55.9	19.8531	83.6	1	0	1	1	0	22.492	109.62	190.207	122.13	54.5106	110.954	1.356	1.34	1.01194	57.741	0.58	5.1	3.97152	0	0	0	0	0	0	0	0	0	1	0	0	0	0	1	3.17	0.0812821
26557630401	1	82	3	161.3	55.5	21.3316	78.2	1	0	0	0	0	15.6016	112.14	188.274	61.95	63.789	107.088	0.9944	0.98	1.01469	68.007	3.54	4.5	5.71368	0	0	0	0	0	0	0	0	0	0	0	0	0	0	0	3.83	0.0982051
26605921301	1	82	3	154	39.6	16.6976	69	1	0	1	1	0	13.6969	89.64	170.491	121.245	41.7528	112.887	0.6215	0.83	0.748795	87.9661	0.94	4.7	2.91816	0	0	0	0	0	0	1	0	0	0	0	0	0	0	1	9.32	0.238974
26860611301	1	84	3	156.02	49.4	20.2939	80.1	1	0	1	1	0	15.0414	106.56	196.779	88.5	56.057	107.861	0.8023	1.15	0.697652	76.029	0.52	5.3	5.98584	0	0	0	1	0	0	0	0	0	0	0	0	0	0	1	4	0.102564
27180610401	1	90	3	151	49.4	21.6657	80	1	1	0	1	1	13.5288	75.06	142.655	102.66	77.7066	53.7374	0.8701	1.1	0.791	71.4816	0.71	4.3	6.16056	0	1	0	0	0	0	1	0	0	0	0	1	0	0	3	9.33	0.239231
27495131001	1	80	3	154.9	40.3	16.7959	70.2	1	0	1	0	0	8.20693	97.92	224.615	110.625	55.2838	161.985	0.8249	1.15	0.717304	75.8007	0.74	5.1	4.5864	0	0	0	0	0	0	0	0	0	1	0	0	0	0	1	10.99	0.281795
27555921301	1	81	3	158.4	40.7	16.2212	66	2	3	1	1	0	27.0297	93.96	147.681	59.295	52.5776	86.985	1.2882	1.79	0.719665	59.2014	1.04	5.3	8.26896	0	0	0	1	0	0	0	0	0	0	0	0	0	0	1	5.32	0.13641
29533112201	1	82	3	157.6	59.9	24.1165	85.8	1	0	1	1	1	13.3328	93.6	207.604	65.49	76.1602	123.325	0.8927	1.29	0.692016	72.1454	0.69	5.1	4.44528	0	1	0	1	0	0	0	0	0	1	0	0	0	0	3	6.83	0.175128
29533120901	1	85	3	160.6	48.3	18.7265	81.6	1	0	1	1	0	26.0213	90.54	191.367	128.325	46.0054	122.166	0.904	1.81	0.499448	71.0092	1.11	5.2	6.6108	0	0	0	0	0	0	1	0	0	0	0	0	1	1	3	9.33	0.239231
29743920802	1	86	3	158.4	56	22.3192	81.4	1	1	1	0	1	23.5844	130.14	158.893	35.4	53.7374	102.836	0.791	1.13	0.7	76.1722	0.51	4.8	5.20128	0	0	0	0	0	0	0	0	0	0	0	0	1	0	1	9.15	0.234615
29743921101	1	81	3	161.2	56	21.5505	83	1	0	1	0	0	24.9849	100.08	167.011	63.72	57.6034	105.928	0.8701	1.26	0.690556	73.3903	0.23	5.2	4.75272	0	0	0	0	0	0	0	0	0	1	0	0	0	0	1	15.06	0.386154
29824532701	1	88	3	162.5	51.5	19.503	87	1	1	1	1	0	13.8089	88.74	201.419	58.41	59.923	130.671	0.9379	1.11	0.844955	68.9911	0.34	4.3	3.20376	0	0	0	0	0	0	0	0	0	0	0	0	0	0	0	7.66	0.19641
32468110401	1	80	3	163	52.9	19.9104	75	1	0	1	1	0	14.061	100.44	145.748	84.075	56.8302	73.0674	0.8023	1.49	0.538456	76.9625	0.32	4.9	3.54816	0	0	0	0	0	0	0	0	0	0	0	0	0	0	0	2.67	0.0684615
32530632001	1	80	3	158.5	41	16.3202	68.4	1	0	1	1	0	18.8227	128.34	151.934	86.73	38.2734	102.449	0.8475	1.15	0.736957	74.6872	0.36	5	4.22856	0	0	0	0	0	0	0	0	0	0	0	0	0	0	0	2.32	0.0594872
33400231202	1	80	3	148.5	51.3	23.2629	92	2	1	1	0	0	21.8478	162.9	205.285	164.61	50.6446	122.166	1.0396	1.09	0.953761	66.783	1.49	5.9	6.40248	1	0	0	0	0	0	1	0	0	1	0	0	1	1	4	15.66	0.401538
33605920502	1	82	3	158.3	52.6	20.9906	83	2	2	1	0	1	16.3018	184.5	194.073	113.28	34.4074	133.377	1.0622	1.76	0.603523	65.5948	0.78	4.7	6.31344	0	0	0	0	0	0	0	0	0	0	0	0	0	0	0	3.16	0.0810256
33605921902	1	82	3	152.2	46.8	20.203	76.6	1	1	1	0	0	25.6011	94.32	156.96	49.56	60.6962	83.5056	1.2543	1.96	0.639949	59.8881	9.18	4.1	5.95224	0	0	0	0	0	0	0	0	0	0	0	0	1	0	1	8.75	0.224359
33823121101	1	83	3	156	52.3	21.4908	80	2	0	1	1	0	12.4364	111.96	168.558	72.57	48.7116	108.635	0.9492	1.49	0.637047	69.5503	0.76	5.4	4.2	0	0	0	0	0	0	0	0	0	0	0	0	0	0	0	4.24	0.108718
